# Supplementary material for: Resequencing of sweetpotato germplasm resources reveals key loci associated with multiple agronomic traits
Source: Hortic Res. 2022 Oct 19;10(1):uhac234. doi: 10.1093/hr/uhac234 (PMC9832839; doi:10.1093/hr/uhac234)
Supplement: Web_Material_uhac234 [file web_material_uhac234.zip]

Archive with 45 entries (45 files):
- Fig.S1.tif
- Fig.S10.TIF
- Fig.S11.TIF
- Fig.S12.TIF
- Fig.S13.TIF
- Fig.S14.TIF
- Fig.S15.TIF
- Fig.S16.TIF
- Fig.S17.TIF
- Fig.S18.TIF
- Fig.S19.TIF
- Fig.S2.tif
- Fig.S20.TIF
- Fig.S21.TIF
- Fig.S22.TIF
- Fig.S23.TIF
- Fig.S24.TIF
- Fig.S25.TIF
- Fig.S26.TIF
- Fig.S27.TIF
- Fig.S28.TIF
- Fig.S29.tif
- Fig.S3.tif
- Fig.S30.tif
- Fig.S31.tif
- Fig.S32.tif
- Fig.S33.tif
- Fig.S34.tif
- Fig.S4.TIF
- Fig.S5.TIF
- Fig.S6.TIF
- Fig.S7.TIF
- Fig.S8.TIF
- Fig.S9.TIF
- Table S1.xlsx
- Table S10.xlsx
- Table S11.xlsx
- Table S2.xlsx
- Table S3.xlsx
- Table S4.xlsx
- Table S5.xlsx
- Table S6.xlsx
- Table S7.xlsx
- Table S8.docx
- Table S9.xlsx
