# Supplementary material for: Resequencing of sweetpotato germplasm resources reveals key loci associated with multiple agronomic traits
Source: Hortic Res. 2022 Oct 19;10(1):uhac234. doi: 10.1093/hr/uhac234 (PMC9832839; doi:10.1093/hr/uhac234)
Supplement: Web_Material_uhac234 [file web_material_uhac234.zip › Table S1.xlsx]

## Sheet: sheet1
Table S1 The details of samples
Re-sequencing ID	Name	Type of germplasm resources	Originated	Resequencing Detail
				Raw Base(bp)	Clean Base(bp)	Effective Rate(%)	Error Rate(%)	Q20(%)	Q30(%)	GC Content(%)
A1	Yushu99	accession	Chongqing, China	18776323800	18742848300	99.82	0.03	96.34	90.56	37.14
A10	Pushu32	accession	Guangdong, China	20856850200	20586677700	98.7	0.03	96.83	91.62	37.27
A11	Yushu17	accession	Chongqing, China	23213363400	23181304200	99.86	0.03	96.18	90.18	37.7
A12	1399-2	line	China1	17104602600	17079468300	99.85	0.03	97.53	92.98	37.07
A13	S1-5	line	China	18639486600	18602628900	99.8	0.03	96.36	90.53	37.19
A14	Nanzi-1	line	Sichuan, China	17619240600	17569874400	99.72	0.03	97.25	92.62	37.75
A15	Fushu13	accession	Fujian, China	16964899200	16926568500	99.77	0.03	96.54	90.84	37.62
A16	Yuzishu3	accession	Chongqing, China	15164847600	15105436800	99.61	0.03	96.2	90.05	37.92
A17	Jiangjinwushaojian	lanrace	Chongqing, China	22684521600	22507142100	99.22	0.03	97.48	93.14	37.27
A18	Nanshu007	accession	Sichuan, China	17956614900	17905010700	99.71	0.03	97.1	92.29	37.72
A19	Shao-1	line	Sichuan, China	23109786000	22839820500	98.83	0.03	97.48	93.15	37.4
A2	Yuhongxinshu8	accession	Chongqing, China	17545364400	17501339700	99.75	0.03	97.78	93.57	37.21
A20	Yushu2	accession	Chongqing, China	16454118000	16382540400	99.56	0.03	97.23	92.59	37.79
A21_1	Dananfu	lanrace	China	19557968700	19524523200	99.83	0.03	97.15	92.41	37.61
A21_2	JY2	accession	Japan	24492012600	24456790200	99.86	0.03	96.48	90.84	36.98
A23	NancyHall	accession	America	22042057500	21982805400	99.73	0.03	97.06	92.23	38.05
A24	Longshu9	accession	Fujian, China	20968966800	20894810700	99.65	0.03	97.22	92.53	37.86
A25	Jishu18	accession	Shandong, China	19036347900	18994305000	99.78	0.03	96.79	91.68	37.68
A26	Nanshu012	accession	Sichuan, China	17432046000	17361341400	99.59	0.03	97.37	92.83	37.37
A27	Sushu1	accession	Jiangsu, China	17821386300	17785522200	99.8	0.03	97.14	92.35	37.47
A28	Shengnanshao	accession	Sichuan, China	20124537000	20077905600	99.77	0.03	97.27	92.67	37.97
A29	Jishu78268	accession	Shandong, China	21195002700	21151088100	99.79	0.03	97.05	92.16	37.18
A3	Zheshu147	accession	Zhejiang, China	15639057900	15603999600	99.78	0.03	96.4	90.66	37.41
A30	Xushu22-5	line	Jiangsu, China	18774115500	18739773000	99.82	0.03	96.92	91.91	37.58
A31	Nanshu15	accession	Sichuan, China	17252983500	17225584500	99.84	0.03	96.48	91.01	37.66
A32	Yuzishu6	accession	Chongqing, China	20976616800	20933149500	99.79	0.03	96.99	92.03	37.11
A34	Xinxiang	accession	Zhejiang, China	18631384500	18580555500	99.73	0.03	97.18	92.41	37.36
A35	Zaoqiu	lanrace	China	18872866500	18829346100	99.77	0.03	97.09	92.27	37.2
A36	Zhe-2	line	Zhejiang, China	19530249600	19494678000	99.82	0.03	97.08	92.23	37.41
A37	Longshu1	accession	Fujian, China	21131535900	21090210300	99.8	0.03	96.89	91.85	37.22
A38	Xu17-10	line	Jiangsu, China	21060158400	20897964600	99.23	0.03	97.49	93.17	38.81
A39	Yushu12	accession	Chongqing, China	22903797600	22858650600	99.8	0.03	97.13	92.33	37.09
A4	Yusu162	accession	Chongqing, China	17054585400	17023326300	99.82	0.03	97.66	93.29	37.97
A40	Nanshu88	accession	Sichuan, China	19597814400	19540388700	99.71	0.03	96.93	91.99	37.32
A41	Yuhongxinshu9	accession	Chongqing, China	18216576600	18175703700	99.78	0.03	96.91	91.94	37.42
A42	Zheshu81	accession	Zhejiang, China	20326371300	20285450100	99.8	0.03	97	92.03	37.59
A43	1375-11	line	China	17269080300	17239220400	99.83	0.03	96.96	91.98	37.06
A44	Yushu33	accession	Chongqing, China	22789552200	22725665700	99.72	0.03	97.28	92.63	38.19
A45	Yushu6	accession	Chongqing, China	27244354200	27185840700	99.79	0.03	97.33	92.73	37.83
A46	Shangqiu52-7	line	Henan, China	18081057600	18038572200	99.77	0.03	97.07	92.01	37.92
A47	Zhe-3	line	Zhejiang, China	17732251500	17641346400	99.49	0.03	97.34	92.8	38.41
A48	13104-2	line	China	20655286500	20615108400	99.81	0.03	97.11	92.22	37.13
A49	Zheshu13	accession	Zhejiang, China	19009122000	18918988200	99.53	0.03	97.31	92.7	38.51
A5	Yuhongxinshu4	accession	Chongqing, China	15668151900	15638789400	99.81	0.03	96.3	90.41	37.25
A50	Wanshu10	accession	Chongqing, China	23530884000	23173003200	98.48	0.03	97.51	93.12	38
A51	Chuan-1	line	Sichuan, China	19049078700	18846502500	98.94	0.03	96.97	92.1	40
A52	Hongxiangjiao	landrace	Shandong, China	17182716300	17139868800	99.75	0.03	96.86	91.81	37.52
A53	Jishu29	accession	Shandong, China	21943982400	21847242900	99.56	0.03	97.24	92.57	37.98
A54	Xushu34	accession	Jiangsu, China	21148140600	21116181900	99.85	0.03	97.33	92.67	37.22
A55	Yan-1	line	Fujian, China	17504087700	17470248000	99.81	0.03	96.56	91.11	37.5
A56	Zheshu255	accession	Zhejiang, China	19634317800	19589785800	99.77	0.03	97.69	93.65	37.92
A57	Jishu10216	accession	Shandong, China	20517228300	20465639100	99.75	0.03	97.22	92.44	37.47
A58	Jinong51	accession	Shandong, China	28400183400	28249182900	99.47	0.03	97.47	93.03	40.17
A59	Jinong290	accession	Shandong, China	18604435800	18581355600	99.88	0.03	96.29	90.54	37.08
A6	Yuzixiang10	accession	Chongqing, China	18611593800	18573748500	99.8	0.03	97.14	92.33	37.48
A60	Jishu10270	accession	Shandong, China	20935447800	20892920400	99.8	0.03	97.25	92.56	37.03
A61	Jizishu2	accession	Hebei, China	18591054000	18509652600	99.56	0.03	97.85	94.02	37.64
A62	Nanzishu020	accession	Sichuan, China	17980234200	17940532800	99.78	0.03	97.53	93.25	37.53
A63	Qinzishu2	accession	Shaanxi, China	19740180900	19679700000	99.69	0.03	97.73	93.73	37.3
A64	Nanzishu018	accession	Sichuan, China	17329510800	17275602600	99.69	0.03	97.05	92.13	38.06
A8	Zheshu6025	accession	Zhejiang, China	19452072300	19415442900	99.81	0.03	97.68	93.34	37.19
A9	Yusu153	accession	Chongqing, China	18297710700	18242760900	99.7	0.03	97.06	92.19	37.29
AH33	Zhezishu5	accession	Zhejiang, China	20695832100	20643921000	99.75	0.03	97.31	92.67	37.83
BH1	Chuanshu228	accession	Sichuan, China	21432309000	21399083700	99.84	0.03	97.63	93.25	37.58
BH11	Beijing553	accession	Beijing, China	17925636000	17895304500	99.83	0.03	96.98	92.05	37.22
BH12	Wanshu7	accession	Chongqing, China	23005572600	22976580600	99.87	0.03	97.55	93.04	37.09
BH13	Taishu14	accession	Shandong, China	21869939400	21838835400	99.86	0.03	97.44	92.78	37.27
BH15	Xushu32	accession	Jiangsu, China	21395296200	21328720800	99.69	0.03	96.91	91.81	37.42
BH16	Xushu33	accession	Jiangsu, China	20026332300	19973631300	99.74	0.03	96.4	90.69	37.62
BH17	Xuyushu34	accession	Jiangsu, China	20179329300	20144991300	99.83	0.03	96.72	91.42	36.66
BH18	Xuyushu35	accession	Jiangsu, China	18706842300	18690744300	99.91	0.03	96.28	90.49	37.43
BH19	Sushu8	accession	Jiangsu, China	17102320500	17074325700	99.84	0.03	97.38	92.9	37.64
BH2	Chuanshu294	accession	Sichuan, China	20036000400	20006571300	99.85	0.03	97.28	92.65	37.22
BH20	Anping1	accession	Hebei, China	19158956400	19120731900	99.8	0.03	96.73	91.47	37.36
BH21	Bingqilin	accession	Guangdong, China	21274044000	21237919800	99.83	0.03	97.39	92.96	37.38
BH22	Tanzania1	line	Tanzania	18235975200	18204237900	99.83	0.03	96.94	91.79	37.48
BH23	Jishu26	accession	Shandong, China	22708692900	22669164300	99.83	0.03	97.16	92.41	36.98
BH24	Yanshu5	accession	Fujian, China	15955322100	15929779800	99.84	0.03	96.92	91.88	37.61
BH25	Hongyou	accession	Japan	23943252300	23904162600	99.84	0.03	97.28	92.63	36.98
BH27	Okinawa100	accession	Japan	19569349800	19526705700	99.78	0.03	97.41	93.03	37.58
BH28	Sushu22	accession	Jiangsu, China	26134056300	26060813400	99.72	0.03	97.28	92.71	37.94
BH29	Sushu25	accession	Jiangsu, China	26388568800	26331240900	99.78	0.03	97.42	93.02	37.7
BH3	Longshu15	accession	Fujian, China	22741480800	22706196900	99.84	0.03	97.53	93.09	37.94
BH30	Chuan-2	line	Sichuan, China	22773338400	22729499700	99.81	0.03	97.22	92.58	37.42
BH31	Eshu11	accession	Hubei, China	19707678600	19676889300	99.84	0.03	96.67	91.34	38.14
BH32	Zheshu33	accession	Zhejiang, China	16648866900	16612482000	99.78	0.03	96.75	91.56	37.62
BH33	Ganyu3	accession	Jiangxi, China	21729710700	21688610700	99.81	0.03	97.34	92.81	37.22
BH34	Yushu21-16	accession	Henan, China	17555337000	17533239000	99.87	0.03	96.89	91.74	37.06
BH35	Zheshu132	accession	Zhejiang, China	17566566000	17529520800	99.79	0.03	97.28	92.71	37.62
BH36	Wan9902-7	line	Chongqing, China	22008303900	21956799000	99.77	0.03	97.22	92.56	37.62
BH38	Chuanshu220	accession	Sichuan, China	19811272200	19782130200	99.85	0.03	97.41	93.03	36.88
BH39	Qianshu5	accession	Heilongjiang, China	16530043200	16487972400	99.75	0.03	96.25	90.4	37.7
BH4	Longshu3	accession	Fujian, China	16425282900	16400190300	99.85	0.03	97.48	92.97	37.07
BH40	Sushu4	accession	Jiangsu, China	20238346800	20199327600	99.81	0.03	97.66	93.31	37.72
BH41	Danyanhongxinshu	landrace	China	19760723400	19714159200	99.76	0.03	97.64	93.27	37.72
BH42	Yu92-113-90	line	Chongqing, China	15483354300	15439188900	99.71	0.03	97.69	93.33	37.31
BH43	Yu411-36	line	Chongqing, China	16498489500	16444159800	99.67	0.03	97.38	92.9	37.5
BH44	Yu5-2-48	line	Chongqing, China	15474726900	15442435800	99.79	0.03	96.09	89.94	37.51
BH45	Erlangshao	accession	Sichuan, China	21140836800	20860543800	98.67	0.03	97.72	93.4	37.52
BH46	Mianshu9-6-3	line	Sichuan, China	25688058900	25652864700	99.86	0.03	97.42	92.77	36.89
BH47	Lushu18	accession	Shandong, China	19717048200	19667383200	99.75	0.03	97.27	92.69	37.77
BH48	Ningshu4-6	line	Jiangsu, China	24491835000	24431643600	99.75	0.03	96.38	90.64	37.84
BH5	Longshu601	accession	Fujian, China	19677383400	19644989400	99.84	0.03	97.42	92.78	37.43
BH50	Xiangshao	accession	China	16686924600	16653682800	99.8	0.03	96.46	90.77	37.37
BH52	Nanshu010	accession	Sichuan, China	20750702100	20704222200	99.78	0.03	96.41	90.67	37.55
BH54	Fushu604	accession	Fujian, China	17685890700	17615890800	99.6	0.03	96.67	91.15	37.55
BH55	Jishu4	accession	Hebei, China	21118428300	21077780400	99.81	0.03	97.11	92.34	37.38
BH56	Jishu332	accession	Hebei, China	20001592800	19971063600	99.85	0.03	96.62	91.22	37.73
BH57	Zhanshu12	accession	Guangdong, China	19914145800	19880352000	99.83	0.03	97.28	92.69	37.5
BH58	Zhanshu271	accession	Guangdong, China	22870398600	22829516100	99.82	0.03	97.39	92.95	37.18
BH59	Zhanshu407	accession	Guangdong, China	21427683900	21403507200	99.89	0.03	97.3	92.69	36.98
BH6	Zhengshu20	accession	Henan, China	19711192800	19679878500	99.84	0.03	97.55	93	37.31
BH60	Lizixiang	accession	Beijing, China	18510466500	18488541600	99.88	0.03	96.56	91.12	37.22
BH61	Chuan1-60	line	Sichuan, China	21233520600	21212746500	99.9	0.03	96.45	90.87	37
BH7	Taizhong6	accession	Shandong, China	22178717400	22145822400	99.85	0.03	97.34	92.61	37.39
BH8	Lu-8	line	Shandong, China	18617496600	18577215900	99.78	0.03	96.26	90.31	37.2
BH9	Taishu12	accession	Shandong, China	20234600400	20205526200	99.86	0.03	97.65	93.22	37.36
BZ1	Quzishu57	accession	Zhejiang, China	19014489900	18980009700	99.82	0.03	97.06	92.17	37.2
BZ10	Taizhong11	accession	Shandong, China	22941198900	22910314500	99.87	0.03	96.74	91.47	37.89
BZ11	Yanzishu3	accession	Shandong, China	24059614800	24023781900	99.85	0.03	96.33	90.49	37.41
BZ12	Ji-1	line	Shandong, China	20992441800	20965291500	99.87	0.03	96.49	90.98	37.29
BZ13	WanYW-36-1	line	Anhui, China	19100619300	19060166400	99.79	0.03	96.75	91.4	37.29
BZ14	Longjinshu3	accession	Fujian, China	17274790200	17241015600	99.8	0.03	96.55	90.93	36.98
BZ15	Zhanzishu2	accession	Guangdong, China	21264175500	21231496500	99.85	0.03	96.66	91.31	37.55
BZ17	Yanzishu2	accession	Shandong, China	16152330900	16126241100	99.84	0.03	96.58	91.02	37.25
BZ18	Ningzishu4	accession	Jiangsu, China	19620967500	19587172800	99.83	0.03	97.09	92.25	37.54
BZ19	Ningzishu1	accession	Jiangsu, China	18614328600	18581596500	99.82	0.03	97.11	92.3	37.79
BZ2	Neiyuzi2	accession	Sichuan, China	17458245000	17425163700	99.81	0.03	95.93	89.58	37.22
BZ20	Xuzishu2	accession	Jiangsu, China	22488556500	22444961700	99.81	0.03	96.67	91.22	37.94
BZ21	Ningzishu2	accession	Jiangsu, China	23849014800	23768953800	99.66	0.03	97.32	92.77	37.88
BZ22	Ningzishu5	accession	Jiangsu, China	16983854700	16953586800	99.82	0.03	97.14	92.38	37.95
BZ23	Luozishu1	accession	Henan, China	18650550600	18601941300	99.74	0.03	97.75	93.53	37.55
BZ24	Xuzishu8	accession	Jiangsu, China	18241861800	18214283700	99.85	0.03	96.72	91.44	37.36
BZ25	Xuzishu6	accession	Jiangsu, China	19896308700	19858818300	99.81	0.03	96.88	91.75	37.34
BZ26	Yanzishu4	accession	Shandong, China	17056978500	16966105200	99.47	0.03	97	91.87	37.53
BZ27	Jizishu1	accession	Hebei, China	21607699500	21573924300	99.84	0.03	96.74	91.47	37.42
BZ28	Guizishu1	accession	Guangxi, China	17348329500	17326249800	99.87	0.03	96.39	90.78	37.39
BZ29	Mianzishu9	accession	Sichuan, China	19722963300	19681686000	99.79	0.03	96.44	90.8	37.49
BZ30	Mianyuzi11	accession	Sichuan, China	17833402200	17815075500	99.9	0.03	96.66	91.28	37.03
BZ31	Wanzishu56	accession	Chongqing, China	17275620900	17254618800	99.88	0.03	96.75	91.48	36.94
BZ32	Ezishu13	accession	Hubei, China	17980380300	17930834700	99.72	0.03	97.39	93.1	37.98
BZ33	Eshu12	accession	Hubei, China	24053367900	24019215600	99.86	0.03	96.19	90.19	37.16
BZ34	Guizishu3	accession	Guangxi, China	22239410400	22196697000	99.81	0.03	96.92	91.9	37.28
BZ35	Fushu404	accession	Fujian, China	18801466500	18773428500	99.85	0.03	96.65	91.29	37
BZ36	Chuanzishu4	accession	Sichuan, China	19597236600	19564458300	99.83	0.03	97.25	92.58	37.33
BZ37	Fushu24	accession	Fujian, China	20041711200	20001635400	99.8	0.03	97.03	92.12	37.59
BZ38	Guijingshu2	accession	Guangxi, China	16374709200	16353609300	99.87	0.03	96.75	91.48	37.59
BZ39	Chuanzishu2	accession	Sichuan, China	19562096400	19526322000	99.82	0.03	96.79	91.6	37.02
BZ4	Longzishu6	accession	Fujian, China	22707118200	22672432200	99.85	0.03	95.89	89.6	37.2
BZ40	Guijingshu9	accession	Guangxi, China	20938538400	20910891900	99.87	0.03	96.23	90.29	36.91
BZ41	Shangxuzi1	accession	Henan, China	20832534300	20796464100	99.83	0.03	96.43	90.7	37.52
BZ42	Jixuzi2	accession	Jilin, China	17480457300	17442647700	99.78	0.03	96.31	90.49	37.56
BZ44	Xuzishu3	accession	Jiangsu, China	19139987400	19097919000	99.78	0.03	96.22	90.33	37.86
BZ46	Yuzishu7	accession	Chongqing, China	16778209500	16727710800	99.7	0.03	97.22	92.55	38.05
BZ47	Pengzishu3	accession	China	15653243400	15624166200	99.81	0.03	96.52	90.94	37.45
BZ49	Yuzi263	accession	Chongqing, China	16899849300	16873048500	99.84	0.03	96.24	90.21	37.54
BZ5	Zhezishu1	accession	Zhejiang, China	19459513800	19427623800	99.84	0.03	96.1	90.03	37.18
BZ50	Xuzishu5	accession	Jiangsu, China	15523405500	15496967700	99.83	0.03	96.38	90.59	37.64
BZ51	Guijingshu6	accession	Guangxi, China	18305583000	18271466400	99.81	0.03	96.93	91.94	37.52
BZ52	Guijingshu8	accession	Guangxi, China	16688829000	16658695800	99.82	0.03	96.33	90.4	37.43
BZ53	Nanzishu008	accession	Sichuan, China	20550312900	20507517600	99.79	0.03	96.98	92.08	37.9
BZ54	Nanzishu014	accession	Sichuan, China	17363219700	17307327300	99.68	0.03	96.5	90.91	38.64
BZ55	Nanzishu015	accession	Sichuan, China	17656104900	17620659900	99.8	0.03	97.17	92.44	37.02
BZ56	Qianzishu1	accession	Heilongjiang, China	19582178700	19543925400	99.8	0.03	96.93	91.92	36.45
BZ57	Funingzi3	accession	Fujian, China	17371369200	17325163800	99.73	0.03	96.58	91.06	37.31
BZ58	Funingzi4	accession	Fujian, China	16160465700	16120540800	99.75	0.03	96.44	90.73	37.72
BZ6	Qinzishu3	accession	Shaanxi, China	17013608700	16976925300	99.78	0.03	97.24	92.6	37.55
BZ60	Puzishu3	accession	Fujian, China	18088281000	18063668700	99.86	0.03	97.11	92.27	36.58
BZ61	Puzishu18	accession	Fujian, China	17610155700	17577486000	99.81	0.03	97.28	92.69	37.69
BZ62	Jizishu3	accession	Shandong, China	22965561000	22924928100	99.82	0.03	97.58	93.41	37.29
BZ63	Guangzishu9	accession	Guangdong, China	20733580200	20695090800	99.81	0.03	97.34	92.86	37.69
BZ64	Guangzishu10	accession	Guangdong, China	21283676700	21245388300	99.82	0.03	97.19	92.47	37.14
BZ65	Guangzishu11	accession	Guangdong, China	24319149600	24273107100	99.81	0.03	97.61	93.44	37.27
BZ66	Guangzishu1	accession	Guangdong, China	22112840700	22072738800	99.82	0.03	97.58	93.3	37.16
BZ67	Guangzishu2	accession	Guangdong, China	18440436900	18412899000	99.85	0.03	97.66	93.58	37.35
BZ68	Guangzishu8	accession	Guangdong, China	16963161600	16932562200	99.82	0.03	96.65	91.26	37.38
BZ69	Jizishu18	accession	Shandong, China	22180400400	22126348500	99.76	0.03	97.32	92.89	37.93
BZ7	Ningzishu3	accession	Jiangsu, China	19501025100	19480115100	99.89	0.03	96.69	91.36	37.06
BZ70	Lingzi	landrace	China	19789984800	19760600100	99.85	0.03	96.62	91.23	37.42
BZ71	Taizi1506	accession	Shandong, China	20547116100	20508946800	99.81	0.03	96.99	92.08	37.51
BZ72	Taizi2014-04	line	Shandong, China	21047641200	20999750100	99.77	0.03	97.25	92.61	37.36
BZ73	Hanzishu	line	Republic of Korea	18403140000	18367662000	99.81	0.03	97.08	92.22	36.86
BZ74	Xuziyang10	accession	Jiangsu, China	17493246900	17469405300	99.86	0.03	96.49	90.97	37.07
BZ76	Longshu4	accession	Fujian, China	19825591200	19789119600	99.82	0.03	97.27	92.62	37.15
BZ77	Fangzishu9	accession	Guangxi, China	16147239900	16124369100	99.86	0.03	97.5	92.95	37.36
BZ78	Fangshu9	accession	Guangxi, China	18871883100	18840837000	99.84	0.03	96.69	91.18	37.38
BZ8	Jizihei2	accession	Shandong, China	17974541700	17831382600	99.2	0.03	97.48	93.11	37.58
BZ9	Fu-1	line	Anhui, China	19512198300	19476135900	99.82	0.03	96.12	90.11	37.27
CH10	Guangshu79	accession	Guangdong, China	17864115600	17818911300	99.75	0.03	96.46	90.81	37.46
CH11	Jinshan17	accession	Fujian, China	19479119100	19450314900	99.85	0.03	97.14	92.34	37.05
CH12	Jinshan20	accession	Fujian, China	19431375600	19398319800	99.83	0.03	97.72	93.63	37.41
CH13	Jinshan57	accession	Fujian, China	18807618900	18688053000	99.36	0.03	97.7	93.71	38.27
CH7	Guangshu98	accession	Guangdong, China	17244085200	17205315000	99.78	0.04	95.68	89.22	37.9
CH8	Guangshu146	accession	Guangdong, China	18962028600	18900423600	99.68	0.03	96.64	91.31	37.62
CH9	Guangshu72	accession	Guangdong, China	24474500100	24399294600	99.69	0.03	97.3	92.73	37.93
DH1	Philippinesbaipi	line	Philippines	19741137000	19696114800	99.77	0.03	96.59	91.09	37.47
DH10	Shuiguoshu	accession	China	27504798300	27433397700	99.74	0.03	97.35	92.78	38.44
DH11	Vanuatu1	line	Vanuatu	23505209700	23465758200	99.83	0.03	97.32	92.69	37.59
DH12	Vanuatu2	line	Vanuatu	22166594400	22039791600	99.43	0.03	97.53	93.16	38.38
DH13	Xinong431	accession	Shaanxi, China	18530581500	18498036300	99.82	0.03	97.24	92.55	37.12
DH14	Yanshu25	accession	Shandong, China	18629101500	18594852600	99.82	0.03	97.49	93.14	37.68
DH15	Yanshu26	accession	Shandong, China	21439558200	21402777300	99.83	0.03	96.22	90.25	37.11
DH16	Yantaihong	accession	Shandong, China	20625440100	20559779100	99.68	0.03	97.47	93.09	37.25
DH2	Fengmiguan	landrace	Shandong, China	20070453000	20036286900	99.83	0.03	96.5	90.9	37.65
DH4	Cambodia3	line	Cambodia	22559009400	22497837300	99.73	0.03	97.41	92.93	37.83
DH5	Longshu2	accession	Fujian, China	19794521100	19724954100	99.65	0.03	97.65	93.54	37.9
DH6	Longshu515	accession	Fujian, China	21996659400	21963910200	99.85	0.03	96.27	90.36	37.26
DH8	Pu-1	line	Guangdong, China	21979183500	21838587000	99.36	0.03	97.38	92.93	38.94
DH9	Qinshu8	accession	Shaanxi, China	19142679300	19114966200	99.86	0.03	96.54	91.09	37.59
DU1	2816	line	China	18431104500	18360718500	99.62	0.03	96.94	91.88	38.16
DU100	Sanya3	accession	Hainan, China	17945631000	17880316200	99.64	0.03	97.22	92.59	37.57
DU11	Eshu3	accession	Hubei, China	22490121000	22332507900	99.3	0.03	97.47	92.97	37.69
DU12	Fen1	line	China	17764019100	17710581300	99.7	0.03	97.3	92.69	38.1
DU14	Fushu317	accession	Fujian, China	17744616600	17631570900	99.36	0.03	97.31	92.59	38.12
DU15	Fushu26	accession	Fujian, China	18479276400	17786096400	96.25	0.03	97.59	93.38	38.2
DU19	Congo1	line	Congo	18239316000	17709509700	97.1	0.03	97.91	93.98	38.49
DU2	Angola1	line	Angola	22765453500	22646757000	99.48	0.03	96.92	92	38.04
DU20	Congo2	line	Congo	19871831700	19754241300	99.41	0.03	97.32	92.81	38.05
DU21	Congo3	line	Congo	15833293800	15763126800	99.56	0.03	97.43	93.09	39.41
DU22	Congo4	line	Congo	15808748700	14111727600	89.27	0.03	97.14	92.32	37.67
DU25	Guangshu155	accession	Guangdong, China	19222152900	19186346400	99.81	0.03	96.21	90.12	37.2
DU28	Guifen3	accession	Guangxi, China	15140980500	15077890800	99.58	0.03	96.05	89.9	37.28
DU29	Guishu10	accession	Guangxi, China	20508916800	20463427200	99.78	0.03	96.34	90.57	37.88
DU3	Chuanshu1	accession	Sichuan, China	21343603200	21298458000	99.79	0.03	97.17	92.42	37.24
DU30	Guishu56	accession	Guangxi, China	18119889300	17873208600	98.64	0.03	97.04	92.27	37.1
DU31	Hongpishu	landrace	Guangxi, China	16074798300	16051679400	99.86	0.03	96.22	90.28	37.12
DU32	Hongweishu	landrace	China	16664959200	16634513400	99.82	0.03	97.48	93.09	36.84
DU33	Hongyao	accession	Japan	18381699300	18285906300	99.48	0.03	97.32	92.71	37.3
DU34	Huangmeigui	accession	Beijing, China	21416130900	21321462900	99.56	0.03	97.48	93.11	37.16
DU35	Huangpishu	landrace	China	19304326800	19243592100	99.69	0.03	96.93	91.87	37.34
DU36	Jidanhuang	landrace	China	16088443200	15285787200	95.01	0.03	96.89	91.72	36.49
DU37	Jizhuashu	accession	Guangxi, China	21689803500	20111287500	92.72	0.03	96.76	91.43	36.47
DU39	Jinong83	accession	Shandong, China	16862244900	16509627000	97.91	0.03	97.73	93.72	38.22
DU41	Jishu98	accession	Hebei, China	15035600100	14347668600	95.42	0.03	96.7	91.29	37.14
DU43	Jinshan630	accession	Fujian, China	17942466600	17861615700	99.55	0.03	97.3	92.64	37.8
DU44	Jinshu9	accession	Shanxi, China	18827688900	18414955800	97.81	0.03	97.68	93.61	38.04
DU45	Jingshu1	accession	Beijing, China	16812206100	16733521200	99.53	0.03	97.36	92.94	38.67
DU46	Jiulixiang	landrace	China	19933921500	19892751000	99.79	0.03	97.52	93.18	37.14
DU47	Kanghanzhong	landrace	China	20738966400	20611775700	99.39	0.03	96.86	91.71	36.97
DU48	Linanbanlishu	accession	Zhejiang, China	17720822400	17536615500	98.96	0.03	97.19	92.53	38.38
DU49	Liushiri	landrace	China	16503246900	14940578100	90.53	0.03	97.62	93.55	39.05
DU5	Chuanshu3	accession	Sichuan, China	16344102900	16266691200	99.53	0.03	97.19	92.48	37.59
DU50	Longshu5	accession	Fujian, China	17980209900	17887032600	99.48	0.03	96.75	91.57	37.47
DU51	Longshu710	accession	Fujian, China	18383729100	18247955700	99.26	0.03	97.14	92.34	38.52
DU53	Luoshu11	accession	Henan, China	19638521700	19537376400	99.48	0.03	97.08	92.18	39.05
DU55	Bilu1	line	Peru	17093559300	16995352800	99.43	0.03	96.85	91.66	37.44
DU56	Mianshu12-1229	line	Sichuan, China	19393084500	19245238200	99.24	0.03	97.36	92.83	38.36
DU57	Mianshu5	accession	Sichuan, China	18674081400	18580464900	99.5	0.03	97.52	93.15	37.79
DU59	Nanchongxiangzhong	accession	Sichuan, China	18300397500	18264793500	99.81	0.03	96.87	91.72	37.12
DU60	Nanshu99	accession	Sichuan, China	19035219900	18969259500	99.65	0.03	97.48	93.1	37.53
DU61	Nongyan7-3	line	China	16309572300	16286567700	99.86	0.03	96.69	91.32	37.15
DU62	Nuomishu	landrace	China	19692052800	19640678100	99.74	0.03	97.12	92.32	37.84
DU63	Pengshu28	accession	China	15426168300	13604694300	88.19	0.03	97.72	93.83	43.92
DU64	Pushu24	accession	Guangdong, China	22119143400	22040216100	99.64	0.03	97.38	92.89	37.43
DU65	Qinshu7	accession	Shaanxi, China	21702453900	21651522600	99.77	0.03	97.38	92.92	37.66
DU66	Qingdaolequan	accession	Shandong, China	21849186600	21795282600	99.75	0.03	97.3	92.74	38.62
DU67	Quanshu10	accession	Fujian, China	18997026900	18959438700	99.8	0.03	97.11	92.25	37.5
DU68	Quanshu830	accession	Fujian, China	21804728400	21642752400	99.26	0.03	97.47	93.08	39.27
DU69	Sanmingp355058	line	Fujian, China	19482456600	19381389900	99.48	0.03	97.37	92.82	38.28
DU7	Dayeshu	landrace	Fujian, China	23953862700	23827744200	99.47	0.03	97.1	92.39	38.48
DU74	Sushu16	accession	Jiangsu, China	16832468400	16761582300	99.58	0.03	97.25	92.72	38.92
DU75	Tainong57	accession	Taiwan, China	26006635500	25817795400	99.27	0.03	97.34	92.75	38.39
DU76	Thailand1	line	Thailand	20213398500	20161084500	99.74	0.03	97.19	92.47	38.08
DU77	Tunchang	landrace	Hainan, China	22200340200	21977979300	99	0.03	97.52	93.17	38.53
DU8	Dingxiangshu	landrace	China	18839266500	18765337500	99.61	0.03	96.89	91.93	38.02
DU81	Wuguzai	landrace	China	20622960300	20581108200	99.8	0.03	97.27	92.64	38.02
DU85	Xiaogencailiao	line	China	17315240100	17261553900	99.69	0.03	97.25	92.57	37.42
DU86	Singapore1	line	Singapore	16559851800	15312562500	92.47	0.03	97.55	93.31	38.07
DU89	Yezi	line	China	18871451400	18729733500	99.25	0.03	97.5	93.1	37.62
DU91	Yubaihong	landrace	China	18277857600	18222643800	99.7	0.03	97.14	92.28	38.12
DU92	Yushu13	accession	Henan, China	22847635800	22770623400	99.66	0.03	97.18	92.43	38.3
DU95	Zhanshu16	accession	Guangdong, China	17217394200	16199358300	94.09	0.03	97.62	93.53	38.08
DU96	Zhanjiangcheng	accession	Guangdong, China	20014788000	19739853900	98.63	0.03	97.45	93.02	37.51
DU97	Zhanshu118	accession	Guangdong, China	18031634700	17993292000	99.79	0.03	97.07	92.19	37.38
DU98	Zhanshu35	accession	Guangdong, China	15650666100	14894933100	95.17	0.03	96.9	91.83	37.63
DU99	Wupingnongjiashu	landrace	Fujian, China	18192999900	18009746400	98.99	0.03	97.08	92.32	39.31
DV1	Wancai9	accession	Chongqing, China	17120386500	16958367900	99.05	0.03	97.31	92.69	38.06
DY1	Guangshu87	accession	Guangdong, China	16644070800	16606466700	99.77	0.03	96.88	91.72	37.32
DY11	Vanuatu3	line	Vanuatu	19142495400	19103739300	99.8	0.03	97.07	92.19	37.34
DY12	Vanuatu4	line	Vanuatu	18502501800	18470813700	99.83	0.03	96.23	90.15	37.23
DY13	Xiaoguiziweishu	landrace	China	19136681700	19092518100	99.77	0.03	96.38	90.6	37.58
DY14	Zhe-1	line	Zhejiang, China	17661183000	17200268100	97.39	0.03	97.55	93.35	38.46
DY2	Yizi138	accession	Beijing, China	20835907800	20742405300	99.55	0.03	96.49	90.88	37.53
DY3	Anna	accession	Japan	18115614900	18088783200	99.85	0.03	96.28	90.41	37.1
DY4	Changtanghuang	landrace	China	19210551600	19183833900	99.86	0.03	95.97	89.88	37.18
DY6	Huangji1	landrace	China	19329928200	19286865000	99.78	0.03	97.11	92.28	37.88
DY9	Hongdong	accession	Japan	17000227800	16935568200	99.62	0.03	96.48	90.84	37.38
DZ1	Fujianliancheng	landrace	Fujian, China	17276734800	17216339400	99.65	0.03	97.03	92.13	37.58
DZ10	Shanchuanzi	accession	Japan	19104803100	19073640600	99.84	0.03	96.99	91.98	37.18
DZ12	Fushu1	accession	Fujian, China	20317973100	20228748000	99.56	0.03	97.42	93	37.75
DZ13	Fuzishu1	accession	Anhui, China	22667053500	22630893300	99.84	0.03	97.5	93.12	37.16
DZ15	Huangji2	landrace	China	19008860400	18973417800	99.81	0.03	97.18	92.32	37.64
DZ16	Jihei	accession	Shandong, China	17755973400	17724297000	99.82	0.03	96.75	91.52	37.22
DZ18	Longzishu9	accession	Fujian, China	25269735300	25210946100	99.77	0.03	97.59	93.48	37.72
DZ2	Cambodia1	line	Cambodia	17115243300	17052043800	99.63	0.03	97.27	92.63	37.61
DZ22	Ruchengxiaozi	landrace	Hunan, China	20991816300	20951200800	99.81	0.03	97.59	93.41	37.49
DZ25	Yeshengzishu	line	China	17974276200	17916777000	99.68	0.03	97.85	93.73	37.3
DZ26	Ziluolan	accession	Guangdong, China	18439464300	18402965400	99.8	0.03	97.75	93.75	37.43
DZ4	Lingao	line	Hainan, China	19833006300	19720829100	99.43	0.03	96.92	91.91	38.03
DZ5	Enping	landrace	Guangdong, China	24514231500	24444146100	99.71	0.03	96.85	91.81	37.33
DZ6	Ribenhei	line	Japan	17247323400	17174467800	99.58	0.03	97.05	92.03	37.64
DZ8	Chijizi	landrace	China	18565835100	18519969600	99.75	0.03	97.2	92.49	37.72
DZ9	Chuanshu20	accession	Sichuan, China	22250315700	22203026100	99.79	0.03	96.98	92.04	37.68
EH2	Jinong52	accession	Shandong, China	21712206000	21669560700	99.8	0.03	97.16	92.47	37.8
EH4	Zhongshu1	accession	Chongqing, China	19610648400	19581808500	99.85	0.03	97.74	93.73	37.94
EH5	Xiangshu109	accession	Hunan, China	17483973300	17401441800	99.53	0.03	97.71	93.46	37.09
EH6	Zheshu70	accession	Zhejiang, China	19235608200	19167571800	99.65	0.03	97.91	94.14	37.66
EZ1	Weizishu1	line	China	18028237200	17921277600	99.41	0.03	96.86	91.88	38.8
EZ2	GanzishuGZ12-27	line	Jiangxi, China	22007737200	21015968400	95.49	0.03	97.81	93.89	39.28
EZ4	Ningzishu6	accession	Jiangsu, China	17419029900	17372943300	99.74	0.03	97.45	93	38.3
EZ5	Ningzishu10	accession	Jiangsu, China	17763029400	17169716400	96.66	0.03	97.67	93.67	42.8
NO_0545	NO0545	line	Rwanda	15902898300	15753547500	99.06	0.03	97	92.19	39
NO_4163	NO4163	line	Rwanda	15908932500	15010698000	94.35	0.04	95.13	89.91	38.01
NO_4364	NO4364	line	Rwanda	18441930600	18372559500	99.62	0.03	97.28	92.58	38.95
1, It means the samples were Chinese ancient landraces or breeding lines, and it is hard to make it clear which province they come from.
