# Supplementary material for: Resequencing of sweetpotato germplasm resources reveals key loci associated with multiple agronomic traits
Source: Hortic Res. 2022 Oct 19;10(1):uhac234. doi: 10.1093/hr/uhac234 (PMC9832839; doi:10.1093/hr/uhac234)
Supplement: Web_Material_uhac234 [file web_material_uhac234.zip › Table S10.xlsx]

## Sheet: sheet1
Table S10 The markers selected for verification using PAGE
Markers	Primersa	Sequences
M1	Iba_chr01a_2556973_2557373.F	CGAGTGATTGTTTTGTGATGGACA
	Iba_chr01a_2556973_2557373.R	TAACAAAGGTTGCTAACTGCGC
M2	Iba_chr01a_21299453_21299853.F	AGATCCCTTTACATGTGTGCGT
	Iba_chr01a_21299453_21299853.R	TGGGATTCAAGTCCATGCAGAA
M3	Iba_chr02a_15725704_15726104.F	ATGCCGTCTTCTGTTTACAGGT
	Iba_chr02a_15725704_15726104.R	ACAAATGATGGAGCCTTTTGGA
M4	Iba_chr02a_27609170_27609570.F	GGGAGGGTTGAGAAAGAGGAAG
	Iba_chr02a_27609170_27609570.R	TGTCCATACTTTTGGCATCTCAC
M5	Iba_chr03a_2340675_2341075.F	TGCTTCGGCTTCTCATACTTGT
	Iba_chr03a_2340675_2341075.R	AGGAAAACCCGAACCTTCAACT
M6	Iba_chr03a_33873987_33874387.F	TACAGGCTTCAGAATCCCAACC
	Iba_chr03a_33873987_33874387.R	GTGAATGATCAGTTTCCACCGC
M7	Iba_chr04a_1820351_1820751.F	TGGTTGAACTGGTCCAATGACA
	Iba_chr04a_1820351_1820751.R	GTGGCATTTACCATTGCTGTCA
M8	Iba_chr04a_6772534_6772934.F	GGCTTGGTGAGGGATTATTCGA
	Iba_chr04a_6772534_6772934.R	CAGATTCACGGTGTACCTGGAA
M9	Iba_chr05a_3292869_3293269.F	AGAAAGGGCAGTCTTTGAGCAT
	Iba_chr05a_3292869_3293269.R	GTGAAGCTCCTTTTGTGTTGGT
M10	Iba_chr05a_20634989_20635389.F	TCACGCCTACTCTTACACGAAA
	Iba_chr05a_20634989_20635389.R	TGCAGAGTACAAGGATCGACAG
M11	Iba_chr06a_3070550_3070950.F	TTGATGCCACTCCCGTATACAG
	Iba_chr06a_3070550_3070950.R	TCGTAGTCCTCTCTTTTTCGCT
M12	Iba_chr06a_21573483_21573883.F	CCCACTAATATGCTGCGTCAGA
	Iba_chr06a_21573483_21573883.R	CAAATGCTGGGGAATGAAACCA
M13	Iba_chr07a_1791519_1791919.F	TGAGCAGCTCTTCTTTCCTCAG
	Iba_chr07a_1791519_1791919.R	TTCCAGCTAACTCAAGTGGACC
M14	Iba_chr07a_18324003_18324403.F	TACATCATTGGTTGGTTGGGGT
	Iba_chr07a_18324003_18324403.R	CAAGCCACCTGATGCCATTTTT
M15	Iba_chr08a_8697503_8697903.F	ACCTCACTCTAATCATACCTTGCT
	Iba_chr08a_8697503_8697903.R	GTTCCTCAACTTTTTGCTTATGACT
M16	Iba_chr08a_21611160_21611560.F	CACGCAATGTCTGGTTGTCAAG
	Iba_chr08a_21611160_21611560.R	AGCATTAATGAGGATACGGATTTGG
M17	Iba_chr09a_4192865_4193265.F	CCCCAAATGATTTGACAGGCTC
	Iba_chr09a_4192865_4193265.R	TGACAACTTGTTCCCTCACAAAC
M18	Iba_chr09a_13240154_13240554.F	TCCAATAAAGAATCCTCATGTCACA
	Iba_chr09a_13240154_13240554.R	AGCAGTTAAAAGTCCACAACAGC
M19	Iba_chr10a_9865665_9866065.F	GAGAAGGCTAGGTTGAGTCTCG
	Iba_chr10a_9865665_9866065.R	ATCTCCCGCATGAACTCTTCAG
M20	Iba_chr10a_26880540_26880940.F	CAGCGGTACTAACCTATCCACC
	Iba_chr10a_26880540_26880940.R	CTACCTACCTTTGGCTTTGGGT
M21	Iba_chr11a_501116_501516.F	AAATTAATAATAGCGTGCCATGGC
	Iba_chr11a_501116_501516.R	TTCGCTTAGTCCAGAAAGACCT
M22	Iba_chr11a_4570597_4570997.F	TTGTGGATGGTTTGCAGGAATG
	Iba_chr11a_4570597_4570997.R	ACCCACATTTCCCACCAACTTA
M23	Iba_chr12a_1443387_1443787.F	CAATTCACATGCGATGCACAGA
	Iba_chr12a_1443387_1443787.R	CTTGGGTAAAGTAGAGCCCCAC
M24	Iba_chr12a_4405143_4405543.F	ACAATATGCGAAAAAGTGTGTGAGA
	Iba_chr12a_4405143_4405543.R	AAGGAGAAAATCATAAGAATGGGGT
M25	Iba_chr13a_10187609_10188009.F	TTTCTCTTGCACTTCTGCCTCT
	Iba_chr13a_10187609_10188009.R	GGAAGACTAGAAGATACCAGAGCC
M26	Iba_chr13a_23310536_23310936.F	AGAGGGGATAGGGCTAACGAAT
	Iba_chr13a_23310536_23310936.R	TGCTTACATAAAGGCCGGGAAT
M27	Iba_chr14a_4430070_4430470.F	TCAAACCGACTAAGACCTGACA
	Iba_chr14a_4430070_4430470.R	TGCACTGTTACTAAACACAAGTGAC
M28	Iba_chr14a_17588184_17588584.F	TAAGTAATCTGGGATTGCGCTG
	Iba_chr14a_17588184_17588584.R	CTCGTGCAAAGACCAACACATT
M29	Iba_chr15a_1333782_1334182.F	AGATCAGAGTCTCATGGGTTCA
	Iba_chr15a_1333782_1334182.R	TGCGTCACCATGCACTACTAAT
M30	Iba_chr15a_13798472_13798872.F	TCAATTCAGGAATCCCTAGCGC
	Iba_chr15a_13798472_13798872.R	ATTTCGGGTGACAATCGATTGC
aMore details for Table S3
