# Supplementary material for: Resequencing of sweetpotato germplasm resources reveals key loci associated with multiple agronomic traits
Source: Hortic Res. 2022 Oct 19;10(1):uhac234. doi: 10.1093/hr/uhac234 (PMC9832839; doi:10.1093/hr/uhac234)
Supplement: Web_Material_uhac234 [file web_material_uhac234.zip › Table S11.xlsx]

## Sheet: sheet1
Table S11 The coding of phenotype value of qualitative traits and pseudo-qualitative traits
Traits	Phenotyping	Code
FP	Not purple(including white, yellow and orange)	0
	Purple	1
FO	White	0
	Yellow or orange	1
	Purple	NA
SC	White, yellow or orange	0
	Red	1
	Wine	2
	Purple	3
ALC	Green	0
	Green with purple edge	1
	Greyish-green	2
	Green with purple veins on upper surface	3
	Slightly purple	4
	Mostly purple	5
	Purple upper, green lower	6
	Purple both surfaces	7
VTP	None	0
	Less	3
	Moderately	5
	More	7
LS	Rounded	1
	Reniform (kidney-shaped)	2
	Cordate (heart-shaped)	3
	Triangular	4
	Lobed	5
LVC	Green	0
	Purple spot in the base of main rib	1
	Purple spot in several veins	2
	All veins partialle purple	3
	All veins mostly or totally purple	4
VBC	Green	0
	Green with purple	1
	Slightly purple	2
	purple	3
PBC	Green	0
	Green with purple	1
	Slightly purple	2
	purple	3
