# Supplementary material for: Resequencing of sweetpotato germplasm resources reveals key loci associated with multiple agronomic traits
Source: Hortic Res. 2022 Oct 19;10(1):uhac234. doi: 10.1093/hr/uhac234 (PMC9832839; doi:10.1093/hr/uhac234)
Supplement: Web_Material_uhac234 [file web_material_uhac234.zip › Table S2.xlsx]

## Sheet: Sheet1
Table S2 The distribution of variants
Distribution of SNPs	Number
intronic	839747
intronic;splicing	1901
upstream	376420
exonic	557793
downstream	355304
intergenic	2441858
upstream;downstream	26486
Distribution of SNPs on exons	Number
nonsynonymous	196124
stopgain	3943
stoploss	436
synonymous	357081
other	209
Distribution of InDels	Number
intronic	180700
intronic;splicing	721
upstream	85608
exonic;splicing	2
exonic	20676
downstream	84400
intergenic	460634
upstream;downstream	6274
other	7639
Distribution of InDels on exons	Number
stopgain	383
frameshift	9690
synonymous	1
stoploss	128
nonframeshift	10476
