# Supplementary material for: Resequencing of sweetpotato germplasm resources reveals key loci associated with multiple agronomic traits
Source: Hortic Res. 2022 Oct 19;10(1):uhac234. doi: 10.1093/hr/uhac234 (PMC9832839; doi:10.1093/hr/uhac234)
Supplement: Web_Material_uhac234 [file web_material_uhac234.zip › Table S3.xlsx]

## Sheet: sheet1
Table S3 The sequences of 40,366 pairs of primers
Makers	Forward and Reverse Primers	Sequences	Chromosome	Positon of InDels (bp)
Iba_chr01a_1121_1521	Iba_chr01a_1121_1521.F	GAAATCTTGTAGCAAAGACACTTCA	Iba_chr01a	1321
	Iba_chr01a_1121_1521.R	GTGAAATCATCTTCAATGTCCCCT	Iba_chr01a	1321
Iba_chr01a_32208_32608	Iba_chr01a_32208_32608.F	GCCCTATGCAAACAACATTGGT	Iba_chr01a	32408
	Iba_chr01a_32208_32608.R	TGGGTCACACCGATTTCAGAAT	Iba_chr01a	32408
Iba_chr01a_33312_33712	Iba_chr01a_33312_33712.F	ATCATCATCCTCCTCCTCCTCC	Iba_chr01a	33512
	Iba_chr01a_33312_33712.R	CTCGAGGCTCTATTATTGGCGT	Iba_chr01a	33512
Iba_chr01a_45113_45513	Iba_chr01a_45113_45513.F	TACCCAAGTGCTGTTTGTTCCT	Iba_chr01a	45313
	Iba_chr01a_45113_45513.R	TTCAATTTGGGTAGTGCACTGC	Iba_chr01a	45313
Iba_chr01a_46454_46854	Iba_chr01a_46454_46854.F	GGGCACTTGGTTCACATTTTGA	Iba_chr01a	46654
	Iba_chr01a_46454_46854.R	TGCGAATCAAGTTCTTTATGGCA	Iba_chr01a	46654
Iba_chr01a_54612_55012	Iba_chr01a_54612_55012.F	CAGTTGCGTGGGAGAAAATCTG	Iba_chr01a	54812
	Iba_chr01a_54612_55012.R	TTCACTGGGTTCCAAGTCCAAA	Iba_chr01a	54812
Iba_chr01a_56365_56765	Iba_chr01a_56365_56765.F	AGCCCAGCTTGTTTATCTTCGA	Iba_chr01a	56565
	Iba_chr01a_56365_56765.R	ATACATGTACACGGGGCATACC	Iba_chr01a	56565
Iba_chr01a_59177_59577	Iba_chr01a_59177_59577.F	AAAGCAGTGTCTGATGCACTTC	Iba_chr01a	59377
	Iba_chr01a_59177_59577.R	GGTGTTTCTGTTGTGGAGCATC	Iba_chr01a	59377
Iba_chr01a_60256_60656	Iba_chr01a_60256_60656.F	TGCACCTTTGAATACCCTCACT	Iba_chr01a	60456
	Iba_chr01a_60256_60656.R	TGCACATGCCTATCTTTCTCTGT	Iba_chr01a	60456
Iba_chr01a_60338_60738	Iba_chr01a_60338_60738.F	CCTTGCCAGTAGGACAGAGAAA	Iba_chr01a	60538
	Iba_chr01a_60338_60738.R	GCAATGCAAATATGTGGAGATGC	Iba_chr01a	60538
Iba_chr01a_65486_65886	Iba_chr01a_65486_65886.F	GGTGTAATGCCATTCATGAAGAACT	Iba_chr01a	65686
	Iba_chr01a_65486_65886.R	GGTTTGGTTAATGAGGTTTGATTGA	Iba_chr01a	65686
Iba_chr01a_68126_68526	Iba_chr01a_68126_68526.F	GTCTCCGTCACCTTGAGAGAAG	Iba_chr01a	68326
	Iba_chr01a_68126_68526.R	CCCACTTCCAAACCAAAGCAAA	Iba_chr01a	68326
Iba_chr01a_82342_82742	Iba_chr01a_82342_82742.F	CCTAATACTTGCGCATGCCATC	Iba_chr01a	82542
	Iba_chr01a_82342_82742.R	CCTGTTTGGCTTTGAGGACAAG	Iba_chr01a	82542
Iba_chr01a_126171_126571	Iba_chr01a_126171_126571.F	TGGCAGACCAAAAACACAGTTT	Iba_chr01a	126371
	Iba_chr01a_126171_126571.R	TGCCAACCTATCTTCAGAGGAC	Iba_chr01a	126371
Iba_chr01a_181316_181716	Iba_chr01a_181316_181716.F	GGAGGCGGATAACCTTCGTAG	Iba_chr01a	181516
	Iba_chr01a_181316_181716.R	TTTTACATTCCCCAACCCGACT	Iba_chr01a	181516
Iba_chr01a_181703_182103	Iba_chr01a_181703_182103.F	TCTTCTTCAACTCCTCTTCCTCA	Iba_chr01a	181903
	Iba_chr01a_181703_182103.R	TCAAAACGCATTTAGCTCCACC	Iba_chr01a	181903
Iba_chr01a_197272_197672	Iba_chr01a_197272_197672.F	ATCTTTGCACTTCCCCCTCTAC	Iba_chr01a	197472
	Iba_chr01a_197272_197672.R	GTGCCTTCTCCATATTCCCCTT	Iba_chr01a	197472
Iba_chr01a_197483_197883	Iba_chr01a_197483_197883.F	GGTAAGTTGCTCCCTTGACTGA	Iba_chr01a	197683
	Iba_chr01a_197483_197883.R	TCCTCAATTACAACTTCAAATGCTCC	Iba_chr01a	197683
Iba_chr01a_198900_199300	Iba_chr01a_198900_199300.F	AGGCTCAGATTGTCCCAGATTA	Iba_chr01a	199100
	Iba_chr01a_198900_199300.R	TCTGACCTTGCCATGCAGTAAT	Iba_chr01a	199100
Iba_chr01a_200329_200729	Iba_chr01a_200329_200729.F	ACAAAGGAGAATGGAGAATAGGGT	Iba_chr01a	200529
	Iba_chr01a_200329_200729.R	CAGCAGCAGTAGCAGTAGCAG	Iba_chr01a	200529
Iba_chr01a_202691_203091	Iba_chr01a_202691_203091.F	TGAAATCAAGGGGAGAATTTAGGC	Iba_chr01a	202891
	Iba_chr01a_202691_203091.R	CCCTCCCTCTACTTCTCTCCAA	Iba_chr01a	202891
Iba_chr01a_203812_204212	Iba_chr01a_203812_204212.F	CTTACTCCCAACGCCCTATGAC	Iba_chr01a	204012
	Iba_chr01a_203812_204212.R	CCCGTTATGGTCCTTGAACAGA	Iba_chr01a	204012
Iba_chr01a_217894_218294	Iba_chr01a_217894_218294.F	GACCAAAACCCGCAGAATTTCA	Iba_chr01a	218094
	Iba_chr01a_217894_218294.R	GCATATGAGTCAACCCTGTTGC	Iba_chr01a	218094
Iba_chr01a_222450_222850	Iba_chr01a_222450_222850.F	CCCTACACGCCCAAGATAAACT	Iba_chr01a	222650
	Iba_chr01a_222450_222850.R	ATCCACAGTTTCCCTTAACCCC	Iba_chr01a	222650
Iba_chr01a_227259_227659	Iba_chr01a_227259_227659.F	CTCTCTTTCTTGGTGATTCTTTTGAG	Iba_chr01a	227459
	Iba_chr01a_227259_227659.R	TGCTCGTTTTGTCTCATTTTATGTG	Iba_chr01a	227459
Iba_chr01a_227750_228150	Iba_chr01a_227750_228150.F	AGCTTGACTTCATCTACTGACTTGT	Iba_chr01a	227950
	Iba_chr01a_227750_228150.R	TCTTGGATGCCTCCTTGAAAATG	Iba_chr01a	227950
Iba_chr01a_236104_236504	Iba_chr01a_236104_236504.F	CCTGCACCAATAAAGAGGATGG	Iba_chr01a	236304
	Iba_chr01a_236104_236504.R	TGCCTGACATCTTTCATGTTGT	Iba_chr01a	236304
Iba_chr01a_259654_260054	Iba_chr01a_259654_260054.F	TCATGTTGAAGACCCAACTTCTT	Iba_chr01a	259854
	Iba_chr01a_259654_260054.R	GGTTTGTTGGTGGTCTTACTGC	Iba_chr01a	259854
Iba_chr01a_260429_260829	Iba_chr01a_260429_260829.F	TCTTCCAGAGGTTAGCAGGAGA	Iba_chr01a	260629
	Iba_chr01a_260429_260829.R	GTGAGTGTACCAGCTGAGTGTT	Iba_chr01a	260629
Iba_chr01a_261902_262302	Iba_chr01a_261902_262302.F	AAGGCATCTACACAAGAGGAGG	Iba_chr01a	262102
	Iba_chr01a_261902_262302.R	TGTTGTCTTTCATTCCTTGCCT	Iba_chr01a	262102
Iba_chr01a_301666_302066	Iba_chr01a_301666_302066.F	AGTCAGCAAGCCCATTTCAAAC	Iba_chr01a	301866
	Iba_chr01a_301666_302066.R	GGCAGGTGTTGGGATAAGGTTA	Iba_chr01a	301866
Iba_chr01a_314991_315391	Iba_chr01a_314991_315391.F	CTCACCTGAGACACCGCCTAG	Iba_chr01a	315191
	Iba_chr01a_314991_315391.R	AATTCACTCTGCTGTGACTCCC	Iba_chr01a	315191
Iba_chr01a_333141_333541	Iba_chr01a_333141_333541.F	TGGCCTAAAGGTTCGTGTTTCA	Iba_chr01a	333341
	Iba_chr01a_333141_333541.R	TGTGAAGCAATGAAGCCCTAGA	Iba_chr01a	333341
Iba_chr01a_338339_338739	Iba_chr01a_338339_338739.F	TGGTGAGCGTCAAAATCTAGCA	Iba_chr01a	338539
	Iba_chr01a_338339_338739.R	CCCGGATGATGATGATGTCTCC	Iba_chr01a	338539
Iba_chr01a_345882_346282	Iba_chr01a_345882_346282.F	CACCTAAGGATCCACCAAGCAT	Iba_chr01a	346082
	Iba_chr01a_345882_346282.R	TGGGATAACAGCTCGGTATTCG	Iba_chr01a	346082
Iba_chr01a_346150_346550	Iba_chr01a_346150_346550.F	CCATCAATAATCATGCGGCCAA	Iba_chr01a	346350
	Iba_chr01a_346150_346550.R	TCTTGGCTTCTCCTTCTTCTCC	Iba_chr01a	346350
Iba_chr01a_347670_348070	Iba_chr01a_347670_348070.F	TGACTTGTGCAGTGATACTCGA	Iba_chr01a	347870
	Iba_chr01a_347670_348070.R	TCGTGTTTCTCAACTCTACTACACA	Iba_chr01a	347870
Iba_chr01a_348740_349140	Iba_chr01a_348740_349140.F	ACTGTTAGTGCCTATTGGTGGG	Iba_chr01a	348940
	Iba_chr01a_348740_349140.R	CCGAAGTGGCATGGACTTAAAC	Iba_chr01a	348940
Iba_chr01a_353029_353429	Iba_chr01a_353029_353429.F	GCAAGCCAAAGTTAAAGCTCCA	Iba_chr01a	353229
	Iba_chr01a_353029_353429.R	CACTTGTGAAGATTTGTGGGGT	Iba_chr01a	353229
Iba_chr01a_353798_354198	Iba_chr01a_353798_354198.F	CACAGCTACTTCATGCCAGGTA	Iba_chr01a	353998
	Iba_chr01a_353798_354198.R	GCAGTCGATTTTCACTTCCACA	Iba_chr01a	353998
Iba_chr01a_373613_374013	Iba_chr01a_373613_374013.F	TCCTGTGGGAATTGGGTTTCAT	Iba_chr01a	373813
	Iba_chr01a_373613_374013.R	TCAAGCCACCTGATACACCAAT	Iba_chr01a	373813
Iba_chr01a_378413_378813	Iba_chr01a_378413_378813.F	AGAAGCCCAACCCTTAAAACCA	Iba_chr01a	378613
	Iba_chr01a_378413_378813.R	GGGACAAGCGAGACTGACTAG	Iba_chr01a	378613
Iba_chr01a_397040_397440	Iba_chr01a_397040_397440.F	CAAGAGGAAACATGTAACGGCC	Iba_chr01a	397240
	Iba_chr01a_397040_397440.R	TCCTGATCTTCAAGTGATCGGC	Iba_chr01a	397240
Iba_chr01a_408914_409314	Iba_chr01a_408914_409314.F	ACTTCATTTGGACGCCACTTTG	Iba_chr01a	409114
	Iba_chr01a_408914_409314.R	CCAATTTTCCAAGACTACTCACCG	Iba_chr01a	409114
Iba_chr01a_414902_415302	Iba_chr01a_414902_415302.F	GCACAAGGGTGTAGGTGGAATA	Iba_chr01a	415102
	Iba_chr01a_414902_415302.R	GTATATCACATCCCGCCACCTT	Iba_chr01a	415102
Iba_chr01a_418853_419253	Iba_chr01a_418853_419253.F	GTTCCATGGGTTTCTGGCAATC	Iba_chr01a	419053
	Iba_chr01a_418853_419253.R	GGGTTGTTTCCTCAAATGTCGG	Iba_chr01a	419053
Iba_chr01a_420054_420454	Iba_chr01a_420054_420454.F	GTTCGTTTGCAGCTAGCCTATG	Iba_chr01a	420254
	Iba_chr01a_420054_420454.R	AGGCGTGGAAAGAACTAAGGAG	Iba_chr01a	420254
Iba_chr01a_420250_420650	Iba_chr01a_420250_420650.F	CTTTCCACGCCTGATGCATC	Iba_chr01a	420450
	Iba_chr01a_420250_420650.R	ACACTCCACTCCTGCAAATACA	Iba_chr01a	420450
Iba_chr01a_445416_445816	Iba_chr01a_445416_445816.F	GACGTGCAGTCCGTGTGTTT	Iba_chr01a	445616
	Iba_chr01a_445416_445816.R	AGGGAGGGAGAATGGAGAGAAA	Iba_chr01a	445616
Iba_chr01a_448018_448418	Iba_chr01a_448018_448418.F	ATAACGGGAAACTGAGGTGGTC	Iba_chr01a	448218
	Iba_chr01a_448018_448418.R	CTTGTTGTAACTCTGATGCGGC	Iba_chr01a	448218
Iba_chr01a_455659_456059	Iba_chr01a_455659_456059.F	GGGTACAGTGGAGAGTTTGTCA	Iba_chr01a	455859
	Iba_chr01a_455659_456059.R	AATTAGACATTTATCGCCGCCG	Iba_chr01a	455859
Iba_chr01a_466104_466504	Iba_chr01a_466104_466504.F	TGCAGACACATAACATGTTAACCA	Iba_chr01a	466304
	Iba_chr01a_466104_466504.R	TGTGTCTACTGTTAACACATGCA	Iba_chr01a	466304
Iba_chr01a_467437_467837	Iba_chr01a_467437_467837.F	GCAGCTGGATGGCTTTGTATTA	Iba_chr01a	467637
	Iba_chr01a_467437_467837.R	TGATATGTACACAAGCCATTCGAA	Iba_chr01a	467637
Iba_chr01a_469168_469568	Iba_chr01a_469168_469568.F	AAAGTAATGCATTCCATGGCCG	Iba_chr01a	469368
	Iba_chr01a_469168_469568.R	ATTCGCAACAGTCTGGCATTTC	Iba_chr01a	469368
Iba_chr01a_469368_469768	Iba_chr01a_469368_469768.F	TATTTGGATGAGATTGGCCGGG	Iba_chr01a	469568
	Iba_chr01a_469368_469768.R	GCCTGGGCACTGTATTTGTAAC	Iba_chr01a	469568
Iba_chr01a_469681_470081	Iba_chr01a_469681_470081.F	CGAATTCCGCAACACAATGGAA	Iba_chr01a	469881
	Iba_chr01a_469681_470081.R	AGCCCAAGAAAATGCTCAACCT	Iba_chr01a	469881
Iba_chr01a_476771_477171	Iba_chr01a_476771_477171.F	CGTCGGTTCTGGAGAGGTTTAG	Iba_chr01a	476971
	Iba_chr01a_476771_477171.R	GGCGACCAAACGTTGACATATA	Iba_chr01a	476971
Iba_chr01a_508754_509154	Iba_chr01a_508754_509154.F	GCAAAAGCATGTACATCTATTTCCA	Iba_chr01a	508954
	Iba_chr01a_508754_509154.R	GGCTTCAAGCAACCAAATATGC	Iba_chr01a	508954
Iba_chr01a_511146_511546	Iba_chr01a_511146_511546.F	GGCATCGAAGGTGGAGTAGTAG	Iba_chr01a	511346
	Iba_chr01a_511146_511546.R	GCTAGGCTTAGCGTAATGTTGC	Iba_chr01a	511346
Iba_chr01a_516821_517221	Iba_chr01a_516821_517221.F	TGTCCTCACACCAGGGATTTTT	Iba_chr01a	517021
	Iba_chr01a_516821_517221.R	TGTTAATTAAGCTCAACTGCGCA	Iba_chr01a	517021
Iba_chr01a_517698_518098	Iba_chr01a_517698_518098.F	GAGTGCTAGCCTCTTCCTTCTC	Iba_chr01a	517898
	Iba_chr01a_517698_518098.R	TCAGGTCAACTTTGTGAGGTGT	Iba_chr01a	517898
Iba_chr01a_528264_528664	Iba_chr01a_528264_528664.F	GGGACGACTCTCTCAAACAAGT	Iba_chr01a	528464
	Iba_chr01a_528264_528664.R	GGTGTTTGGCAACCATTGGAAA	Iba_chr01a	528464
Iba_chr01a_530595_530995	Iba_chr01a_530595_530995.F	TCTGAGATGAGCAATTGCATGC	Iba_chr01a	530795
	Iba_chr01a_530595_530995.R	TGCCACCAGTGCTTAATGATGA	Iba_chr01a	530795
Iba_chr01a_534293_534693	Iba_chr01a_534293_534693.F	CTGGCTGTGCTATATGCGGATA	Iba_chr01a	534493
	Iba_chr01a_534293_534693.R	GGTTTGAGTTTTTGCTTGCAGC	Iba_chr01a	534493
Iba_chr01a_538131_538531	Iba_chr01a_538131_538531.F	TAACTCACAAAGGGTTGGCACT	Iba_chr01a	538331
	Iba_chr01a_538131_538531.R	TTCTGATCTTTTGGCAGCTCTG	Iba_chr01a	538331
Iba_chr01a_541421_541821	Iba_chr01a_541421_541821.F	CTCACACCTTGTAGCCATCCTT	Iba_chr01a	541621
	Iba_chr01a_541421_541821.R	TCTTTTTGCTTACTGTGAATGGGT	Iba_chr01a	541621
Iba_chr01a_542704_543104	Iba_chr01a_542704_543104.F	CCCAAACCCCCTATCATATGGA	Iba_chr01a	542904
	Iba_chr01a_542704_543104.R	CCTTTGGCCAATTAGCAGGAAA	Iba_chr01a	542904
Iba_chr01a_543268_543668	Iba_chr01a_543268_543668.F	TGCCAAAATACAAGTTAGGCAGT	Iba_chr01a	543468
	Iba_chr01a_543268_543668.R	AGTCTGCTAGGCTCACTACTTT	Iba_chr01a	543468
Iba_chr01a_544180_544580	Iba_chr01a_544180_544580.F	GAAGTAGTGAGCCTAGCAGACT	Iba_chr01a	544380
	Iba_chr01a_544180_544580.R	CCCATCCCAATTATTTAAGCGTCC	Iba_chr01a	544380
Iba_chr01a_551905_552305	Iba_chr01a_551905_552305.F	TGTGTGCAATTCAGGAGCCTAT	Iba_chr01a	552105
	Iba_chr01a_551905_552305.R	CACCAAATGTCTGCATGGCATA	Iba_chr01a	552105
Iba_chr01a_552610_553010	Iba_chr01a_552610_553010.F	AGCATGTTTTATTGTGCAGTTGTG	Iba_chr01a	552810
	Iba_chr01a_552610_553010.R	AGAGAGCATGCTTGGTTTCTGT	Iba_chr01a	552810
Iba_chr01a_553661_554061	Iba_chr01a_553661_554061.F	CATCATCCAACAATTCAGGCCC	Iba_chr01a	553861
	Iba_chr01a_553661_554061.R	GGTGCGTTACTTGAGTTGTCAC	Iba_chr01a	553861
Iba_chr01a_568746_569146	Iba_chr01a_568746_569146.F	CGCCGTGTACTAGTAGCTAGAC	Iba_chr01a	568946
	Iba_chr01a_568746_569146.R	CCAGTGAAGTTGAGGTCAGGAA	Iba_chr01a	568946
Iba_chr01a_572395_572795	Iba_chr01a_572395_572795.F	CACCCACATTCAACTAGCCTCT	Iba_chr01a	572595
	Iba_chr01a_572395_572795.R	TTCCCGCCTTCACACACTAATT	Iba_chr01a	572595
Iba_chr01a_590928_591328	Iba_chr01a_590928_591328.F	ACATCTCAAACGCTGTACTGGT	Iba_chr01a	591128
	Iba_chr01a_590928_591328.R	TGCTCGATCCTATGCCATTGTT	Iba_chr01a	591128
Iba_chr01a_612149_612549	Iba_chr01a_612149_612549.F	GTTAAAGCTTGCCTGCTCAAGA	Iba_chr01a	612349
	Iba_chr01a_612149_612549.R	AGATGCTGATGTAAGGCTTGCT	Iba_chr01a	612349
Iba_chr01a_625297_625697	Iba_chr01a_625297_625697.F	GGTAAATTCACTCACCACACATGA	Iba_chr01a	625497
	Iba_chr01a_625297_625697.R	CAGTTTTGCAGTACCTAGCTTGA	Iba_chr01a	625497
Iba_chr01a_634666_635066	Iba_chr01a_634666_635066.F	TGTCGTGCCAATTTAAACAAAACG	Iba_chr01a	634866
	Iba_chr01a_634666_635066.R	TCCATGTCAGGTTGAAAGTGGT	Iba_chr01a	634866
Iba_chr01a_639765_640165	Iba_chr01a_639765_640165.F	ATTTCGGAATCCAAGCTTGTGG	Iba_chr01a	639965
	Iba_chr01a_639765_640165.R	TTCCTAAGGACAGACCCTTGTC	Iba_chr01a	639965
Iba_chr01a_679908_680308	Iba_chr01a_679908_680308.F	ACAGCATAGTAGTCCGTTTGAGT	Iba_chr01a	680108
	Iba_chr01a_679908_680308.R	CCAATTCCCGAACAGTCAACAC	Iba_chr01a	680108
Iba_chr01a_680746_681146	Iba_chr01a_680746_681146.F	ACCGTGCCATAACCATAAGCTT	Iba_chr01a	680946
	Iba_chr01a_680746_681146.R	TATAGGTGGGCAAAAGGTACGG	Iba_chr01a	680946
Iba_chr01a_685370_685770	Iba_chr01a_685370_685770.F	AAAAAGTGCAAGGAAAGGCCAG	Iba_chr01a	685570
	Iba_chr01a_685370_685770.R	ATTGCAGCCACTTTCACAGAAC	Iba_chr01a	685570
Iba_chr01a_685372_685772	Iba_chr01a_685372_685772.F	AAAAAGTGCAAGGAAAGGCCAG	Iba_chr01a	685572
	Iba_chr01a_685372_685772.R	ATTGCAGCCACTTTCACAGAAC	Iba_chr01a	685572
Iba_chr01a_685743_686143	Iba_chr01a_685743_686143.F	TGACTTCTGTTTCACTTTCAGTCT	Iba_chr01a	685943
	Iba_chr01a_685743_686143.R	GAAGCTGAGAAGTGTTTGCCAA	Iba_chr01a	685943
Iba_chr01a_686168_686568	Iba_chr01a_686168_686568.F	ACCTTAAGCCCAATCTAGCTGG	Iba_chr01a	686368
	Iba_chr01a_686168_686568.R	AGGTAGATTGAAACCCAGTTGGA	Iba_chr01a	686368
Iba_chr01a_693781_694181	Iba_chr01a_693781_694181.F	ATTGGGCTAAGTTCGGTACACC	Iba_chr01a	693981
	Iba_chr01a_693781_694181.R	TGGATTATTAGGCACCGTACCA	Iba_chr01a	693981
Iba_chr01a_714864_715264	Iba_chr01a_714864_715264.F	ATTGAGCCGTTCATCCACTCAT	Iba_chr01a	715064
	Iba_chr01a_714864_715264.R	AAATAAGCAGCTCCCACAAGGA	Iba_chr01a	715064
Iba_chr01a_813749_814149	Iba_chr01a_813749_814149.F	CAATGAAGCTCCAAACCTTACGA	Iba_chr01a	813949
	Iba_chr01a_813749_814149.R	AGCTCTTCGATGCGTCTATCAG	Iba_chr01a	813949
Iba_chr01a_821834_822234	Iba_chr01a_821834_822234.F	CCCAAACTGATAGTAGACCCCA	Iba_chr01a	822034
	Iba_chr01a_821834_822234.R	ACCGTTGCATGTTCATAAAATCACT	Iba_chr01a	822034
Iba_chr01a_851800_852200	Iba_chr01a_851800_852200.F	CCACCGAATTACAATAATTTCCCCC	Iba_chr01a	852000
	Iba_chr01a_851800_852200.R	TGCCTATGTCTCTGAAGGTTGA	Iba_chr01a	852000
Iba_chr01a_861141_861541	Iba_chr01a_861141_861541.F	AAAGAGCTGACCGCCTATTTGA	Iba_chr01a	861341
	Iba_chr01a_861141_861541.R	CCGCCTTCCTTCTCTTTCTTCT	Iba_chr01a	861341
Iba_chr01a_890791_891191	Iba_chr01a_890791_891191.F	TTCGACCTCAACGATACACACA	Iba_chr01a	890991
	Iba_chr01a_890791_891191.R	AAACGAGACAGAAGTATGGATTGT	Iba_chr01a	890991
Iba_chr01a_903583_903983	Iba_chr01a_903583_903983.F	TGGGCCTCAATAAAACATTTCTCG	Iba_chr01a	903783
	Iba_chr01a_903583_903983.R	TTGAGGTGTCAATTCGGAGACA	Iba_chr01a	903783
Iba_chr01a_914105_914505	Iba_chr01a_914105_914505.F	TCCAGTCACCTTCAACAGATCA	Iba_chr01a	914305
	Iba_chr01a_914105_914505.R	ACGATGGGACAAATTATGTACGG	Iba_chr01a	914305
Iba_chr01a_920986_921386	Iba_chr01a_920986_921386.F	CGCTTGCGCTGGATTTTGAA	Iba_chr01a	921186
	Iba_chr01a_920986_921386.R	AGCATGTGTAAGATTCTGTTGACA	Iba_chr01a	921186
Iba_chr01a_935360_935760	Iba_chr01a_935360_935760.F	GCCCAACTCCAGAAAGGGAATA	Iba_chr01a	935560
	Iba_chr01a_935360_935760.R	AGTTGCCTAATGAGTTGCTGGA	Iba_chr01a	935560
Iba_chr01a_937011_937411	Iba_chr01a_937011_937411.F	CTGGGTGAATGTATGTCGGGTA	Iba_chr01a	937211
	Iba_chr01a_937011_937411.R	GGCAACAAAAATTTCATCACCATGA	Iba_chr01a	937211
Iba_chr01a_941680_942080	Iba_chr01a_941680_942080.F	CCGAGACAACACAAGAGGATGA	Iba_chr01a	941880
	Iba_chr01a_941680_942080.R	AGAGATAAGTTCCCCCAACCCT	Iba_chr01a	941880
Iba_chr01a_967131_967531	Iba_chr01a_967131_967531.F	AGGTTCTGAACTTAAGTCAGGTTCT	Iba_chr01a	967331
	Iba_chr01a_967131_967531.R	AGTCCTCAATTTAAGCTGCTCCA	Iba_chr01a	967331
Iba_chr01a_973565_973965	Iba_chr01a_973565_973965.F	AGTGCTATCATTGAGAGCCTGA	Iba_chr01a	973765
	Iba_chr01a_973565_973965.R	CTTGACTATGGGAGAGGCATGG	Iba_chr01a	973765
Iba_chr01a_977290_977690	Iba_chr01a_977290_977690.F	TCACAAGGCGTGGTTTACCTTA	Iba_chr01a	977490
	Iba_chr01a_977290_977690.R	ATCAGCTGTACTTTGGAAGCCA	Iba_chr01a	977490
Iba_chr01a_1008733_1009133	Iba_chr01a_1008733_1009133.F	TGGAGGCCTAACGTCTCAAAAA	Iba_chr01a	1008933
	Iba_chr01a_1008733_1009133.R	TTATTCGAACCCGTGACCTAGC	Iba_chr01a	1008933
Iba_chr01a_1011686_1012086	Iba_chr01a_1011686_1012086.F	TGACTAATTTGGTTGGAGTTGTTCC	Iba_chr01a	1011886
	Iba_chr01a_1011686_1012086.R	GCTAGTAACAACATGGGAGAGGA	Iba_chr01a	1011886
Iba_chr01a_1011914_1012314	Iba_chr01a_1011914_1012314.F	AATGCGTCCCCTTCAAAAACAA	Iba_chr01a	1012114
	Iba_chr01a_1011914_1012314.R	CTTTGCATGGGAGCTTCTTCAA	Iba_chr01a	1012114
Iba_chr01a_1011995_1012395	Iba_chr01a_1011995_1012395.F	GTGCTGTAAGGCATACCCTGAT	Iba_chr01a	1012195
	Iba_chr01a_1011995_1012395.R	AATTCCACTCTCGTCACCGATC	Iba_chr01a	1012195
Iba_chr01a_1020238_1020638	Iba_chr01a_1020238_1020638.F	TGACATGGAGATCGAGCTACAA	Iba_chr01a	1020438
	Iba_chr01a_1020238_1020638.R	GATGGGTGAACAGGGTGAAGAT	Iba_chr01a	1020438
Iba_chr01a_1043709_1044109	Iba_chr01a_1043709_1044109.F	AGTGCCCTACAATGCCTTTACA	Iba_chr01a	1043909
	Iba_chr01a_1043709_1044109.R	CAGTGCCATGTGAAGCAATTGA	Iba_chr01a	1043909
Iba_chr01a_1044114_1044514	Iba_chr01a_1044114_1044514.F	ACACTCCCCTGCAAATTTTTGG	Iba_chr01a	1044314
	Iba_chr01a_1044114_1044514.R	GCAGCCTCAAAAGGTTACATCC	Iba_chr01a	1044314
Iba_chr01a_1044349_1044749	Iba_chr01a_1044349_1044749.F	ATGGAGAGCCCTTTGTCCATTT	Iba_chr01a	1044549
	Iba_chr01a_1044349_1044749.R	AGCGTGAAAGGAAGTGATACTGT	Iba_chr01a	1044549
Iba_chr01a_1048684_1049084	Iba_chr01a_1048684_1049084.F	ATTATGTTCCGTCCCCTTCTGC	Iba_chr01a	1048884
	Iba_chr01a_1048684_1049084.R	GCGAAATCTTAGCTTTGGACCA	Iba_chr01a	1048884
Iba_chr01a_1050682_1051082	Iba_chr01a_1050682_1051082.F	AAAAGCCCGAAAGCGTATCAAC	Iba_chr01a	1050882
	Iba_chr01a_1050682_1051082.R	GTCCAATGCTATAATTTGCCGGA	Iba_chr01a	1050882
Iba_chr01a_1051873_1052273	Iba_chr01a_1051873_1052273.F	ACCAATCGGGCCCAAATGAATA	Iba_chr01a	1052073
	Iba_chr01a_1051873_1052273.R	TTTTGCTAGTATCCCCCGTTGT	Iba_chr01a	1052073
Iba_chr01a_1062363_1062763	Iba_chr01a_1062363_1062763.F	TTGTGCTACCATGTTACGTTGC	Iba_chr01a	1062563
	Iba_chr01a_1062363_1062763.R	AGATAATCTTACCAGAGAGTCCATGT	Iba_chr01a	1062563
Iba_chr01a_1076978_1077378	Iba_chr01a_1076978_1077378.F	gcagttttagttcagcactttgc	Iba_chr01a	1077178
	Iba_chr01a_1076978_1077378.R	tgccaattgttgtccatcttct	Iba_chr01a	1077178
Iba_chr01a_1081423_1081823	Iba_chr01a_1081423_1081823.F	GGGTCTCTAGTGGTTATAGCGA	Iba_chr01a	1081623
	Iba_chr01a_1081423_1081823.R	CCACAAAAAGGCAATCACTGGA	Iba_chr01a	1081623
Iba_chr01a_1106218_1106618	Iba_chr01a_1106218_1106618.F	CGTGTGATCGAGTTCTCCAGAA	Iba_chr01a	1106418
	Iba_chr01a_1106218_1106618.R	ATTTGGAGTGAGTGTCCTTCCC	Iba_chr01a	1106418
Iba_chr01a_1106257_1106657	Iba_chr01a_1106257_1106657.F	CGTGTGATCGAGTTCTCCAGAA	Iba_chr01a	1106457
	Iba_chr01a_1106257_1106657.R	TGGAATGCACAGAATGAGGCTA	Iba_chr01a	1106457
Iba_chr01a_1106355_1106755	Iba_chr01a_1106355_1106755.F	GGGAAGGACACTCACTCCAAAT	Iba_chr01a	1106555
	Iba_chr01a_1106355_1106755.R	GTGAAAGTAGAGGTGGAGAGGC	Iba_chr01a	1106555
Iba_chr01a_1110858_1111258	Iba_chr01a_1110858_1111258.F	CACACACACACACACACACATA	Iba_chr01a	1111058
	Iba_chr01a_1110858_1111258.R	AGGCAAAAACTAATGCACCCAA	Iba_chr01a	1111058
Iba_chr01a_1111680_1112080	Iba_chr01a_1111680_1112080.F	ACGGTGGCAATTTGGTCAATTT	Iba_chr01a	1111880
	Iba_chr01a_1111680_1112080.R	TTTCAACTGCACGCACCTTAAG	Iba_chr01a	1111880
Iba_chr01a_1130347_1130747	Iba_chr01a_1130347_1130747.F	TGGCTCAAGTCAAATAGGCCAA	Iba_chr01a	1130547
	Iba_chr01a_1130347_1130747.R	CGCTTTAAATCTGCCCAACTCC	Iba_chr01a	1130547
Iba_chr01a_1139017_1139417	Iba_chr01a_1139017_1139417.F	TGGGCATGAAGAACAGAGATCT	Iba_chr01a	1139217
	Iba_chr01a_1139017_1139417.R	TCGTTGTGTTTGTCTGAGTTTCG	Iba_chr01a	1139217
Iba_chr01a_1149697_1150097	Iba_chr01a_1149697_1150097.F	TTTCATTGTGGTGCATTTCCCG	Iba_chr01a	1149897
	Iba_chr01a_1149697_1150097.R	GCCAGGGCTTAACATGTAGTCA	Iba_chr01a	1149897
Iba_chr01a_1157889_1158289	Iba_chr01a_1157889_1158289.F	ACCAACTCTTTCGTCTTTGTTTGT	Iba_chr01a	1158089
	Iba_chr01a_1157889_1158289.R	ATGTGTCGGGCTTGATTGAAGT	Iba_chr01a	1158089
Iba_chr01a_1168199_1168599	Iba_chr01a_1168199_1168599.F	TGGATCCAATCATCGCTAGTGG	Iba_chr01a	1168399
	Iba_chr01a_1168199_1168599.R	GCCATGCCTCTTACAATTGGAC	Iba_chr01a	1168399
Iba_chr01a_1171461_1171861	Iba_chr01a_1171461_1171861.F	cggtcaagatcgggaagtatcc	Iba_chr01a	1171661
	Iba_chr01a_1171461_1171861.R	ggacagataaattgagacagaggga	Iba_chr01a	1171661
Iba_chr01a_1171882_1172282	Iba_chr01a_1171882_1172282.F	CACATAAAATGGGACGGAGGGA	Iba_chr01a	1172082
	Iba_chr01a_1171882_1172282.R	GGTCTCTACTCTCTCGCATGTG	Iba_chr01a	1172082
Iba_chr01a_1171895_1172295	Iba_chr01a_1171895_1172295.F	CACATAAAATGGGACGGAGGGA	Iba_chr01a	1172095
	Iba_chr01a_1171895_1172295.R	GGTCTCTACTCTCTCGCATGTG	Iba_chr01a	1172095
Iba_chr01a_1172484_1172884	Iba_chr01a_1172484_1172884.F	TTGCCGTAACATTTTGGGGAAC	Iba_chr01a	1172684
	Iba_chr01a_1172484_1172884.R	TGCTCTCAGTAATGCAAAACGG	Iba_chr01a	1172684
Iba_chr01a_1173523_1173923	Iba_chr01a_1173523_1173923.F	TATCCCGTGATTGGATGCATGA	Iba_chr01a	1173723
	Iba_chr01a_1173523_1173923.R	CACGCTCTCCAAGAGTTTCTCT	Iba_chr01a	1173723
Iba_chr01a_1178503_1178903	Iba_chr01a_1178503_1178903.F	ACACGGGTGAGATGAAGAAAGG	Iba_chr01a	1178703
	Iba_chr01a_1178503_1178903.R	CCACTTCCTCACCTCCTTCATC	Iba_chr01a	1178703
Iba_chr01a_1202822_1203222	Iba_chr01a_1202822_1203222.F	CCGTCAAAAACCGGTTTCTAATTG	Iba_chr01a	1203022
	Iba_chr01a_1202822_1203222.R	TCAAGGCTATCTGTACCAAGCG	Iba_chr01a	1203022
Iba_chr01a_1202966_1203366	Iba_chr01a_1202966_1203366.F	CGCTTGGTACAGATAGCCTTGA	Iba_chr01a	1203166
	Iba_chr01a_1202966_1203366.R	CCACCGTTCAATAAGCTAGTGG	Iba_chr01a	1203166
Iba_chr01a_1203115_1203515	Iba_chr01a_1203115_1203515.F	ACGGTGGATTGTTTGTTTGGAA	Iba_chr01a	1203315
	Iba_chr01a_1203115_1203515.R	CGGCCTTCCTTAATTGTTTGGG	Iba_chr01a	1203315
Iba_chr01a_1214215_1214615	Iba_chr01a_1214215_1214615.F	AGGAGGAGAAGAAGAAGGAGGA	Iba_chr01a	1214415
	Iba_chr01a_1214215_1214615.R	TCACTCACTACAAAGTCACTCCA	Iba_chr01a	1214415
Iba_chr01a_1219942_1220342	Iba_chr01a_1219942_1220342.F	ACTAGCCACTGTTGCTTCTTCA	Iba_chr01a	1220142
	Iba_chr01a_1219942_1220342.R	AAGGACAACAGGTAATGAGGGA	Iba_chr01a	1220142
Iba_chr01a_1230519_1230919	Iba_chr01a_1230519_1230919.F	CCACTACATGCCAATTGAGCAC	Iba_chr01a	1230719
	Iba_chr01a_1230519_1230919.R	TTTTGAACCACCCACTTACACA	Iba_chr01a	1230719
Iba_chr01a_1233522_1233922	Iba_chr01a_1233522_1233922.F	ATATCCTCGGCTGGAACATGTG	Iba_chr01a	1233722
	Iba_chr01a_1233522_1233922.R	TCGCCCTTTTATCAAGTAGTCAAT	Iba_chr01a	1233722
Iba_chr01a_1257362_1257762	Iba_chr01a_1257362_1257762.F	TGGCCTGATAATGTTGTGACAGA	Iba_chr01a	1257562
	Iba_chr01a_1257362_1257762.R	AGCTTTTTGTCACCACAACTGT	Iba_chr01a	1257562
Iba_chr01a_1266115_1266515	Iba_chr01a_1266115_1266515.F	CATTGACCATGCCATGAACTAAAT	Iba_chr01a	1266315
	Iba_chr01a_1266115_1266515.R	CCGAAGCTTTATGAGAAACCCT	Iba_chr01a	1266315
Iba_chr01a_1266461_1266861	Iba_chr01a_1266461_1266861.F	TGTGATGCTTATAGCTATGCTAGACT	Iba_chr01a	1266661
	Iba_chr01a_1266461_1266861.R	ACTGGCCTATTTTCAATTCGTATGA	Iba_chr01a	1266661
Iba_chr01a_1266801_1267201	Iba_chr01a_1266801_1267201.F	TCGGGTGACATGAAGATCCAAA	Iba_chr01a	1267001
	Iba_chr01a_1266801_1267201.R	GATTCCGTGGTGATAGCGTTTG	Iba_chr01a	1267001
Iba_chr01a_1269253_1269653	Iba_chr01a_1269253_1269653.F	TCTCAGCCTCTAGACCTTCCAA	Iba_chr01a	1269453
	Iba_chr01a_1269253_1269653.R	TCGTGTAGAATTGCTTTGGATTTG	Iba_chr01a	1269453
Iba_chr01a_1276096_1276496	Iba_chr01a_1276096_1276496.F	ATGAAGCTAAACAACCACTGGG	Iba_chr01a	1276296
	Iba_chr01a_1276096_1276496.R	AAGTGGTGTGTGGGTAAAACCT	Iba_chr01a	1276296
Iba_chr01a_1276139_1276539	Iba_chr01a_1276139_1276539.F	TTCTGTTCTGATGAGACGCGAG	Iba_chr01a	1276339
	Iba_chr01a_1276139_1276539.R	TTGAAATGCAGCCAAAGTGGTG	Iba_chr01a	1276339
Iba_chr01a_1280802_1281202	Iba_chr01a_1280802_1281202.F	ATTCAAGCTCAACTCGACTCGT	Iba_chr01a	1281002
	Iba_chr01a_1280802_1281202.R	ACAAAGTCATGGTTCGAATGTGG	Iba_chr01a	1281002
Iba_chr01a_1285254_1285654	Iba_chr01a_1285254_1285654.F	TGAATGATGTAGTGTGCATTCAGA	Iba_chr01a	1285454
	Iba_chr01a_1285254_1285654.R	GCACTATGCAGTAGAGAAACAGC	Iba_chr01a	1285454
Iba_chr01a_1286726_1287126	Iba_chr01a_1286726_1287126.F	TTAAGGCGGATTTGAGGAACCA	Iba_chr01a	1286926
	Iba_chr01a_1286726_1287126.R	TCATGTAGTGGTGGAACATGGG	Iba_chr01a	1286926
Iba_chr01a_1315566_1315966	Iba_chr01a_1315566_1315966.F	TGGCCTGTCTTCTTTACGCATA	Iba_chr01a	1315766
	Iba_chr01a_1315566_1315966.R	AAGTAGACCCAACTGGCTTCTG	Iba_chr01a	1315766
Iba_chr01a_1315890_1316290	Iba_chr01a_1315890_1316290.F	TAGAGGGGTTGAACTAATGGGC	Iba_chr01a	1316090
	Iba_chr01a_1315890_1316290.R	GACGCCCTGACCAAAGGATAG	Iba_chr01a	1316090
Iba_chr01a_1322376_1322776	Iba_chr01a_1322376_1322776.F	GTGTTACATTTGCACCGTGACA	Iba_chr01a	1322576
	Iba_chr01a_1322376_1322776.R	AGAGATTCCCCGCCTCAATTTT	Iba_chr01a	1322576
Iba_chr01a_1350378_1350778	Iba_chr01a_1350378_1350778.F	GGTCAGACTTAGACTGCCCAAA	Iba_chr01a	1350578
	Iba_chr01a_1350378_1350778.R	CCACTGAGTTTTCAAGGGGAGA	Iba_chr01a	1350578
Iba_chr01a_1350453_1350853	Iba_chr01a_1350453_1350853.F	CCATAGAAGGATCGCATGAGCT	Iba_chr01a	1350653
	Iba_chr01a_1350453_1350853.R	TTGGTTGTCGCTACTTCTCGAG	Iba_chr01a	1350653
Iba_chr01a_1357093_1357493	Iba_chr01a_1357093_1357493.F	CCACCGCCAACCAATCATTTAG	Iba_chr01a	1357293
	Iba_chr01a_1357093_1357493.R	ACTCCCTGTGTATTTGTTCGACA	Iba_chr01a	1357293
Iba_chr01a_1365971_1366371	Iba_chr01a_1365971_1366371.F	CGCCGAAGTTTATGCTCAATCC	Iba_chr01a	1366171
	Iba_chr01a_1365971_1366371.R	TGTGCGCTGAATTTCAAAAATCTG	Iba_chr01a	1366171
Iba_chr01a_1368273_1368673	Iba_chr01a_1368273_1368673.F	GCGACACGTAGGAGAAGAGAAA	Iba_chr01a	1368473
	Iba_chr01a_1368273_1368673.R	GCAACTTCACCACCTCGAATTC	Iba_chr01a	1368473
Iba_chr01a_1370013_1370413	Iba_chr01a_1370013_1370413.F	TGAAAACAGCAGACCAGGTTCT	Iba_chr01a	1370213
	Iba_chr01a_1370013_1370413.R	TCGAACGCCTATTTCTCCAACA	Iba_chr01a	1370213
Iba_chr01a_1373219_1373619	Iba_chr01a_1373219_1373619.F	ACAACAATACTAGAGTACTCTCGTGT	Iba_chr01a	1373419
	Iba_chr01a_1373219_1373619.R	GCTTGGTGGTTGAGAGCTTCTT	Iba_chr01a	1373419
Iba_chr01a_1382189_1382589	Iba_chr01a_1382189_1382589.F	GCCAATTTATACACCCCCACCT	Iba_chr01a	1382389
	Iba_chr01a_1382189_1382589.R	TGCCAATGAAATTTAAACCTACCAC	Iba_chr01a	1382389
Iba_chr01a_1385241_1385641	Iba_chr01a_1385241_1385641.F	TCCACATGATAAGGATGATCTAAGCA	Iba_chr01a	1385441
	Iba_chr01a_1385241_1385641.R	AATTGGGTACGGCTGAGATGAG	Iba_chr01a	1385441
Iba_chr01a_1386418_1386818	Iba_chr01a_1386418_1386818.F	CATGTAGCACCTTTCTTTGTGGT	Iba_chr01a	1386618
	Iba_chr01a_1386418_1386818.R	TAAGGAAAGGTGCTACAAGCCC	Iba_chr01a	1386618
Iba_chr01a_1387880_1388280	Iba_chr01a_1387880_1388280.F	TGCCGAGGAATGAAAAGAGGAA	Iba_chr01a	1388080
	Iba_chr01a_1387880_1388280.R	GCAAACTGTCAAGGTGTCTGTC	Iba_chr01a	1388080
Iba_chr01a_1402189_1402589	Iba_chr01a_1402189_1402589.F	CTGCTGCTCCATCTTTTGGTAA	Iba_chr01a	1402389
	Iba_chr01a_1402189_1402589.R	GAAAGCAAACTCAAAATATCAGGGA	Iba_chr01a	1402389
Iba_chr01a_1403955_1404355	Iba_chr01a_1403955_1404355.F	GCTGTTGCCCTATTTTGGTGAA	Iba_chr01a	1404155
	Iba_chr01a_1403955_1404355.R	ACTGACAAAAGGTTAGTTTGGTCT	Iba_chr01a	1404155
Iba_chr01a_1404263_1404663	Iba_chr01a_1404263_1404663.F	TGAGACGGAAACTAATGCCACA	Iba_chr01a	1404463
	Iba_chr01a_1404263_1404663.R	AAAATCAAGAGGGGCCATGAAA	Iba_chr01a	1404463
Iba_chr01a_1405150_1405550	Iba_chr01a_1405150_1405550.F	AGCCAAAGCAATCTTGATTCGC	Iba_chr01a	1405350
	Iba_chr01a_1405150_1405550.R	GTGAAACCCTAGAGGCGACTAA	Iba_chr01a	1405350
Iba_chr01a_1406904_1407304	Iba_chr01a_1406904_1407304.F	TGCGTGATTGTTTTGCTTAGGG	Iba_chr01a	1407104
	Iba_chr01a_1406904_1407304.R	GCAGCTCATTCCTTAACGATCG	Iba_chr01a	1407104
Iba_chr01a_1407407_1407807	Iba_chr01a_1407407_1407807.F	GCAGCAGCTTCTCTGTTTGTAA	Iba_chr01a	1407607
	Iba_chr01a_1407407_1407807.R	GCAAAGCCCTAAGTCCCTAACT	Iba_chr01a	1407607
Iba_chr01a_1423575_1423975	Iba_chr01a_1423575_1423975.F	GGCCGGGCTTTTAAATATAGGC	Iba_chr01a	1423775
	Iba_chr01a_1423575_1423975.R	GTCTTAAGGCATCAGGTAGGGG	Iba_chr01a	1423775
Iba_chr01a_1426690_1427090	Iba_chr01a_1426690_1427090.F	AGAAAACCTAGGCATGCTCACT	Iba_chr01a	1426890
	Iba_chr01a_1426690_1427090.R	TCAAGAAAAAGACAGCCAAACAGA	Iba_chr01a	1426890
Iba_chr01a_1426879_1427279	Iba_chr01a_1426879_1427279.F	ACTGCGCGTACTAAGCTCTTC	Iba_chr01a	1427079
	Iba_chr01a_1426879_1427279.R	GCCTCAGAAACCTGAAAGTTGG	Iba_chr01a	1427079
Iba_chr01a_1429134_1429534	Iba_chr01a_1429134_1429534.F	TCTTGTATCACGCACTGTCCAA	Iba_chr01a	1429334
	Iba_chr01a_1429134_1429534.R	TCCCATCAATTCTCTGCAACGA	Iba_chr01a	1429334
Iba_chr01a_1429667_1430067	Iba_chr01a_1429667_1430067.F	CCTGTGAAAAATGCATTTGGAGC	Iba_chr01a	1429867
	Iba_chr01a_1429667_1430067.R	GAGAGGATTCACGAGGACTGTG	Iba_chr01a	1429867
Iba_chr01a_1430610_1431010	Iba_chr01a_1430610_1431010.F	CACAATGCACTGTCCTGAAACA	Iba_chr01a	1430810
	Iba_chr01a_1430610_1431010.R	CACAATCTGCTGTAAAAGTGACCA	Iba_chr01a	1430810
Iba_chr01a_1435565_1435965	Iba_chr01a_1435565_1435965.F	TGGTCTACGTATACTTGCCAGT	Iba_chr01a	1435765
	Iba_chr01a_1435565_1435965.R	GACTGAGATAGAGCACTGACCG	Iba_chr01a	1435765
Iba_chr01a_1436907_1437307	Iba_chr01a_1436907_1437307.F	GGGACTGAGTCAGAACTTGGTT	Iba_chr01a	1437107
	Iba_chr01a_1436907_1437307.R	TCGCAACTTGTGATTACCAAGC	Iba_chr01a	1437107
Iba_chr01a_1446849_1447249	Iba_chr01a_1446849_1447249.F	GGCTATGTTTGGGAATGCCAAG	Iba_chr01a	1447049
	Iba_chr01a_1446849_1447249.R	ACAACATGAGCATGAGCATCCT	Iba_chr01a	1447049
Iba_chr01a_1448409_1448809	Iba_chr01a_1448409_1448809.F	GACCTCGGACCAACTTTCTCAT	Iba_chr01a	1448609
	Iba_chr01a_1448409_1448809.R	CACTGCAATGTAGCTTCTCATGA	Iba_chr01a	1448609
Iba_chr01a_1456392_1456792	Iba_chr01a_1456392_1456792.F	CGTTACCATCCTGGGAGAGATG	Iba_chr01a	1456592
	Iba_chr01a_1456392_1456792.R	CCTCACGATCCTCAAACCTGAT	Iba_chr01a	1456592
Iba_chr01a_1464245_1464645	Iba_chr01a_1464245_1464645.F	TTGCAAGGATTTTGGGCCAAAT	Iba_chr01a	1464445
	Iba_chr01a_1464245_1464645.R	CTGTCTGCAACGTTGAAGAAGG	Iba_chr01a	1464445
Iba_chr01a_1469734_1470134	Iba_chr01a_1469734_1470134.F	AGTCCATTGAACCCATTTTTCAGA	Iba_chr01a	1469934
	Iba_chr01a_1469734_1470134.R	GTTGACTCAAATGGGTTCAGCA	Iba_chr01a	1469934
Iba_chr01a_1470154_1470554	Iba_chr01a_1470154_1470554.F	AGCTGAGATGGGTTTCTCTGTG	Iba_chr01a	1470354
	Iba_chr01a_1470154_1470554.R	GCTACACCCACTGCAAGAAATG	Iba_chr01a	1470354
Iba_chr01a_1472156_1472556	Iba_chr01a_1472156_1472556.F	ATGCCATCAATGCAGCTATTGG	Iba_chr01a	1472356
	Iba_chr01a_1472156_1472556.R	GCAATAGTGGTTGTTGGCAAGA	Iba_chr01a	1472356
Iba_chr01a_1474074_1474474	Iba_chr01a_1474074_1474474.F	TTGACTCATAGTGGGAATGGCA	Iba_chr01a	1474274
	Iba_chr01a_1474074_1474474.R	CTCCCTCCATCCTCCATCAAAA	Iba_chr01a	1474274
Iba_chr01a_1485052_1485452	Iba_chr01a_1485052_1485452.F	CGTCACTATTCCGTCGCTATGT	Iba_chr01a	1485252
	Iba_chr01a_1485052_1485452.R	TGACGGATTAGCGACGGATTAG	Iba_chr01a	1485252
Iba_chr01a_1485610_1486010	Iba_chr01a_1485610_1486010.F	AATATATGGTCGCGCTCCCATG	Iba_chr01a	1485810
	Iba_chr01a_1485610_1486010.R	TGTTTGGTTCGCTGAAAGAATACA	Iba_chr01a	1485810
Iba_chr01a_1487080_1487480	Iba_chr01a_1487080_1487480.F	TGAAGGAGCCTCTTAACACTTGA	Iba_chr01a	1487280
	Iba_chr01a_1487080_1487480.R	CCCTACTAGCTTCACCTTTGCA	Iba_chr01a	1487280
Iba_chr01a_1488251_1488651	Iba_chr01a_1488251_1488651.F	GGGCTCAAGTTGTTGTTGTTGT	Iba_chr01a	1488451
	Iba_chr01a_1488251_1488651.R	TGCACACTAGTATATTGCCTACAAA	Iba_chr01a	1488451
Iba_chr01a_1493256_1493656	Iba_chr01a_1493256_1493656.F	ATGTGGTGTTGATTGCAATGCA	Iba_chr01a	1493456
	Iba_chr01a_1493256_1493656.R	TTGCGTAACAATGAGTGTCACA	Iba_chr01a	1493456
Iba_chr01a_1526478_1526878	Iba_chr01a_1526478_1526878.F	GTATTTTACGCGTGCAATGTAACA	Iba_chr01a	1526678
	Iba_chr01a_1526478_1526878.R	CACACTCTCACTGTCACTACCC	Iba_chr01a	1526678
Iba_chr01a_1538705_1539105	Iba_chr01a_1538705_1539105.F	ACCATATCTGCAACCCACCATT	Iba_chr01a	1538905
	Iba_chr01a_1538705_1539105.R	TCCATAGGTGGTGAGAGGCTAC	Iba_chr01a	1538905
Iba_chr01a_1552935_1553335	Iba_chr01a_1552935_1553335.F	ACCCTTAACCTACAACAATGCCT	Iba_chr01a	1553135
	Iba_chr01a_1552935_1553335.R	CGTGACCTTAATCTGCAAAATACTGT	Iba_chr01a	1553135
Iba_chr01a_1553406_1553806	Iba_chr01a_1553406_1553806.F	TGGACCCCATGCAAATTCTAGA	Iba_chr01a	1553606
	Iba_chr01a_1553406_1553806.R	AGTTGAAGAGTAGGAGGAAGACA	Iba_chr01a	1553606
Iba_chr01a_1566387_1566787	Iba_chr01a_1566387_1566787.F	AAGCCTTAGTTTACTGGAGGGC	Iba_chr01a	1566587
	Iba_chr01a_1566387_1566787.R	ACAACAGCAAATGACAAGAGCA	Iba_chr01a	1566587
Iba_chr01a_1567462_1567862	Iba_chr01a_1567462_1567862.F	TGTCTTTCAGTTCCGCTTCTGA	Iba_chr01a	1567662
	Iba_chr01a_1567462_1567862.R	GAGAGAGAGTTACCTGGTTCGC	Iba_chr01a	1567662
Iba_chr01a_1571366_1571766	Iba_chr01a_1571366_1571766.F	CCCCTACCTTCCCCTAAAACAA	Iba_chr01a	1571566
	Iba_chr01a_1571366_1571766.R	TCCAAACGGGTTTTTCTGACTT	Iba_chr01a	1571566
Iba_chr01a_1575701_1576101	Iba_chr01a_1575701_1576101.F	TTGTCTAACTGGTGGAGCTTCG	Iba_chr01a	1575901
	Iba_chr01a_1575701_1576101.R	GATGCATCTCCTCAGGTAACGG	Iba_chr01a	1575901
Iba_chr01a_1591641_1592041	Iba_chr01a_1591641_1592041.F	ATGAGGGTTTCTTCAACAGCCT	Iba_chr01a	1591841
	Iba_chr01a_1591641_1592041.R	CAGTCAGCCGTTAGTTACCCTT	Iba_chr01a	1591841
Iba_chr01a_1593172_1593572	Iba_chr01a_1593172_1593572.F	CCACAAGTAGCCCTTACCACAT	Iba_chr01a	1593372
	Iba_chr01a_1593172_1593572.R	GAAGTAGAGGGAAGATGGGCAC	Iba_chr01a	1593372
Iba_chr01a_1594730_1595130	Iba_chr01a_1594730_1595130.F	ACCTACCATCTCAAAAATTCTCTGGA	Iba_chr01a	1594930
	Iba_chr01a_1594730_1595130.R	TCCTGACTTGAGTTTAGGGGGT	Iba_chr01a	1594930
Iba_chr01a_1597800_1598200	Iba_chr01a_1597800_1598200.F	TGCAGTGCACTTACCTACAAAG	Iba_chr01a	1598000
	Iba_chr01a_1597800_1598200.R	TGTGTCATTTTCATGCAGTGTCC	Iba_chr01a	1598000
Iba_chr01a_1619718_1620118	Iba_chr01a_1619718_1620118.F	ATGCTTACAACTCCGACTCCAG	Iba_chr01a	1619918
	Iba_chr01a_1619718_1620118.R	TGAACCGAGCATTACAAGGTGA	Iba_chr01a	1619918
Iba_chr01a_1622450_1622850	Iba_chr01a_1622450_1622850.F	ACAAGGATGCCCAAAACAAACA	Iba_chr01a	1622650
	Iba_chr01a_1622450_1622850.R	GCCTCTTTTTCCTGTGGTTTAGC	Iba_chr01a	1622650
Iba_chr01a_1622879_1623279	Iba_chr01a_1622879_1623279.F	TTAAGGAAACAGGGTGGTTTGC	Iba_chr01a	1623079
	Iba_chr01a_1622879_1623279.R	GGAGCTACCATTCCAGTCAACA	Iba_chr01a	1623079
Iba_chr01a_1623024_1623424	Iba_chr01a_1623024_1623424.F	TGTTGACTGGAATGGTAGCTCC	Iba_chr01a	1623224
	Iba_chr01a_1623024_1623424.R	GCATAAATTTGACTCTTCCTAGTTCC	Iba_chr01a	1623224
Iba_chr01a_1630670_1631070	Iba_chr01a_1630670_1631070.F	GCATGATTTGCCACCCTACATG	Iba_chr01a	1630870
	Iba_chr01a_1630670_1631070.R	ACCATTTGAGTCGTTACAGCTT	Iba_chr01a	1630870
Iba_chr01a_1633223_1633623	Iba_chr01a_1633223_1633623.F	TGACCCGTTAAGACACGAAACA	Iba_chr01a	1633423
	Iba_chr01a_1633223_1633623.R	CTGGCAATTATGGACATGACCC	Iba_chr01a	1633423
Iba_chr01a_1635874_1636274	Iba_chr01a_1635874_1636274.F	AGTGTAGTCATGTGTGCGAGTT	Iba_chr01a	1636074
	Iba_chr01a_1635874_1636274.R	AACTCTCGTTCCAAACCAGACT	Iba_chr01a	1636074
Iba_chr01a_1639804_1640204	Iba_chr01a_1639804_1640204.F	CTTGGGTTTGACTCCTAGTAGCT	Iba_chr01a	1640004
	Iba_chr01a_1639804_1640204.R	GACCAGTCCATCATAAACGGGA	Iba_chr01a	1640004
Iba_chr01a_1640210_1640610	Iba_chr01a_1640210_1640610.F	ACCTTCCCCAAATCAGCTCAAT	Iba_chr01a	1640410
	Iba_chr01a_1640210_1640610.R	GGGTGTGATGGCATGCTTTATC	Iba_chr01a	1640410
Iba_chr01a_1642499_1642899	Iba_chr01a_1642499_1642899.F	TGCTTGTGTAGAGTCTTGCAGG	Iba_chr01a	1642699
	Iba_chr01a_1642499_1642899.R	AGCTGTCTATTGGCTTTCCTGA	Iba_chr01a	1642699
Iba_chr01a_1646041_1646441	Iba_chr01a_1646041_1646441.F	TGTAAGGTTTTACAGCAGGTGC	Iba_chr01a	1646241
	Iba_chr01a_1646041_1646441.R	ACCATTTCAGTAATCTACTCCAGCT	Iba_chr01a	1646241
Iba_chr01a_1662980_1663380	Iba_chr01a_1662980_1663380.F	TGTGGCATATGATTTTCAACTGCT	Iba_chr01a	1663180
	Iba_chr01a_1662980_1663380.R	ACTTTGGAGTGCTGCACTATACT	Iba_chr01a	1663180
Iba_chr01a_1664339_1664739	Iba_chr01a_1664339_1664739.F	CCCAAGTCCATAACAACCTCGA	Iba_chr01a	1664539
	Iba_chr01a_1664339_1664739.R	GGTTTCACAAGGATGTTCTCGC	Iba_chr01a	1664539
Iba_chr01a_1668205_1668605	Iba_chr01a_1668205_1668605.F	TCATCATGAATGCACCCCTTCA	Iba_chr01a	1668405
	Iba_chr01a_1668205_1668605.R	ATTGGGGGTTGATCCAACATGA	Iba_chr01a	1668405
Iba_chr01a_1677834_1678234	Iba_chr01a_1677834_1678234.F	ACCTTGTAGTCAAGTGGCATCC	Iba_chr01a	1678034
	Iba_chr01a_1677834_1678234.R	TGTTCACAACGAGTCAACAGTT	Iba_chr01a	1678034
Iba_chr01a_1678101_1678501	Iba_chr01a_1678101_1678501.F	TGGTTCAATCGTTTTCTTTGGCA	Iba_chr01a	1678301
	Iba_chr01a_1678101_1678501.R	TGCATTTATCCCAGCAACAAACA	Iba_chr01a	1678301
Iba_chr01a_1686576_1686976	Iba_chr01a_1686576_1686976.F	TTGTTGTGCGTTTCCTAACACT	Iba_chr01a	1686776
	Iba_chr01a_1686576_1686976.R	TGGATCATGCTACATTGACACAA	Iba_chr01a	1686776
Iba_chr01a_1690593_1690993	Iba_chr01a_1690593_1690993.F	CGTGGATTGGCTGATGAAGAAG	Iba_chr01a	1690793
	Iba_chr01a_1690593_1690993.R	CTGGGCCCATGATTCTCATTCT	Iba_chr01a	1690793
Iba_chr01a_1702056_1702456	Iba_chr01a_1702056_1702456.F	TCATCACTTGGATCTCAACCCC	Iba_chr01a	1702256
	Iba_chr01a_1702056_1702456.R	TCCTCATTCAAAGAAAGTTTGCTCA	Iba_chr01a	1702256
Iba_chr01a_1705068_1705468	Iba_chr01a_1705068_1705468.F	GACCACCCAAACAATCATGCAT	Iba_chr01a	1705268
	Iba_chr01a_1705068_1705468.R	GTCAATTAAAACCGCACACCGA	Iba_chr01a	1705268
Iba_chr01a_1710888_1711288	Iba_chr01a_1710888_1711288.F	TGCACTTTCATGAATAGTTCAAGGG	Iba_chr01a	1711088
	Iba_chr01a_1710888_1711288.R	GTGTCAGCTAAGCTCAAAGTGC	Iba_chr01a	1711088
Iba_chr01a_1715418_1715818	Iba_chr01a_1715418_1715818.F	TGAAGTCTGCCAATTACCCGTT	Iba_chr01a	1715618
	Iba_chr01a_1715418_1715818.R	AAAGGAATTCTGATGCCGAAGC	Iba_chr01a	1715618
Iba_chr01a_1716531_1716931	Iba_chr01a_1716531_1716931.F	GCAACTGGCTTATGGTGTTTCT	Iba_chr01a	1716731
	Iba_chr01a_1716531_1716931.R	ACAACAGCTTGAGGACAGAGAG	Iba_chr01a	1716731
Iba_chr01a_1770203_1770603	Iba_chr01a_1770203_1770603.F	CGATGAAACGACTGTATGCGTC	Iba_chr01a	1770403
	Iba_chr01a_1770203_1770603.R	TGTAGGAACAACATGACGACGT	Iba_chr01a	1770403
Iba_chr01a_1772284_1772684	Iba_chr01a_1772284_1772684.F	aaagtagagtccatgttggggc	Iba_chr01a	1772484
	Iba_chr01a_1772284_1772684.R	ccaattgtcaaagtgggtgtcc	Iba_chr01a	1772484
Iba_chr01a_1791681_1792081	Iba_chr01a_1791681_1792081.F	GGGCATTTAATGAAGCATGTGC	Iba_chr01a	1791881
	Iba_chr01a_1791681_1792081.R	TGGGAGTGGAGAGAAGGAATGA	Iba_chr01a	1791881
Iba_chr01a_1831513_1831913	Iba_chr01a_1831513_1831913.F	ATAAAGCACACACAGAAAGGCG	Iba_chr01a	1831713
	Iba_chr01a_1831513_1831913.R	TGCTGGATAATGAATGTCCCAAC	Iba_chr01a	1831713
Iba_chr01a_1832339_1832739	Iba_chr01a_1832339_1832739.F	TGCAACCCAAAAGTCCATTCAA	Iba_chr01a	1832539
	Iba_chr01a_1832339_1832739.R	ACGCCAACAACTGTGTATCTCT	Iba_chr01a	1832539
Iba_chr01a_1832857_1833257	Iba_chr01a_1832857_1833257.F	ATCTTTGGGCTTTAGGTGCGTA	Iba_chr01a	1833057
	Iba_chr01a_1832857_1833257.R	ACGTAGAACTCAGCCATGCATT	Iba_chr01a	1833057
Iba_chr01a_1833724_1834124	Iba_chr01a_1833724_1834124.F	AGTTCTATATTTGGCGGTTTGGT	Iba_chr01a	1833924
	Iba_chr01a_1833724_1834124.R	GCGCAATCTGCTACCTAGGTAA	Iba_chr01a	1833924
Iba_chr01a_1835997_1836397	Iba_chr01a_1835997_1836397.F	CCTCCATTGTCATCTTCTTCAAGC	Iba_chr01a	1836197
	Iba_chr01a_1835997_1836397.R	AGTGCGTGGTAAGACTTATTCGA	Iba_chr01a	1836197
Iba_chr01a_1841585_1841985	Iba_chr01a_1841585_1841985.F	GGCATGAGTGGATCAGAAATGC	Iba_chr01a	1841785
	Iba_chr01a_1841585_1841985.R	GACGGAAATGTTGGACGGAAAT	Iba_chr01a	1841785
Iba_chr01a_1849191_1849591	Iba_chr01a_1849191_1849591.F	CCAGATACACGATGCCGGTTAT	Iba_chr01a	1849391
	Iba_chr01a_1849191_1849591.R	GATCACCATCCACAAATGCCAC	Iba_chr01a	1849391
Iba_chr01a_1853154_1853554	Iba_chr01a_1853154_1853554.F	AAAGTGCTTGAGGTAGGGGATG	Iba_chr01a	1853354
	Iba_chr01a_1853154_1853554.R	GTAGTGAGCTGAGGAAGAAGGG	Iba_chr01a	1853354
Iba_chr01a_1870734_1871134	Iba_chr01a_1870734_1871134.F	TATAGTCTGTACAATCCCGGGG	Iba_chr01a	1870934
	Iba_chr01a_1870734_1871134.R	TGTAATATGCCAGGTATCGCCC	Iba_chr01a	1870934
Iba_chr01a_1871692_1872092	Iba_chr01a_1871692_1872092.F	TCTTCTGGCAGAACTCTCATGT	Iba_chr01a	1871892
	Iba_chr01a_1871692_1872092.R	TCCCACCTACTGGCTTTAGACT	Iba_chr01a	1871892
Iba_chr01a_1926019_1926419	Iba_chr01a_1926019_1926419.F	TGCAGCTGAAATTCTAGGAGCA	Iba_chr01a	1926219
	Iba_chr01a_1926019_1926419.R	CATTACGAAAGCTTGCACAGGT	Iba_chr01a	1926219
Iba_chr01a_1937486_1937886	Iba_chr01a_1937486_1937886.F	TTCAAAGCTCATCCTCAAATAGTGA	Iba_chr01a	1937686
	Iba_chr01a_1937486_1937886.R	TTCACATCCAATTGTTTGCCCC	Iba_chr01a	1937686
Iba_chr01a_1942173_1942573	Iba_chr01a_1942173_1942573.F	TGTGCATCGAAGCCTAAGAACT	Iba_chr01a	1942373
	Iba_chr01a_1942173_1942573.R	AGGTTGCCTTTTTCCATTGAAGA	Iba_chr01a	1942373
Iba_chr01a_1957540_1957940	Iba_chr01a_1957540_1957940.F	AACATACAGTCCAGACTCCAGA	Iba_chr01a	1957740
	Iba_chr01a_1957540_1957940.R	TTGCTGCGACTCTCTGGATTT	Iba_chr01a	1957740
Iba_chr01a_1965903_1966303	Iba_chr01a_1965903_1966303.F	TGGCAAAATGATAGACTCAACTCT	Iba_chr01a	1966103
	Iba_chr01a_1965903_1966303.R	ACTTCACTCATGTGCTTGCCTA	Iba_chr01a	1966103
Iba_chr01a_1967913_1968313	Iba_chr01a_1967913_1968313.F	TTGCATTTCCATTCCCTGCATG	Iba_chr01a	1968113
	Iba_chr01a_1967913_1968313.R	CCCCATCTATGATCCTCCCTCT	Iba_chr01a	1968113
Iba_chr01a_1971135_1971535	Iba_chr01a_1971135_1971535.F	TGTCACCCTCTTCTTTGCTCTC	Iba_chr01a	1971335
	Iba_chr01a_1971135_1971535.R	GACCCCTCATTTTCCGTTGTTG	Iba_chr01a	1971335
Iba_chr01a_1981683_1982083	Iba_chr01a_1981683_1982083.F	ATCCTCAACAACCTTGTAGCGT	Iba_chr01a	1981883
	Iba_chr01a_1981683_1982083.R	AGCAACTTGTTGAATCTTGGCC	Iba_chr01a	1981883
Iba_chr01a_1982014_1982414	Iba_chr01a_1982014_1982414.F	CCATCACCACAACAACAATAGAGT	Iba_chr01a	1982214
	Iba_chr01a_1982014_1982414.R	TATGGGATAAGGCTCCAGCAT	Iba_chr01a	1982214
Iba_chr01a_1986851_1987251	Iba_chr01a_1986851_1987251.F	AGGCCTTCTCCCAGAAATCAAG	Iba_chr01a	1987051
	Iba_chr01a_1986851_1987251.R	GCAAGGGATTGGGTGTTGAAAA	Iba_chr01a	1987051
Iba_chr01a_1989379_1989779	Iba_chr01a_1989379_1989779.F	TTTCGTCATGATCACCCACCTT	Iba_chr01a	1989579
	Iba_chr01a_1989379_1989779.R	CTAGATGAGACAACTGGTGGGC	Iba_chr01a	1989579
Iba_chr01a_1993920_1994320	Iba_chr01a_1993920_1994320.F	TGTCAACAATTCCCCCAAGTAGT	Iba_chr01a	1994120
	Iba_chr01a_1993920_1994320.R	ACAATGCAAAGATTCCTTACCTTCA	Iba_chr01a	1994120
Iba_chr01a_1995264_1995664	Iba_chr01a_1995264_1995664.F	TGGGAGTCTGACTAGTTGGGAT	Iba_chr01a	1995464
	Iba_chr01a_1995264_1995664.R	TCTTCTTTCGAGCTATGTTGTCCT	Iba_chr01a	1995464
Iba_chr01a_2003327_2003727	Iba_chr01a_2003327_2003727.F	AGAGCCATTCTGATCCACATCT	Iba_chr01a	2003527
	Iba_chr01a_2003327_2003727.R	GTTAAGTTGCCCACAAACGTCA	Iba_chr01a	2003527
Iba_chr01a_2008563_2008963	Iba_chr01a_2008563_2008963.F	CCGAGGTACTTTTGGTTCAACC	Iba_chr01a	2008763
	Iba_chr01a_2008563_2008963.R	GACCTGCGTGACCTAACTACAA	Iba_chr01a	2008763
Iba_chr01a_2010913_2011313	Iba_chr01a_2010913_2011313.F	TACGAAAACAAGGAATACGGCG	Iba_chr01a	2011113
	Iba_chr01a_2010913_2011313.R	GCAGTTGACCCGAACATTTGAA	Iba_chr01a	2011113
Iba_chr01a_2018939_2019339	Iba_chr01a_2018939_2019339.F	TGTAATGTTGGTAATGCCCTAAGC	Iba_chr01a	2019139
	Iba_chr01a_2018939_2019339.R	TGATTAAGAAACAATGCTGGTCACA	Iba_chr01a	2019139
Iba_chr01a_2032586_2032986	Iba_chr01a_2032586_2032986.F	TGTCAACTCACAAGTGCCATTC	Iba_chr01a	2032786
	Iba_chr01a_2032586_2032986.R	CCGGCTCACTTGCAAGATTATG	Iba_chr01a	2032786
Iba_chr01a_2037390_2037790	Iba_chr01a_2037390_2037790.F	ACTAGGACCAACGGAGATAAACA	Iba_chr01a	2037590
	Iba_chr01a_2037390_2037790.R	GCACTAGATTTAAGGTTTGTCATGAC	Iba_chr01a	2037590
Iba_chr01a_2042438_2042838	Iba_chr01a_2042438_2042838.F	GGAAGAGACAAAGGTTGGGTCT	Iba_chr01a	2042638
	Iba_chr01a_2042438_2042838.R	TTGTGGGGTTTGATTGGATCAA	Iba_chr01a	2042638
Iba_chr01a_2044053_2044453	Iba_chr01a_2044053_2044453.F	TCAGAGTAAGCTAAGATCCGTCA	Iba_chr01a	2044253
	Iba_chr01a_2044053_2044453.R	TCTCTCCAACCAACATTTTCATCT	Iba_chr01a	2044253
Iba_chr01a_2071541_2071941	Iba_chr01a_2071541_2071941.F	CTACGTGGTGATTGACAAGCTG	Iba_chr01a	2071741
	Iba_chr01a_2071541_2071941.R	TTTCCTCAATCCCAACTTCGGT	Iba_chr01a	2071741
Iba_chr01a_2074979_2075379	Iba_chr01a_2074979_2075379.F	AACTTTGCTCAGTTTGCTGTGG	Iba_chr01a	2075179
	Iba_chr01a_2074979_2075379.R	TCGAAGACCATTCCGAAACCAT	Iba_chr01a	2075179
Iba_chr01a_2082635_2083035	Iba_chr01a_2082635_2083035.F	TAGGTTGCAGACTTTTGGGTCC	Iba_chr01a	2082835
	Iba_chr01a_2082635_2083035.R	GAGTCTGTGACCCTCTCCTTTG	Iba_chr01a	2082835
Iba_chr01a_2084505_2084905	Iba_chr01a_2084505_2084905.F	AGGGAAAAGTAGGTGTTGAGGA	Iba_chr01a	2084705
	Iba_chr01a_2084505_2084905.R	ATCTGATCTGGCCTTCCTACCT	Iba_chr01a	2084705
Iba_chr01a_2088484_2088884	Iba_chr01a_2088484_2088884.F	TGTCCAATTAAAGGGCGGGG	Iba_chr01a	2088684
	Iba_chr01a_2088484_2088884.R	ATCCAGGCCACCACATTAGATT	Iba_chr01a	2088684
Iba_chr01a_2088666_2089066	Iba_chr01a_2088666_2089066.F	GTGGCCTGGATGTTACTCAGTT	Iba_chr01a	2088866
	Iba_chr01a_2088666_2089066.R	GACGACCCCATTGGATAACCTT	Iba_chr01a	2088866
Iba_chr01a_2092367_2092767	Iba_chr01a_2092367_2092767.F	CCTTGCTTCCAGATGCAACATG	Iba_chr01a	2092567
	Iba_chr01a_2092367_2092767.R	TGTGATCCTTCAAGCCTTCCAA	Iba_chr01a	2092567
Iba_chr01a_2096211_2096611	Iba_chr01a_2096211_2096611.F	CCCAACAAACCTGCCATTCATT	Iba_chr01a	2096411
	Iba_chr01a_2096211_2096611.R	TCTATCTGTGCCCTAGATCCCC	Iba_chr01a	2096411
Iba_chr01a_2105187_2105587	Iba_chr01a_2105187_2105587.F	ATCACCCAGATCACAAAGCCAA	Iba_chr01a	2105387
	Iba_chr01a_2105187_2105587.R	AGTGTTGGCTTTGTGATCAAGG	Iba_chr01a	2105387
Iba_chr01a_2122745_2123145	Iba_chr01a_2122745_2123145.F	CAGATGGCATTTGCTCCCAATC	Iba_chr01a	2122945
	Iba_chr01a_2122745_2123145.R	TGCGTTTTCTTGAAATGGGCAT	Iba_chr01a	2122945
Iba_chr01a_2126357_2126757	Iba_chr01a_2126357_2126757.F	TGTAATATAGGGGCCAGGTCCA	Iba_chr01a	2126557
	Iba_chr01a_2126357_2126757.R	TCTCGATTTCGGCTTGACTGAA	Iba_chr01a	2126557
Iba_chr01a_2135049_2135449	Iba_chr01a_2135049_2135449.F	TTGCCACAGAGTGTACAGTGTT	Iba_chr01a	2135249
	Iba_chr01a_2135049_2135449.R	TTAGTCTCCCTTATGCCATGGC	Iba_chr01a	2135249
Iba_chr01a_2139534_2139934	Iba_chr01a_2139534_2139934.F	TGATCTTTTGCAACAGACAAGCA	Iba_chr01a	2139734
	Iba_chr01a_2139534_2139934.R	GTCCAGCCTACTAGGAGTTTCC	Iba_chr01a	2139734
Iba_chr01a_2144809_2145209	Iba_chr01a_2144809_2145209.F	AGCCTTAGTCCAACCTAATTCTGG	Iba_chr01a	2145009
	Iba_chr01a_2144809_2145209.R	AGGAAAGTGATAGGTTTCTGCTGA	Iba_chr01a	2145009
Iba_chr01a_2146649_2147049	Iba_chr01a_2146649_2147049.F	GATGGTTTGGGGTACTTCGACT	Iba_chr01a	2146849
	Iba_chr01a_2146649_2147049.R	CTGCATTTCTGGTAGTGGCAAG	Iba_chr01a	2146849
Iba_chr01a_2147340_2147740	Iba_chr01a_2147340_2147740.F	TAGAAAATTGGAGGTTGGCACG	Iba_chr01a	2147540
	Iba_chr01a_2147340_2147740.R	TGGAGACATAATGCAACAATCCA	Iba_chr01a	2147540
Iba_chr01a_2149993_2150393	Iba_chr01a_2149993_2150393.F	AGTGACACTGAAGACCTAAAGCA	Iba_chr01a	2150193
	Iba_chr01a_2149993_2150393.R	ATCACATCCAGAGATTCGGCAA	Iba_chr01a	2150193
Iba_chr01a_2171055_2171455	Iba_chr01a_2171055_2171455.F	ATGCAGACAAATGGTGGAGGAT	Iba_chr01a	2171255
	Iba_chr01a_2171055_2171455.R	gaaaatttgggggtttggaggg	Iba_chr01a	2171255
Iba_chr01a_2187869_2188269	Iba_chr01a_2187869_2188269.F	TGGAGTCTTGTCTTCCATTCTTCA	Iba_chr01a	2188069
	Iba_chr01a_2187869_2188269.R	TTCGCCTAGGAGCAATAAGTGA	Iba_chr01a	2188069
Iba_chr01a_2189304_2189704	Iba_chr01a_2189304_2189704.F	TGAACGAGGAAGATGCATGGAA	Iba_chr01a	2189504
	Iba_chr01a_2189304_2189704.R	CACTCTCGTATGTTTTCTAAGCACA	Iba_chr01a	2189504
Iba_chr01a_2190291_2190691	Iba_chr01a_2190291_2190691.F	AAGCCTACTAGGAAGGACCATT	Iba_chr01a	2190491
	Iba_chr01a_2190291_2190691.R	GACATCCTCTTGAATGGAAAACTTC	Iba_chr01a	2190491
Iba_chr01a_2197802_2198202	Iba_chr01a_2197802_2198202.F	GGCCAACGACAAAACATCATCT	Iba_chr01a	2198002
	Iba_chr01a_2197802_2198202.R	TCATAGATGACAACAACGGGCA	Iba_chr01a	2198002
Iba_chr01a_2200095_2200495	Iba_chr01a_2200095_2200495.F	AAAAGCCTTATGGTCGAGTGGT	Iba_chr01a	2200295
	Iba_chr01a_2200095_2200495.R	ACAAATCTTCACATGCAAGCGT	Iba_chr01a	2200295
Iba_chr01a_2290893_2291293	Iba_chr01a_2290893_2291293.F	CGAAAAATACAAGTAGCTCGAAGGA	Iba_chr01a	2291093
	Iba_chr01a_2290893_2291293.R	AGCTTGGAGTGGTAACGAGTTT	Iba_chr01a	2291093
Iba_chr01a_2291212_2291612	Iba_chr01a_2291212_2291612.F	TCGACGCCGTATGTCTGTAATT	Iba_chr01a	2291412
	Iba_chr01a_2291212_2291612.R	ATTTACGACGTCGGTTCATTGC	Iba_chr01a	2291412
Iba_chr01a_2291732_2292132	Iba_chr01a_2291732_2292132.F	AGCGACTCTTTAATGAGCACAT	Iba_chr01a	2291932
	Iba_chr01a_2291732_2292132.R	AGCAATTGACGGGGTTAATTAGT	Iba_chr01a	2291932
Iba_chr01a_2321079_2321479	Iba_chr01a_2321079_2321479.F	CTTGTGAGGCAATCCCAATGTT	Iba_chr01a	2321279
	Iba_chr01a_2321079_2321479.R	GTCCGCTTCGAATTTCCTTACC	Iba_chr01a	2321279
Iba_chr01a_2321767_2322167	Iba_chr01a_2321767_2322167.F	GGCCTTACAATGATGTTTCCCA	Iba_chr01a	2321967
	Iba_chr01a_2321767_2322167.R	TCCATGATGCTCATTCCAAGAGA	Iba_chr01a	2321967
Iba_chr01a_2341235_2341635	Iba_chr01a_2341235_2341635.F	ACGGAGAAGAGAATATTTAACGGAA	Iba_chr01a	2341435
	Iba_chr01a_2341235_2341635.R	AGAGTCAAAGAGAGTTAGGCCT	Iba_chr01a	2341435
Iba_chr01a_2360248_2360648	Iba_chr01a_2360248_2360648.F	ATTTTATGGGGCGGAGTAGAGC	Iba_chr01a	2360448
	Iba_chr01a_2360248_2360648.R	TCGAGGCTTACAAGATCTACGC	Iba_chr01a	2360448
Iba_chr01a_2405202_2405602	Iba_chr01a_2405202_2405602.F	ACCTCCAATTGACGAAAGAGCT	Iba_chr01a	2405402
	Iba_chr01a_2405202_2405602.R	AGTGACATGTTGCGTAGGCTTA	Iba_chr01a	2405402
Iba_chr01a_2453663_2454063	Iba_chr01a_2453663_2454063.F	AGCTACTTTATCAACCTACTGAAGC	Iba_chr01a	2453863
	Iba_chr01a_2453663_2454063.R	GCATTGTTTTACGATCCGTAGTTAGT	Iba_chr01a	2453863
Iba_chr01a_2464680_2465080	Iba_chr01a_2464680_2465080.F	TTAGCCAGTAACGAATGCCCAA	Iba_chr01a	2464880
	Iba_chr01a_2464680_2465080.R	ATTTTGTTGGGCGAGGCTAGTA	Iba_chr01a	2464880
Iba_chr01a_2464761_2465161	Iba_chr01a_2464761_2465161.F	TACTAGCCTCGCCCAACAAAAT	Iba_chr01a	2464961
	Iba_chr01a_2464761_2465161.R	GCAAATCTGACGCCTGGAAAAT	Iba_chr01a	2464961
Iba_chr01a_2470905_2471305	Iba_chr01a_2470905_2471305.F	TTGAAATCCCTGCTAGCCTCTC	Iba_chr01a	2471105
	Iba_chr01a_2470905_2471305.R	CTCTTCACTTCCTCCGGACTC	Iba_chr01a	2471105
Iba_chr01a_2490191_2490591	Iba_chr01a_2490191_2490591.F	CTACCTTAAAACGCGTGCCAAA	Iba_chr01a	2490391
	Iba_chr01a_2490191_2490591.R	ATGGCAAAAACTTGTGTGGGAC	Iba_chr01a	2490391
Iba_chr01a_2497162_2497562	Iba_chr01a_2497162_2497562.F	TGGCTTGAATGGAAAGAGAGCT	Iba_chr01a	2497362
	Iba_chr01a_2497162_2497562.R	AGTGTTGGAACCCTAAGCGAAT	Iba_chr01a	2497362
Iba_chr01a_2521323_2521723	Iba_chr01a_2521323_2521723.F	TAATGCCAGATGCCAGATTTGC	Iba_chr01a	2521523
	Iba_chr01a_2521323_2521723.R	ACGACGAGTTGAGTAATTGTTGG	Iba_chr01a	2521523
Iba_chr01a_2525767_2526167	Iba_chr01a_2525767_2526167.F	TGCCCTTATGAGAGGTACTTGT	Iba_chr01a	2525967
	Iba_chr01a_2525767_2526167.R	CGTCTCACGGATCCTTATTCG	Iba_chr01a	2525967
Iba_chr01a_2527608_2528008	Iba_chr01a_2527608_2528008.F	CTGCACCAAACATTTCTGTCCA	Iba_chr01a	2527808
	Iba_chr01a_2527608_2528008.R	AATCCCTAAAGACCAAGTCCGG	Iba_chr01a	2527808
Iba_chr01a_2528487_2528887	Iba_chr01a_2528487_2528887.F	TGAGAAGTAGTTAATCGATTGTGGT	Iba_chr01a	2528687
	Iba_chr01a_2528487_2528887.R	TCGCAACCAGAGTCTTATACCA	Iba_chr01a	2528687
Iba_chr01a_2545659_2546059	Iba_chr01a_2545659_2546059.F	AAGTGGCAGGACTAATTTTGTCA	Iba_chr01a	2545859
	Iba_chr01a_2545659_2546059.R	TCACTTGCCACTTGAGCTACC	Iba_chr01a	2545859
Iba_chr01a_2556829_2557229	Iba_chr01a_2556829_2557229.F	GGAGCATGCTACAGACCTCTAC	Iba_chr01a	2557029
	Iba_chr01a_2556829_2557229.R	ATCACTCGATGATGTCGCAAAA	Iba_chr01a	2557029
Iba_chr01a_2556973_2557373	Iba_chr01a_2556973_2557373.F	CGAGTGATTGTTTTGTGATGGACA	Iba_chr01a	2557173
	Iba_chr01a_2556973_2557373.R	TAACAAAGGTTGCTAACTGCGC	Iba_chr01a	2557173
Iba_chr01a_2564417_2564817	Iba_chr01a_2564417_2564817.F	TGCATGCACATACTGGAATCTT	Iba_chr01a	2564617
	Iba_chr01a_2564417_2564817.R	TCCTCCATTGAGCATTTGATCAT	Iba_chr01a	2564617
Iba_chr01a_2573699_2574099	Iba_chr01a_2573699_2574099.F	AAGAAGCCAGTCTGTCACACAA	Iba_chr01a	2573899
	Iba_chr01a_2573699_2574099.R	CTCTGAGTGCACTGATGAGGTT	Iba_chr01a	2573899
Iba_chr01a_2579189_2579589	Iba_chr01a_2579189_2579589.F	AGGGCTTTGCTGCAGAAGAATA	Iba_chr01a	2579389
	Iba_chr01a_2579189_2579589.R	TGTGGCTAAAGAACAGACTTTGC	Iba_chr01a	2579389
Iba_chr01a_2593005_2593405	Iba_chr01a_2593005_2593405.F	GTCAAATGGAAATGATACTCTGATCC	Iba_chr01a	2593205
	Iba_chr01a_2593005_2593405.R	GGAAGAAAGAAAAGTGGACGGG	Iba_chr01a	2593205
Iba_chr01a_2598231_2598631	Iba_chr01a_2598231_2598631.F	TGCATTGATTGTTGCATGCTCA	Iba_chr01a	2598431
	Iba_chr01a_2598231_2598631.R	TCGTCCTTTCTCTGCCATGAAC	Iba_chr01a	2598431
Iba_chr01a_2658503_2658903	Iba_chr01a_2658503_2658903.F	AAACCCCTAAACCCTTGTCCTC	Iba_chr01a	2658703
	Iba_chr01a_2658503_2658903.R	CCTTCGATTTACCCTGCCTTCT	Iba_chr01a	2658703
Iba_chr01a_2659219_2659619	Iba_chr01a_2659219_2659619.F	CTAAGTTGGGGCAATCAAACCC	Iba_chr01a	2659419
	Iba_chr01a_2659219_2659619.R	AGCTAGATTGAAGCAATGGATTGA	Iba_chr01a	2659419
Iba_chr01a_2660302_2660702	Iba_chr01a_2660302_2660702.F	TCTCAACCCCCTCAGATCTCAT	Iba_chr01a	2660502
	Iba_chr01a_2660302_2660702.R	AGTCGGTTGTCCCAAAGAGATC	Iba_chr01a	2660502
Iba_chr01a_2668917_2669317	Iba_chr01a_2668917_2669317.F	TTGATCCTCAAGGCAACATCGA	Iba_chr01a	2669117
	Iba_chr01a_2668917_2669317.R	AGTACTGTTCACTTAACCCCGT	Iba_chr01a	2669117
Iba_chr01a_2694936_2695336	Iba_chr01a_2694936_2695336.F	CTCCCACCTCACTTCCTCATTC	Iba_chr01a	2695136
	Iba_chr01a_2694936_2695336.R	GGAATTATTCCCAATCCCCGCT	Iba_chr01a	2695136
Iba_chr01a_2734503_2734903	Iba_chr01a_2734503_2734903.F	GTGGACCGTGATCATAGCTGAT	Iba_chr01a	2734703
	Iba_chr01a_2734503_2734903.R	AACAGAGGACGTGTCATCCATC	Iba_chr01a	2734703
Iba_chr01a_2737579_2737979	Iba_chr01a_2737579_2737979.F	CGACCCTTATACTCTTGGACGG	Iba_chr01a	2737779
	Iba_chr01a_2737579_2737979.R	CCCCTACCCATAGGCCATAAGA	Iba_chr01a	2737779
Iba_chr01a_2756961_2757361	Iba_chr01a_2756961_2757361.F	GTTCTAGCAACTTGTAGCCTTGT	Iba_chr01a	2757161
	Iba_chr01a_2756961_2757361.R	GTGTCAGGATTGTTATGCCGTG	Iba_chr01a	2757161
Iba_chr01a_2757246_2757646	Iba_chr01a_2757246_2757646.F	TCTACCTCGTGAACCTTTCCAC	Iba_chr01a	2757446
	Iba_chr01a_2757246_2757646.R	TCACTAAGTATACGGCGCTGTT	Iba_chr01a	2757446
Iba_chr01a_2761146_2761546	Iba_chr01a_2761146_2761546.F	AGATGCAAGAAGTTGAGTACGGT	Iba_chr01a	2761346
	Iba_chr01a_2761146_2761546.R	CCAGTTGGGAGATGATTTGTGC	Iba_chr01a	2761346
Iba_chr01a_2761934_2762334	Iba_chr01a_2761934_2762334.F	GAACCCAAACGGACACTGTAAC	Iba_chr01a	2762134
	Iba_chr01a_2761934_2762334.R	TGGTTCAGTTCCGATTCATGGT	Iba_chr01a	2762134
Iba_chr01a_2767827_2768227	Iba_chr01a_2767827_2768227.F	CCAGTAGTATGATCTCAGTGGCC	Iba_chr01a	2768027
	Iba_chr01a_2767827_2768227.R	CTGATCAGTTCCAATTTGGGCA	Iba_chr01a	2768027
Iba_chr01a_2777298_2777698	Iba_chr01a_2777298_2777698.F	AGCCGTTGAAGACAGAGACATT	Iba_chr01a	2777498
	Iba_chr01a_2777298_2777698.R	TTCCATGATTCCACGTACTGCA	Iba_chr01a	2777498
Iba_chr01a_2778966_2779366	Iba_chr01a_2778966_2779366.F	GGAACTGGCCTGTTTGGAATTG	Iba_chr01a	2779166
	Iba_chr01a_2778966_2779366.R	CTAACCGGTTAAGTGGTGTGGA	Iba_chr01a	2779166
Iba_chr01a_2825985_2826385	Iba_chr01a_2825985_2826385.F	GAGTGCTACTTTTGGGCATTGG	Iba_chr01a	2826185
	Iba_chr01a_2825985_2826385.R	TCTCTAATTCATCAGGCTTGCC	Iba_chr01a	2826185
Iba_chr01a_2827974_2828374	Iba_chr01a_2827974_2828374.F	GAAGCGATGGACAAGTTTCAGG	Iba_chr01a	2828174
	Iba_chr01a_2827974_2828374.R	AGGCTTCATGAGTTTCTCAGGG	Iba_chr01a	2828174
Iba_chr01a_2847837_2848237	Iba_chr01a_2847837_2848237.F	CATAATCGCACCAAGTGACCAC	Iba_chr01a	2848037
	Iba_chr01a_2847837_2848237.R	GGAATGGAATGTGATTGGTCCG	Iba_chr01a	2848037
Iba_chr01a_2848199_2848599	Iba_chr01a_2848199_2848599.F	CGAAGGGCTGTGGCGAAGTG	Iba_chr01a	2848399
	Iba_chr01a_2848199_2848599.R	TTCTTCTAACCACACCACCGGC	Iba_chr01a	2848399
Iba_chr01a_2865057_2865457	Iba_chr01a_2865057_2865457.F	TGGTTTAATCCACCATTGGCAT	Iba_chr01a	2865257
	Iba_chr01a_2865057_2865457.R	AGTGCATTGATCGGCCAAAAAT	Iba_chr01a	2865257
Iba_chr01a_2877553_2877953	Iba_chr01a_2877553_2877953.F	TGCTGTCTATTACTCAAAAGAGCG	Iba_chr01a	2877753
	Iba_chr01a_2877553_2877953.R	GTATGGCATTTGTGCATATAAGTGT	Iba_chr01a	2877753
Iba_chr01a_2897871_2898271	Iba_chr01a_2897871_2898271.F	GAACTTTGCGAATTGAGGAGGT	Iba_chr01a	2898071
	Iba_chr01a_2897871_2898271.R	TTTCGTCTTCGCCTCTAAGCTT	Iba_chr01a	2898071
Iba_chr01a_2936139_2936539	Iba_chr01a_2936139_2936539.F	TCGCACATTCAATTCCGTGTTT	Iba_chr01a	2936339
	Iba_chr01a_2936139_2936539.R	AGTGGCTCAGTGCTTATTCGAA	Iba_chr01a	2936339
Iba_chr01a_2941239_2941639	Iba_chr01a_2941239_2941639.F	CACAAGCAAGAACTCTGCGAAA	Iba_chr01a	2941439
	Iba_chr01a_2941239_2941639.R	TTTGAGTCATTCGTCTTGGCCT	Iba_chr01a	2941439
Iba_chr01a_2944267_2944667	Iba_chr01a_2944267_2944667.F	GCATCAAGAAAGCAATACCCCT	Iba_chr01a	2944467
	Iba_chr01a_2944267_2944667.R	TGGCACGTAGTTGTGGTGATTA	Iba_chr01a	2944467
Iba_chr01a_2953764_2954164	Iba_chr01a_2953764_2954164.F	CCACCACAAGCACACGTAAAAT	Iba_chr01a	2953964
	Iba_chr01a_2953764_2954164.R	GTTCTCAAGGGACGTTAGTAGCA	Iba_chr01a	2953964
Iba_chr01a_2955420_2955820	Iba_chr01a_2955420_2955820.F	AGCCATGAGGGTAAATCTGTCA	Iba_chr01a	2955620
	Iba_chr01a_2955420_2955820.R	AGCTTGCAAGAAGATGGGGTTA	Iba_chr01a	2955620
Iba_chr01a_3011281_3011681	Iba_chr01a_3011281_3011681.F	TAGCCCTGTAATGCGTGAATGT	Iba_chr01a	3011481
	Iba_chr01a_3011281_3011681.R	ACTTCACATTCACACATTACACGA	Iba_chr01a	3011481
Iba_chr01a_3020200_3020600	Iba_chr01a_3020200_3020600.F	TGTTCTTCTGAGCTGGACTTCA	Iba_chr01a	3020400
	Iba_chr01a_3020200_3020600.R	CGATTCTCATGTGCAAGCCAAA	Iba_chr01a	3020400
Iba_chr01a_3030633_3031033	Iba_chr01a_3030633_3031033.F	CCTTGTACGACCAGTCTTCTCC	Iba_chr01a	3030833
	Iba_chr01a_3030633_3031033.R	TCAAATTCCTCCCGATCGAGAA	Iba_chr01a	3030833
Iba_chr01a_3060565_3060965	Iba_chr01a_3060565_3060965.F	GCTGCTTTGAGTAGCCTTTTGA	Iba_chr01a	3060765
	Iba_chr01a_3060565_3060965.R	GTTAAGCTCTCCACCCAGTACC	Iba_chr01a	3060765
Iba_chr01a_3062667_3063067	Iba_chr01a_3062667_3063067.F	GCTCCATGGCATTTCAGTAGCT	Iba_chr01a	3062867
	Iba_chr01a_3062667_3063067.R	CAATCTGTCCAGAGGCATTTGC	Iba_chr01a	3062867
Iba_chr01a_3062923_3063323	Iba_chr01a_3062923_3063323.F	CTGGAGAACTATCTTCGGCTCC	Iba_chr01a	3063123
	Iba_chr01a_3062923_3063323.R	TTCCACCCTTGAATGCGACATA	Iba_chr01a	3063123
Iba_chr01a_3104581_3104981	Iba_chr01a_3104581_3104981.F	AGTGTTGTTTGACCCATATGCA	Iba_chr01a	3104781
	Iba_chr01a_3104581_3104981.R	AGTGAACTTGGCCCGATCTTAG	Iba_chr01a	3104781
Iba_chr01a_3108923_3109323	Iba_chr01a_3108923_3109323.F	GTAGCTAGGGATGAACGTCGAG	Iba_chr01a	3109123
	Iba_chr01a_3108923_3109323.R	AGCAACGTTTTTCGATCAGCTT	Iba_chr01a	3109123
Iba_chr01a_3110529_3110929	Iba_chr01a_3110529_3110929.F	CTGAAGTTAGCGCATAAGTGGC	Iba_chr01a	3110729
	Iba_chr01a_3110529_3110929.R	CTTCCCGCGATTAAATGACCAC	Iba_chr01a	3110729
Iba_chr01a_3111544_3111944	Iba_chr01a_3111544_3111944.F	CGATATCAACCCGAGGATCACA	Iba_chr01a	3111744
	Iba_chr01a_3111544_3111944.R	CTAACTCCTTCAATCAACCTTCCT	Iba_chr01a	3111744
Iba_chr01a_3115789_3116189	Iba_chr01a_3115789_3116189.F	TTGCATCTCTACCCGACATACG	Iba_chr01a	3115989
	Iba_chr01a_3115789_3116189.R	CGAAATCTGGGATCAACCTTGC	Iba_chr01a	3115989
Iba_chr01a_3116981_3117381	Iba_chr01a_3116981_3117381.F	TAGAAAACGCCTGTCATCGTCA	Iba_chr01a	3117181
	Iba_chr01a_3116981_3117381.R	GAGAACTGGAGGCATGCAAATC	Iba_chr01a	3117181
Iba_chr01a_3165635_3166035	Iba_chr01a_3165635_3166035.F	ACCCCTTCATTTGACCTCTCAA	Iba_chr01a	3165835
	Iba_chr01a_3165635_3166035.R	GGTCCTCCGACTACGTTGATTT	Iba_chr01a	3165835
Iba_chr01a_3171508_3171908	Iba_chr01a_3171508_3171908.F	GTACCTGAACTGAACGGACGAT	Iba_chr01a	3171708
	Iba_chr01a_3171508_3171908.R	TGTGTTTCCATGAGAACCACCT	Iba_chr01a	3171708
Iba_chr01a_3206718_3207118	Iba_chr01a_3206718_3207118.F	GGAGCGCAAAAGGAAACAAGAA	Iba_chr01a	3206918
	Iba_chr01a_3206718_3207118.R	AGTCTAGGGTTCAGCATCTCCA	Iba_chr01a	3206918
Iba_chr01a_3257719_3258119	Iba_chr01a_3257719_3258119.F	GCGTCCAAAAGAAACCTCTCTG	Iba_chr01a	3257919
	Iba_chr01a_3257719_3258119.R	TGAATAACCGCCAAAATCTCGC	Iba_chr01a	3257919
Iba_chr01a_3269324_3269724	Iba_chr01a_3269324_3269724.F	CCACTATCAAATTCCTTCACGCC	Iba_chr01a	3269524
	Iba_chr01a_3269324_3269724.R	AACACGGAATCAGCCCCTAAAT	Iba_chr01a	3269524
Iba_chr01a_3269615_3270015	Iba_chr01a_3269615_3270015.F	TTCTTGTGAGATCGAGTGTGGT	Iba_chr01a	3269815
	Iba_chr01a_3269615_3270015.R	TAATTGAGGAGCTGGGCCAAAT	Iba_chr01a	3269815
Iba_chr01a_3286399_3286799	Iba_chr01a_3286399_3286799.F	TGGCTATGTGGCACTGTTTACA	Iba_chr01a	3286599
	Iba_chr01a_3286399_3286799.R	CATCAAGAGAAACCAGTGCTGC	Iba_chr01a	3286599
Iba_chr01a_3286434_3286834	Iba_chr01a_3286434_3286834.F	TGGCTATGTGGCACTGTTTACA	Iba_chr01a	3286634
	Iba_chr01a_3286434_3286834.R	TGGACTCCAGCAATGAAAACTG	Iba_chr01a	3286634
Iba_chr01a_3330365_3330765	Iba_chr01a_3330365_3330765.F	AGGTAATGATTGGAAACACCTCCA	Iba_chr01a	3330565
	Iba_chr01a_3330365_3330765.R	TGTGAACCATTTGCCACTTCAC	Iba_chr01a	3330565
Iba_chr01a_3343152_3343552	Iba_chr01a_3343152_3343552.F	ACACTCTGCAAAGCTGGTTTTC	Iba_chr01a	3343352
	Iba_chr01a_3343152_3343552.R	ATTGGGGCTACATGTGTTGACT	Iba_chr01a	3343352
Iba_chr01a_3384868_3385268	Iba_chr01a_3384868_3385268.F	TATGGTCATGGTTCTTGGGGTG	Iba_chr01a	3385068
	Iba_chr01a_3384868_3385268.R	CGTTGGACTTTTGGAAGGACAC	Iba_chr01a	3385068
Iba_chr01a_3386057_3386457	Iba_chr01a_3386057_3386457.F	AGTCCAAGTTGTGATCCAAACA	Iba_chr01a	3386257
	Iba_chr01a_3386057_3386457.R	ACATGCAAGTAATCCAACACAAGA	Iba_chr01a	3386257
Iba_chr01a_3421953_3422353	Iba_chr01a_3421953_3422353.F	CTTCGGAAACCACAATTGTCGT	Iba_chr01a	3422153
	Iba_chr01a_3421953_3422353.R	GACGGTAGATGTCTTGGTGTGT	Iba_chr01a	3422153
Iba_chr01a_3451557_3451957	Iba_chr01a_3451557_3451957.F	GGATCTCTAATGGTTCCAGATCACA	Iba_chr01a	3451757
	Iba_chr01a_3451557_3451957.R	TCAGGTACACCATCCCATAGGT	Iba_chr01a	3451757
Iba_chr01a_3452273_3452673	Iba_chr01a_3452273_3452673.F	TTTCTTGATTTCACCACAAGGGA	Iba_chr01a	3452473
	Iba_chr01a_3452273_3452673.R	TCCAACCGTTGACATAAGGTGT	Iba_chr01a	3452473
Iba_chr01a_3455200_3455600	Iba_chr01a_3455200_3455600.F	CGACGAGAAATTGTGACTGCTC	Iba_chr01a	3455400
	Iba_chr01a_3455200_3455600.R	AATGATGATTGTGGTGAGGGCT	Iba_chr01a	3455400
Iba_chr01a_3456513_3456913	Iba_chr01a_3456513_3456913.F	GTGGCAGAGACCCATCCAATAT	Iba_chr01a	3456713
	Iba_chr01a_3456513_3456913.R	TGGGGCAAACTAGAAAATGGAGA	Iba_chr01a	3456713
Iba_chr01a_3457297_3457697	Iba_chr01a_3457297_3457697.F	ATTAAACCAGCTCAGCATCCCA	Iba_chr01a	3457497
	Iba_chr01a_3457297_3457697.R	CCACTCCACATCCTTTCCTTCA	Iba_chr01a	3457497
Iba_chr01a_3460731_3461131	Iba_chr01a_3460731_3461131.F	GCACCATCACCAAGTTGCATAG	Iba_chr01a	3460931
	Iba_chr01a_3460731_3461131.R	GAGAGAGCGCTAGTGACAAGAA	Iba_chr01a	3460931
Iba_chr01a_3475340_3475740	Iba_chr01a_3475340_3475740.F	CGTAATGTGTTTGAAGCAGGGT	Iba_chr01a	3475540
	Iba_chr01a_3475340_3475740.R	AGGAACAATTGCTGAAAAATGGACT	Iba_chr01a	3475540
Iba_chr01a_3475486_3475886	Iba_chr01a_3475486_3475886.F	CAGGCACATAAAACCACTGCAC	Iba_chr01a	3475686
	Iba_chr01a_3475486_3475886.R	CTCTAAAATGTTTGGACCGGCC	Iba_chr01a	3475686
Iba_chr01a_3521563_3521963	Iba_chr01a_3521563_3521963.F	AGGGAATAGTATGGCTTAGTCCA	Iba_chr01a	3521763
	Iba_chr01a_3521563_3521963.R	ACCAGATATCGTCTCGAGGAGT	Iba_chr01a	3521763
Iba_chr01a_3522142_3522542	Iba_chr01a_3522142_3522542.F	AGAGGAAGAAATGCAAGCCAGA	Iba_chr01a	3522342
	Iba_chr01a_3522142_3522542.R	TCCCGAACACATAAGTTGTTGT	Iba_chr01a	3522342
Iba_chr01a_3539946_3540346	Iba_chr01a_3539946_3540346.F	ccacagggttttcctagcaagt	Iba_chr01a	3540146
	Iba_chr01a_3539946_3540346.R	TCCATCCATTACAATAGTCGGGA	Iba_chr01a	3540146
Iba_chr01a_3540191_3540591	Iba_chr01a_3540191_3540591.F	ACGAGCATAGGTCTGCAATCAA	Iba_chr01a	3540391
	Iba_chr01a_3540191_3540591.R	ATATGCATGCTTACCTGGCCTC	Iba_chr01a	3540391
Iba_chr01a_3541351_3541751	Iba_chr01a_3541351_3541751.F	ATAACATTCCCGGGAATAGGCC	Iba_chr01a	3541551
	Iba_chr01a_3541351_3541751.R	TGCAAGGGTAATAGTTCATTCCCA	Iba_chr01a	3541551
Iba_chr01a_3549338_3549738	Iba_chr01a_3549338_3549738.F	GCAGTGTGCAAGTTGTTTCATG	Iba_chr01a	3549538
	Iba_chr01a_3549338_3549738.R	TGAAAGTAGATGGTGGTTGGGT	Iba_chr01a	3549538
Iba_chr01a_3552323_3552723	Iba_chr01a_3552323_3552723.F	TGCTCTTCTGCCATGCTTTAGA	Iba_chr01a	3552523
	Iba_chr01a_3552323_3552723.R	ACCCTCTCATCTGCTCAAAAGT	Iba_chr01a	3552523
Iba_chr01a_3552798_3553198	Iba_chr01a_3552798_3553198.F	ACGCCGTATGTTTCAAATTTGGT	Iba_chr01a	3552998
	Iba_chr01a_3552798_3553198.R	AGCAATAGTTGGCTGGAAACTTG	Iba_chr01a	3552998
Iba_chr01a_3555323_3555723	Iba_chr01a_3555323_3555723.F	AACTCCACCTTGTGACTGTAGC	Iba_chr01a	3555523
	Iba_chr01a_3555323_3555723.R	CGGTAACCCCAACCAAGTTAGT	Iba_chr01a	3555523
Iba_chr01a_3625099_3625499	Iba_chr01a_3625099_3625499.F	AGTCAAACACGGGTTTTTGTCT	Iba_chr01a	3625299
	Iba_chr01a_3625099_3625499.R	CACAGTCTACCACGCCAAAAAC	Iba_chr01a	3625299
Iba_chr01a_3657707_3658107	Iba_chr01a_3657707_3658107.F	ATGGTTTAGTCGCCCAAGGAAT	Iba_chr01a	3657907
	Iba_chr01a_3657707_3658107.R	TGGTCCTTTCGTCAAATTTTGGT	Iba_chr01a	3657907
Iba_chr01a_3677622_3678022	Iba_chr01a_3677622_3678022.F	TTCGCAGGTTAAGGTCAATTGC	Iba_chr01a	3677822
	Iba_chr01a_3677622_3678022.R	ATACACACACACACACACACAC	Iba_chr01a	3677822
Iba_chr01a_3681926_3682326	Iba_chr01a_3681926_3682326.F	AACTGGCAGACATCTTCACCAA	Iba_chr01a	3682126
	Iba_chr01a_3681926_3682326.R	TTCTCAATAATACAGGGAGAGGGA	Iba_chr01a	3682126
Iba_chr01a_3733511_3733911	Iba_chr01a_3733511_3733911.F	TCCTTTACCAAGAGACCAACCA	Iba_chr01a	3733711
	Iba_chr01a_3733511_3733911.R	CCCTTTTTCCGACTTGCCAAAA	Iba_chr01a	3733711
Iba_chr01a_3735670_3736070	Iba_chr01a_3735670_3736070.F	TATGCAAGACAGCCTGGTTCAT	Iba_chr01a	3735870
	Iba_chr01a_3735670_3736070.R	AAGGTGTGGTGCATACTTCCAT	Iba_chr01a	3735870
Iba_chr01a_3736809_3737209	Iba_chr01a_3736809_3737209.F	GCATTACGTCCTTGACTAACGC	Iba_chr01a	3737009
	Iba_chr01a_3736809_3737209.R	TGACATACTAGCTTAGGGTCACA	Iba_chr01a	3737009
Iba_chr01a_3738301_3738701	Iba_chr01a_3738301_3738701.F	AGGCCTAGAACACACAAACTCA	Iba_chr01a	3738501
	Iba_chr01a_3738301_3738701.R	TTAGCCAGACTGAAACTTGGCC	Iba_chr01a	3738501
Iba_chr01a_3739157_3739557	Iba_chr01a_3739157_3739557.F	GGGAAAGAACCGCCTGAAAATT	Iba_chr01a	3739357
	Iba_chr01a_3739157_3739557.R	ACCTCCATCCTTGAAGATACTGA	Iba_chr01a	3739357
Iba_chr01a_3739677_3740077	Iba_chr01a_3739677_3740077.F	CTCTTCACCTCTTCCTTGACCC	Iba_chr01a	3739877
	Iba_chr01a_3739677_3740077.R	AGAAGTATGTGAAGTGGGAAAGGT	Iba_chr01a	3739877
Iba_chr01a_3739781_3740181	Iba_chr01a_3739781_3740181.F	ACCTTTCCCACTTCACATACTTCT	Iba_chr01a	3739981
	Iba_chr01a_3739781_3740181.R	TAAGCTTTGAGTGGAGGCCTTT	Iba_chr01a	3739981
Iba_chr01a_3755962_3756362	Iba_chr01a_3755962_3756362.F	CGCGAACGTACTGCTTAAGATG	Iba_chr01a	3756162
	Iba_chr01a_3755962_3756362.R	TGTTCCTGTTCGTGATTATCATGTG	Iba_chr01a	3756162
Iba_chr01a_3756932_3757332	Iba_chr01a_3756932_3757332.F	CACCCAAAAACACCCCAAGAAA	Iba_chr01a	3757132
	Iba_chr01a_3756932_3757332.R	AGGTGTGGCAGAAGAGAATGAA	Iba_chr01a	3757132
Iba_chr01a_3761578_3761978	Iba_chr01a_3761578_3761978.F	GTTCATGCAACCCTAGCCCG	Iba_chr01a	3761778
	Iba_chr01a_3761578_3761978.R	ACATTAGTGGTACGTGTACACATGA	Iba_chr01a	3761778
Iba_chr01a_3767594_3767994	Iba_chr01a_3767594_3767994.F	CATTTTCCGGGCTTCAAGTGTT	Iba_chr01a	3767794
	Iba_chr01a_3767594_3767994.R	ACTTCATTTTCCGCCCTTTTGG	Iba_chr01a	3767794
Iba_chr01a_3768997_3769397	Iba_chr01a_3768997_3769397.F	TTTCGTTGTACTTCCAGCGGTA	Iba_chr01a	3769197
	Iba_chr01a_3768997_3769397.R	CTATCAAAACCAGCAGATTAAACGT	Iba_chr01a	3769197
Iba_chr01a_3947570_3947970	Iba_chr01a_3947570_3947970.F	AGGAGATTGATTTAGTCTTCCCCT	Iba_chr01a	3947770
	Iba_chr01a_3947570_3947970.R	AGGACAACATTGACAATTCGTGA	Iba_chr01a	3947770
Iba_chr01a_3957382_3957782	Iba_chr01a_3957382_3957782.F	TGTGTGGTTTATGGTGATGATGG	Iba_chr01a	3957582
	Iba_chr01a_3957382_3957782.R	TCATGCAAATGTGGTAAGCAACT	Iba_chr01a	3957582
Iba_chr01a_3961961_3962361	Iba_chr01a_3961961_3962361.F	TCTCTCCCACAATTCTTTCCCT	Iba_chr01a	3962161
	Iba_chr01a_3961961_3962361.R	GTAACACGTGCTTGTTCGTACC	Iba_chr01a	3962161
Iba_chr01a_3965134_3965534	Iba_chr01a_3965134_3965534.F	TGGCATCAAACCCTTCCCTTTA	Iba_chr01a	3965334
	Iba_chr01a_3965134_3965534.R	CGGTGAAAAGCTGCATGTTGAA	Iba_chr01a	3965334
Iba_chr01a_3983564_3983964	Iba_chr01a_3983564_3983964.F	TGGAAGAAACTAGTGTCTACCTGG	Iba_chr01a	3983764
	Iba_chr01a_3983564_3983964.R	ATGGGGAAGTAAGCATAACGCA	Iba_chr01a	3983764
Iba_chr01a_4019424_4019824	Iba_chr01a_4019424_4019824.F	GTTCAAGGGTTCGATGTAAGCC	Iba_chr01a	4019624
	Iba_chr01a_4019424_4019824.R	AAGAAGATAGCGCTCCTATGGC	Iba_chr01a	4019624
Iba_chr01a_4051086_4051486	Iba_chr01a_4051086_4051486.F	AATACCCGCTTGGAGTCACATT	Iba_chr01a	4051286
	Iba_chr01a_4051086_4051486.R	GTTTTACGATTGCGCGACTACC	Iba_chr01a	4051286
Iba_chr01a_4064214_4064614	Iba_chr01a_4064214_4064614.F	TTCACGCACAAGAATGTTGTCA	Iba_chr01a	4064414
	Iba_chr01a_4064214_4064614.R	GTGCGCTTCACAACTCAAAAGA	Iba_chr01a	4064414
Iba_chr01a_4081302_4081702	Iba_chr01a_4081302_4081702.F	TCTCTCCCATGAAAACTCTCTCT	Iba_chr01a	4081502
	Iba_chr01a_4081302_4081702.R	TAGAAGCGTTGATTTCACGGGA	Iba_chr01a	4081502
Iba_chr01a_4084452_4084852	Iba_chr01a_4084452_4084852.F	TTCTCAGGTAGCAGAACACCAC	Iba_chr01a	4084652
	Iba_chr01a_4084452_4084852.R	AAGCCCACCATTCCCCTTTAAT	Iba_chr01a	4084652
Iba_chr01a_4086609_4087009	Iba_chr01a_4086609_4087009.F	AGAAATCAAGTGGGCTGCCTTA	Iba_chr01a	4086809
	Iba_chr01a_4086609_4087009.R	AGCCTAGTTTAGTGACCTTGGC	Iba_chr01a	4086809
Iba_chr01a_4103665_4104065	Iba_chr01a_4103665_4104065.F	CAGTGGAGTCAGATTGTGTGGA	Iba_chr01a	4103865
	Iba_chr01a_4103665_4104065.R	GATGACGCTGAATCTGCTCCTA	Iba_chr01a	4103865
Iba_chr01a_4104194_4104594	Iba_chr01a_4104194_4104594.F	GGTAAAACATCAGAGCACTGCT	Iba_chr01a	4104394
	Iba_chr01a_4104194_4104594.R	TGCGCTAATAGTTCTGTTATTGGG	Iba_chr01a	4104394
Iba_chr01a_4110335_4110735	Iba_chr01a_4110335_4110735.F	AATGCATACGCTCTCTCCCATT	Iba_chr01a	4110535
	Iba_chr01a_4110335_4110735.R	AGCATACATTTTTGTGCACCGA	Iba_chr01a	4110535
Iba_chr01a_4136535_4136935	Iba_chr01a_4136535_4136935.F	CAGTCAGCCTACATTGACCGTA	Iba_chr01a	4136735
	Iba_chr01a_4136535_4136935.R	AGAATGCAAATGGAGACCCTGT	Iba_chr01a	4136735
Iba_chr01a_4140098_4140498	Iba_chr01a_4140098_4140498.F	CTGGTTTTTAGCCAAGTGCAGG	Iba_chr01a	4140298
	Iba_chr01a_4140098_4140498.R	GTCACTTTTAACACATTTTCGTCCA	Iba_chr01a	4140298
Iba_chr01a_4142543_4142943	Iba_chr01a_4142543_4142943.F	GTCCAATTGAGTGACTTTGGCC	Iba_chr01a	4142743
	Iba_chr01a_4142543_4142943.R	GACCCCAACCTGAAATGAAAGC	Iba_chr01a	4142743
Iba_chr01a_4146146_4146546	Iba_chr01a_4146146_4146546.F	TGTGCTTACCAGAACCTCTTGT	Iba_chr01a	4146346
	Iba_chr01a_4146146_4146546.R	CTCAGCATTCAACAAAGACGGT	Iba_chr01a	4146346
Iba_chr01a_4147657_4148057	Iba_chr01a_4147657_4148057.F	TTAGCTGGCCTCTATGTTTGCA	Iba_chr01a	4147857
	Iba_chr01a_4147657_4148057.R	CATTGCTTGCTTCTCAGGTTGT	Iba_chr01a	4147857
Iba_chr01a_4171472_4171872	Iba_chr01a_4171472_4171872.F	TGATTCAGGATGCAGTGTTCCA	Iba_chr01a	4171672
	Iba_chr01a_4171472_4171872.R	AACAAATCCATTCTGTGAATCGC	Iba_chr01a	4171672
Iba_chr01a_4197865_4198265	Iba_chr01a_4197865_4198265.F	ACTGTTTGGTAATTTCGCACCC	Iba_chr01a	4198065
	Iba_chr01a_4197865_4198265.R	GGAGTTGTTTGAAGACATGCCC	Iba_chr01a	4198065
Iba_chr01a_4197869_4198269	Iba_chr01a_4197869_4198269.F	ACTGTTTGGTAATTTCGCACCC	Iba_chr01a	4198069
	Iba_chr01a_4197869_4198269.R	GGAGTTGTTTGAAGACATGCCC	Iba_chr01a	4198069
Iba_chr01a_4203344_4203744	Iba_chr01a_4203344_4203744.F	ACAGTCATGTCCTAAGCATGTCA	Iba_chr01a	4203544
	Iba_chr01a_4203344_4203744.R	AGATGTGCACTTTGTGATATGCT	Iba_chr01a	4203544
Iba_chr01a_4204618_4205018	Iba_chr01a_4204618_4205018.F	AGCAACTAACCTCAGTTTCGGT	Iba_chr01a	4204818
	Iba_chr01a_4204618_4205018.R	CTCATCAGCTCGTCACATGAGA	Iba_chr01a	4204818
Iba_chr01a_4204779_4205179	Iba_chr01a_4204779_4205179.F	TCTCATGTGACGAGCTGATGAG	Iba_chr01a	4204979
	Iba_chr01a_4204779_4205179.R	ACCATGTGACAATTCAGAAGCA	Iba_chr01a	4204979
Iba_chr01a_4246331_4246731	Iba_chr01a_4246331_4246731.F	TCTTAGGGGTTATGGCAGGAGA	Iba_chr01a	4246531
	Iba_chr01a_4246331_4246731.R	CAGTGCAGTGCGGTATATTGAA	Iba_chr01a	4246531
Iba_chr01a_4248054_4248454	Iba_chr01a_4248054_4248454.F	GCGATGCTCGTACTCAGGTATA	Iba_chr01a	4248254
	Iba_chr01a_4248054_4248454.R	ACACAAGCAGCTTTACAGACCT	Iba_chr01a	4248254
Iba_chr01a_4249335_4249735	Iba_chr01a_4249335_4249735.F	TCATGGTTGAAATCCAGAATTGTGA	Iba_chr01a	4249535
	Iba_chr01a_4249335_4249735.R	ATAAACTGACCCTTGGGACTGG	Iba_chr01a	4249535
Iba_chr01a_4258543_4258943	Iba_chr01a_4258543_4258943.F	AAGATCTCTTGCTTGTGGCGAT	Iba_chr01a	4258743
	Iba_chr01a_4258543_4258943.R	TCTCACCGTGTTTGGGTCATAT	Iba_chr01a	4258743
Iba_chr01a_4290123_4290523	Iba_chr01a_4290123_4290523.F	TGTGTGTACACCACTGCTACAG	Iba_chr01a	4290323
	Iba_chr01a_4290123_4290523.R	TGTGTTTTAGGGTAGATTGTAGTGTG	Iba_chr01a	4290323
Iba_chr01a_4335672_4336072	Iba_chr01a_4335672_4336072.F	TTCGTAGTGCCATAAGATTCTGG	Iba_chr01a	4335872
	Iba_chr01a_4335672_4336072.R	CAGTTAATGATGTCACCTTATTCACC	Iba_chr01a	4335872
Iba_chr01a_4337112_4337512	Iba_chr01a_4337112_4337512.F	CAGTCAACAAGTGAAAGGCGTC	Iba_chr01a	4337312
	Iba_chr01a_4337112_4337512.R	ACGCATGATCCTTGAACACGTA	Iba_chr01a	4337312
Iba_chr01a_4337254_4337654	Iba_chr01a_4337254_4337654.F	TACGTGTTCAAGGATCATGCGT	Iba_chr01a	4337454
	Iba_chr01a_4337254_4337654.R	TCCTACTTGGTTCTCCATTGGC	Iba_chr01a	4337454
Iba_chr01a_4345483_4345883	Iba_chr01a_4345483_4345883.F	ACATTCCCTCCAACGGATTTGA	Iba_chr01a	4345683
	Iba_chr01a_4345483_4345883.R	TGTGATTGAGTTTCTTGATGTCAAC	Iba_chr01a	4345683
Iba_chr01a_4351094_4351494	Iba_chr01a_4351094_4351494.F	TCGTCATGGACAAGGACAAACT	Iba_chr01a	4351294
	Iba_chr01a_4351094_4351494.R	TCCACACTCACGACATTGGATT	Iba_chr01a	4351294
Iba_chr01a_4358941_4359341	Iba_chr01a_4358941_4359341.F	GGTTGGGAGAGGAGTGATTGAG	Iba_chr01a	4359141
	Iba_chr01a_4358941_4359341.R	GCCCTCCCACAGAGATAAAACT	Iba_chr01a	4359141
Iba_chr01a_4429596_4429996	Iba_chr01a_4429596_4429996.F	TACCCAGGCTTCGTTGATAACC	Iba_chr01a	4429796
	Iba_chr01a_4429596_4429996.R	GTGATATTCGGGGGAGGAACAT	Iba_chr01a	4429796
Iba_chr01a_4452321_4452721	Iba_chr01a_4452321_4452721.F	CCACAAGGTCTTTGGCCAATAA	Iba_chr01a	4452521
	Iba_chr01a_4452321_4452721.R	TTTTTCTTCCCGTTAGAAGCCTAA	Iba_chr01a	4452521
Iba_chr01a_4484716_4485116	Iba_chr01a_4484716_4485116.F	TACTCAACTCCAATTCGGCCAT	Iba_chr01a	4484916
	Iba_chr01a_4484716_4485116.R	TTTGCAACCCGAACCCAAAAAT	Iba_chr01a	4484916
Iba_chr01a_4495969_4496369	Iba_chr01a_4495969_4496369.F	GACACTGTCGCGAGTTTCAT	Iba_chr01a	4496169
	Iba_chr01a_4495969_4496369.R	CTCCATTCCCATGACAAATGGC	Iba_chr01a	4496169
Iba_chr01a_4501322_4501722	Iba_chr01a_4501322_4501722.F	TTATGTCAACTTTGCACAGGCG	Iba_chr01a	4501522
	Iba_chr01a_4501322_4501722.R	TAACTAGTGCTTTACCCGTGCG	Iba_chr01a	4501522
Iba_chr01a_4543834_4544234	Iba_chr01a_4543834_4544234.F	TGATTCGTTGATCTGGACACGT	Iba_chr01a	4544034
	Iba_chr01a_4543834_4544234.R	GTGAAATATTACACACACACACACAC	Iba_chr01a	4544034
Iba_chr01a_4554403_4554803	Iba_chr01a_4554403_4554803.F	ccacacttggtctggtttctct	Iba_chr01a	4554603
	Iba_chr01a_4554403_4554803.R	ttttctttctccggccttttgg	Iba_chr01a	4554603
Iba_chr01a_4569813_4570213	Iba_chr01a_4569813_4570213.F	AAGTGGTGAAATCTCGAGGGAC	Iba_chr01a	4570013
	Iba_chr01a_4569813_4570213.R	ACGCATGGTGGATTTTTAAGCC	Iba_chr01a	4570013
Iba_chr01a_4571689_4572089	Iba_chr01a_4571689_4572089.F	ATTGTTGCTATGAGGGTAGGGC	Iba_chr01a	4571889
	Iba_chr01a_4571689_4572089.R	CGCAAGTCCAAAAGTTGTGGA	Iba_chr01a	4571889
Iba_chr01a_4607997_4608397	Iba_chr01a_4607997_4608397.F	AGAAATCCTTTGCATTTGGGCC	Iba_chr01a	4608197
	Iba_chr01a_4607997_4608397.R	GCCTGTTAGAACAAGAGGACCT	Iba_chr01a	4608197
Iba_chr01a_4614850_4615250	Iba_chr01a_4614850_4615250.F	CAAATTTGGCCCAGTCAGTCAC	Iba_chr01a	4615050
	Iba_chr01a_4614850_4615250.R	GTAAAAATCTTCGCCTAGGCCG	Iba_chr01a	4615050
Iba_chr01a_4703229_4703629	Iba_chr01a_4703229_4703629.F	GTTTAACCCTTCCCATGTCCCT	Iba_chr01a	4703429
	Iba_chr01a_4703229_4703629.R	CACAAAATACACGAGACACGCA	Iba_chr01a	4703429
Iba_chr01a_4711968_4712368	Iba_chr01a_4711968_4712368.F	AGGCACTGGTCTAGGAGAGATT	Iba_chr01a	4712168
	Iba_chr01a_4711968_4712368.R	TGAAAGTGGTAACCGCTCTCTC	Iba_chr01a	4712168
Iba_chr01a_4712979_4713379	Iba_chr01a_4712979_4713379.F	AGTGCCCAGGGAAACAACAATA	Iba_chr01a	4713179
	Iba_chr01a_4712979_4713379.R	ACGTTACGTGTGCTCCTTTTCT	Iba_chr01a	4713179
Iba_chr01a_4713356_4713756	Iba_chr01a_4713356_4713756.F	GGCTCGCTATTGCTTACAACTC	Iba_chr01a	4713556
	Iba_chr01a_4713356_4713756.R	TTGTTTGGTAACCGAGGCAATC	Iba_chr01a	4713556
Iba_chr01a_4717194_4717594	Iba_chr01a_4717194_4717594.F	AGAACCAAGACATAGGCCATAACA	Iba_chr01a	4717394
	Iba_chr01a_4717194_4717594.R	GGACGGGTGATTCGGTTAGAAA	Iba_chr01a	4717394
Iba_chr01a_4769989_4770389	Iba_chr01a_4769989_4770389.F	TATCAGATATCACTTGGCCGGC	Iba_chr01a	4770189
	Iba_chr01a_4769989_4770389.R	GCTTCTCCTCTTGCCATTCACT	Iba_chr01a	4770189
Iba_chr01a_4770027_4770427	Iba_chr01a_4770027_4770427.F	TATCAGATATCACTTGGCCGGC	Iba_chr01a	4770227
	Iba_chr01a_4770027_4770427.R	GCTTCTCCTCTTGCCATTCACT	Iba_chr01a	4770227
Iba_chr01a_4782909_4783309	Iba_chr01a_4782909_4783309.F	CCATGGTTGGAGATGTCTTTATAAAC	Iba_chr01a	4783109
	Iba_chr01a_4782909_4783309.R	TGCCCTATATAGTCTTCACGAGT	Iba_chr01a	4783109
Iba_chr01a_4811645_4812045	Iba_chr01a_4811645_4812045.F	GCAGATGTCCTGTATTCAATGCC	Iba_chr01a	4811845
	Iba_chr01a_4811645_4812045.R	CAATCAAAGCAGCGTGTCAGAT	Iba_chr01a	4811845
Iba_chr01a_4814121_4814521	Iba_chr01a_4814121_4814521.F	GGCCCATGGGTGGTTAAAATTT	Iba_chr01a	4814321
	Iba_chr01a_4814121_4814521.R	GGATCATAGTGGTTTAGTCACGC	Iba_chr01a	4814321
Iba_chr01a_4814268_4814668	Iba_chr01a_4814268_4814668.F	AGGACTAAGCGTGACTAAACCA	Iba_chr01a	4814468
	Iba_chr01a_4814268_4814668.R	CACTTCCCCATTTCTGAAATAGCA	Iba_chr01a	4814468
Iba_chr01a_4814409_4814809	Iba_chr01a_4814409_4814809.F	TGGCGTTCACAAAAGACATTCC	Iba_chr01a	4814609
	Iba_chr01a_4814409_4814809.R	TGAATGAGTGCCTATCGACGAG	Iba_chr01a	4814609
Iba_chr01a_4828084_4828484	Iba_chr01a_4828084_4828484.F	TGCCGCATGTTCAATTCCTTTT	Iba_chr01a	4828284
	Iba_chr01a_4828084_4828484.R	ATGCCAACCACGAAACACATTT	Iba_chr01a	4828284
Iba_chr01a_4871335_4871735	Iba_chr01a_4871335_4871735.F	TCATTTCCCACTGCTCGGTTAA	Iba_chr01a	4871535
	Iba_chr01a_4871335_4871735.R	TGCAAGACAACCAAAGAGAGTTG	Iba_chr01a	4871535
Iba_chr01a_4874538_4874938	Iba_chr01a_4874538_4874938.F	AGTAACTCGAGAGGTCAATGGC	Iba_chr01a	4874738
	Iba_chr01a_4874538_4874938.R	GAAGCACAAAGAGTCAGCATCG	Iba_chr01a	4874738
Iba_chr01a_4878273_4878673	Iba_chr01a_4878273_4878673.F	GTCATCACCTTTATTGTATCTCACAC	Iba_chr01a	4878473
	Iba_chr01a_4878273_4878673.R	CTTCCCCACAAAGAGAGCTCAT	Iba_chr01a	4878473
Iba_chr01a_4879297_4879697	Iba_chr01a_4879297_4879697.F	ATTAAAGGAGGCATGGGCATTG	Iba_chr01a	4879497
	Iba_chr01a_4879297_4879697.R	CGGCTAAAACGTTGTTTCGTGA	Iba_chr01a	4879497
Iba_chr01a_4903303_4903703	Iba_chr01a_4903303_4903703.F	CAGAGGTGAACAGTAGCCAAGA	Iba_chr01a	4903503
	Iba_chr01a_4903303_4903703.R	CCATGTTTCAAGTAAGCGGGAG	Iba_chr01a	4903503
Iba_chr01a_4917632_4918032	Iba_chr01a_4917632_4918032.F	CCGAGACTAAGTGTAAGCGTGT	Iba_chr01a	4917832
	Iba_chr01a_4917632_4918032.R	TGCACCCTGTACATGACTTCAA	Iba_chr01a	4917832
Iba_chr01a_4918872_4919272	Iba_chr01a_4918872_4919272.F	TGACAGAGTCTTTGCTTCACGA	Iba_chr01a	4919072
	Iba_chr01a_4918872_4919272.R	ACACCACTTTGATGAGATAGATCACT	Iba_chr01a	4919072
Iba_chr01a_4921573_4921973	Iba_chr01a_4921573_4921973.F	ATCAAATGAGGAGAGCTGTGGC	Iba_chr01a	4921773
	Iba_chr01a_4921573_4921973.R	ACATTCCTTGAACCAAATGCCT	Iba_chr01a	4921773
Iba_chr01a_4922522_4922922	Iba_chr01a_4922522_4922922.F	TGAGGCAAGAGATCCATAAGGC	Iba_chr01a	4922722
	Iba_chr01a_4922522_4922922.R	GGGTTTTGTTCATCTTCCGATGG	Iba_chr01a	4922722
Iba_chr01a_4931650_4932050	Iba_chr01a_4931650_4932050.F	GTTGGGAGGAAAAGGGGGTATT	Iba_chr01a	4931850
	Iba_chr01a_4931650_4932050.R	CTATCATGCATTGTGTACCGCG	Iba_chr01a	4931850
Iba_chr01a_4938265_4938665	Iba_chr01a_4938265_4938665.F	TGGATGGATCATTTAACGCTCAT	Iba_chr01a	4938465
	Iba_chr01a_4938265_4938665.R	TGAAACCAATTGATGAGTTCAGACA	Iba_chr01a	4938465
Iba_chr01a_4940731_4941131	Iba_chr01a_4940731_4941131.F	AGAGACAAGAGTGCAAAAGCAA	Iba_chr01a	4940931
	Iba_chr01a_4940731_4941131.R	TGCCAAATTGTAGCAGGTTGTG	Iba_chr01a	4940931
Iba_chr01a_4940981_4941381	Iba_chr01a_4940981_4941381.F	GGCATAATTCATCAAAAGTTGTGCA	Iba_chr01a	4941181
	Iba_chr01a_4940981_4941381.R	AGACAATGTCATTAGGAAGGGGG	Iba_chr01a	4941181
Iba_chr01a_4962374_4962774	Iba_chr01a_4962374_4962774.F	ATCAAAGGCACTGCTAGTTTGC	Iba_chr01a	4962574
	Iba_chr01a_4962374_4962774.R	GGTTTAATGGTGTATGCTTTATGGC	Iba_chr01a	4962574
Iba_chr01a_4987028_4987428	Iba_chr01a_4987028_4987428.F	AGTGTTACATTTACATTTTGACCCG	Iba_chr01a	4987228
	Iba_chr01a_4987028_4987428.R	TGGTGGCACGTAATTAATCAACT	Iba_chr01a	4987228
Iba_chr01a_5099689_5100089	Iba_chr01a_5099689_5100089.F	CAATGTTTCTTGGCTCTCTGGC	Iba_chr01a	5099889
	Iba_chr01a_5099689_5100089.R	GGTGGTGACTTTGCTAAGAGGA	Iba_chr01a	5099889
Iba_chr01a_5126466_5126866	Iba_chr01a_5126466_5126866.F	ACTCAGCCATTCAAGCCTCTTT	Iba_chr01a	5126666
	Iba_chr01a_5126466_5126866.R	CCTCAGGTCACCAGAAGATCAG	Iba_chr01a	5126666
Iba_chr01a_5128034_5128434	Iba_chr01a_5128034_5128434.F	TTCACCATCCCAAAGCTCTCAA	Iba_chr01a	5128234
	Iba_chr01a_5128034_5128434.R	CTTAGCGGATGGATCTTCCTCC	Iba_chr01a	5128234
Iba_chr01a_5128353_5128753	Iba_chr01a_5128353_5128753.F	CCGGAGTTAGCAATAGCAGTGA	Iba_chr01a	5128553
	Iba_chr01a_5128353_5128753.R	TGGTCAGGTTGTATCGTACACC	Iba_chr01a	5128553
Iba_chr01a_5128789_5129189	Iba_chr01a_5128789_5129189.F	GCAGAAGCCGAAAACAATTCCT	Iba_chr01a	5128989
	Iba_chr01a_5128789_5129189.R	TTAGGGATTTTGGTGGGTAGGC	Iba_chr01a	5128989
Iba_chr01a_5173725_5174125	Iba_chr01a_5173725_5174125.F	TGTGATTCCGAGAAAAGCTCAA	Iba_chr01a	5173925
	Iba_chr01a_5173725_5174125.R	GCTCCAAGTGAAGATGGGGTAT	Iba_chr01a	5173925
Iba_chr01a_5173727_5174127	Iba_chr01a_5173727_5174127.F	TGTGATTCCGAGAAAAGCTCAA	Iba_chr01a	5173927
	Iba_chr01a_5173727_5174127.R	GCTCCAAGTGAAGATGGGGTAT	Iba_chr01a	5173927
Iba_chr01a_5184758_5185158	Iba_chr01a_5184758_5185158.F	GCGAATAAAAATGAACATGCCACA	Iba_chr01a	5184958
	Iba_chr01a_5184758_5185158.R	TGAGGTTTCCAATTTAAGATGGGG	Iba_chr01a	5184958
Iba_chr01a_5190668_5191068	Iba_chr01a_5190668_5191068.F	AGAGCTGTTCTTAGGAATGTCACT	Iba_chr01a	5190868
	Iba_chr01a_5190668_5191068.R	GCTCACACTGAAACACAAGAGG	Iba_chr01a	5190868
Iba_chr01a_5193829_5194229	Iba_chr01a_5193829_5194229.F	TCTACAGTTCAAGTGTGTGGCA	Iba_chr01a	5194029
	Iba_chr01a_5193829_5194229.R	TTGCTGTTGGAGTTTGGGGAAT	Iba_chr01a	5194029
Iba_chr01a_5195578_5195978	Iba_chr01a_5195578_5195978.F	AAACTCACAAACCAAGCTCGTG	Iba_chr01a	5195778
	Iba_chr01a_5195578_5195978.R	AGCAACCATAAATCATTGGGACT	Iba_chr01a	5195778
Iba_chr01a_5198545_5198945	Iba_chr01a_5198545_5198945.F	AGGAAGGCCTAAGGTTTCAACA	Iba_chr01a	5198745
	Iba_chr01a_5198545_5198945.R	TTTCATCTCCTGAAATGCAGAGT	Iba_chr01a	5198745
Iba_chr01a_5218282_5218682	Iba_chr01a_5218282_5218682.F	ACATTTGATTATGGTCCACATAGCT	Iba_chr01a	5218482
	Iba_chr01a_5218282_5218682.R	GTGAGAGCGTGAGAGTACAGAC	Iba_chr01a	5218482
Iba_chr01a_5227868_5228268	Iba_chr01a_5227868_5228268.F	CATGTGGTACAAGTCCATTGGC	Iba_chr01a	5228068
	Iba_chr01a_5227868_5228268.R	CACCCAATTAACCCCACAACAC	Iba_chr01a	5228068
Iba_chr01a_5228470_5228870	Iba_chr01a_5228470_5228870.F	TTCTTCTGCACCACCAATACCT	Iba_chr01a	5228670
	Iba_chr01a_5228470_5228870.R	CATCTATTGCCTGCTCATTCGC	Iba_chr01a	5228670
Iba_chr01a_5228834_5229234	Iba_chr01a_5228834_5229234.F	TTCTCTGGAAAAGGAGAAGGCC	Iba_chr01a	5229034
	Iba_chr01a_5228834_5229234.R	CTTGCACCCTTGAAGAGCTCTA	Iba_chr01a	5229034
Iba_chr01a_5229174_5229574	Iba_chr01a_5229174_5229574.F	ACACTTGCCTTCTCTGTGGATT	Iba_chr01a	5229374
	Iba_chr01a_5229174_5229574.R	ACATGTGATGTAGGATTTGGGTT	Iba_chr01a	5229374
Iba_chr01a_5233094_5233494	Iba_chr01a_5233094_5233494.F	TCGAATAATGTAGCCGAATCGAA	Iba_chr01a	5233294
	Iba_chr01a_5233094_5233494.R	GACTACTTTCAAATTCCCGCGG	Iba_chr01a	5233294
Iba_chr01a_5260705_5261105	Iba_chr01a_5260705_5261105.F	TGTAGATCCCACCATGGAACTC	Iba_chr01a	5260905
	Iba_chr01a_5260705_5261105.R	CCTCTTTGCTGCCTTGGTTTTT	Iba_chr01a	5260905
Iba_chr01a_5262332_5262732	Iba_chr01a_5262332_5262732.F	TAGCTCAACCTTTTGACCGTCA	Iba_chr01a	5262532
	Iba_chr01a_5262332_5262732.R	AGTAGGTGTTCTGGAGCCTTTG	Iba_chr01a	5262532
Iba_chr01a_5315830_5316230	Iba_chr01a_5315830_5316230.F	AAGGAATGGCGAATGCATATGC	Iba_chr01a	5316030
	Iba_chr01a_5315830_5316230.R	GCAGCATTGACCGGTAAATACC	Iba_chr01a	5316030
Iba_chr01a_5377546_5377946	Iba_chr01a_5377546_5377946.F	TCAACTCTTTCTTCAAGATTCACCA	Iba_chr01a	5377746
	Iba_chr01a_5377546_5377946.R	AGTTGGAAATCTCTCTGTTGGTGA	Iba_chr01a	5377746
Iba_chr01a_5403937_5404337	Iba_chr01a_5403937_5404337.F	AGCCAGTAAAAGAAACTACCATTGA	Iba_chr01a	5404137
	Iba_chr01a_5403937_5404337.R	AAGCATGTGAGCACAGAATTGC	Iba_chr01a	5404137
Iba_chr01a_5435450_5435850	Iba_chr01a_5435450_5435850.F	TGTTCGCGAACGTTAACAAACA	Iba_chr01a	5435650
	Iba_chr01a_5435450_5435850.R	acgaaccgaacataaatgaacgg	Iba_chr01a	5435650
Iba_chr01a_5440680_5441080	Iba_chr01a_5440680_5441080.F	ATTGTTGGCGTCGCTTCTTCTT	Iba_chr01a	5440880
	Iba_chr01a_5440680_5441080.R	AAGAGGAACGAACTGAGTCACC	Iba_chr01a	5440880
Iba_chr01a_5513794_5514194	Iba_chr01a_5513794_5514194.F	TATAACCACTGGCCATCATGTG	Iba_chr01a	5513994
	Iba_chr01a_5513794_5514194.R	TGTTGATGATGGGGAAGAAAAGA	Iba_chr01a	5513994
Iba_chr01a_5606044_5606444	Iba_chr01a_5606044_5606444.F	ATTGCATTGGTGGATTTGGTGG	Iba_chr01a	5606244
	Iba_chr01a_5606044_5606444.R	ACAAACCAATTCAAGGAAAACAGTG	Iba_chr01a	5606244
Iba_chr01a_5609197_5609597	Iba_chr01a_5609197_5609597.F	AGGGTAAACAGAGGTCCTGATG	Iba_chr01a	5609397
	Iba_chr01a_5609197_5609597.R	GAGAGGACCCTTCTGCATTCAT	Iba_chr01a	5609397
Iba_chr01a_5623626_5624026	Iba_chr01a_5623626_5624026.F	TCGCTGATAGTGATTGAAAACCA	Iba_chr01a	5623826
	Iba_chr01a_5623626_5624026.R	tcactttCCTCGTATTCTGGAACT	Iba_chr01a	5623826
Iba_chr01a_5623675_5624075	Iba_chr01a_5623675_5624075.F	TGCTCATAGTATTGGGGAATGGG	Iba_chr01a	5623875
	Iba_chr01a_5623675_5624075.R	tgctcgcaagacatctctaagt	Iba_chr01a	5623875
Iba_chr01a_5625128_5625528	Iba_chr01a_5625128_5625528.F	acatttccacttatcatgggcac	Iba_chr01a	5625328
	Iba_chr01a_5625128_5625528.R	tgttcatcccgtttgatttttgtca	Iba_chr01a	5625328
Iba_chr01a_5629873_5630273	Iba_chr01a_5629873_5630273.F	AGCTTTGGCAATCAACAAGCAA	Iba_chr01a	5630073
	Iba_chr01a_5629873_5630273.R	AGCGGAATCACAAAATATGCGA	Iba_chr01a	5630073
Iba_chr01a_5684741_5685141	Iba_chr01a_5684741_5685141.F	TGCACCGTTAGCAGTGAAAAAG	Iba_chr01a	5684941
	Iba_chr01a_5684741_5685141.R	TTCGCGAATAAATCCAGCCTCT	Iba_chr01a	5684941
Iba_chr01a_5686444_5686844	Iba_chr01a_5686444_5686844.F	GGAATGCCAACTAAAGATGAGACA	Iba_chr01a	5686644
	Iba_chr01a_5686444_5686844.R	TTCCCTTTGCTACCCCAAGAAA	Iba_chr01a	5686644
Iba_chr01a_5689478_5689878	Iba_chr01a_5689478_5689878.F	GAATGATACTGCCCGATTGCTG	Iba_chr01a	5689678
	Iba_chr01a_5689478_5689878.R	AGCGAAAATATGTTGCGGGAAA	Iba_chr01a	5689678
Iba_chr01a_5692409_5692809	Iba_chr01a_5692409_5692809.F	GTGCTTATGTGAAAATCTTTTGCCT	Iba_chr01a	5692609
	Iba_chr01a_5692409_5692809.R	ACACGAGCTACGATCATATCACC	Iba_chr01a	5692609
Iba_chr01a_5747243_5747643	Iba_chr01a_5747243_5747643.F	TCGATCGACTTGTAGCAGAAGG	Iba_chr01a	5747443
	Iba_chr01a_5747243_5747643.R	TGCGTAATGGAAATGCAGGAAC	Iba_chr01a	5747443
Iba_chr01a_5764947_5765347	Iba_chr01a_5764947_5765347.F	GCCAACTCCTCACCCATAAAGA	Iba_chr01a	5765147
	Iba_chr01a_5764947_5765347.R	GGGAGGGTTCAGGTGATAACAC	Iba_chr01a	5765147
Iba_chr01a_5821469_5821869	Iba_chr01a_5821469_5821869.F	TGCCAACTCCTAACAACACCTT	Iba_chr01a	5821669
	Iba_chr01a_5821469_5821869.R	TGTATTGCGTTATTGCATTGTGC	Iba_chr01a	5821669
Iba_chr01a_5834661_5835061	Iba_chr01a_5834661_5835061.F	CACCGATTAATTCGCACCTAGG	Iba_chr01a	5834861
	Iba_chr01a_5834661_5835061.R	TAGCTAATCGGCCGACTAGGTA	Iba_chr01a	5834861
Iba_chr01a_5839315_5839715	Iba_chr01a_5839315_5839715.F	GTGGTGTTCCGGTTGCAAAATA	Iba_chr01a	5839515
	Iba_chr01a_5839315_5839715.R	TGCATGGAGCCAACATCTTAGA	Iba_chr01a	5839515
Iba_chr01a_5850152_5850552	Iba_chr01a_5850152_5850552.F	TGTCGGGTTAATTGTTCGGACT	Iba_chr01a	5850352
	Iba_chr01a_5850152_5850552.R	CCAAATGTTTTAGGGTTAGGGCG	Iba_chr01a	5850352
Iba_chr01a_5852048_5852448	Iba_chr01a_5852048_5852448.F	TTCTTCAAAGGGTGGCTTCACT	Iba_chr01a	5852248
	Iba_chr01a_5852048_5852448.R	GCCAAGAACAGACAACGTTTGA	Iba_chr01a	5852248
Iba_chr01a_5853499_5853899	Iba_chr01a_5853499_5853899.F	TATGTGAAACCCAAGGCCAAGA	Iba_chr01a	5853699
	Iba_chr01a_5853499_5853899.R	GCCCTGCGAATGATAGGATACA	Iba_chr01a	5853699
Iba_chr01a_5863579_5863979	Iba_chr01a_5863579_5863979.F	TCGTCAATCGATCTGATTCGCT	Iba_chr01a	5863779
	Iba_chr01a_5863579_5863979.R	AGTTTGTGCCAAATTCGAACGT	Iba_chr01a	5863779
Iba_chr01a_5883418_5883818	Iba_chr01a_5883418_5883818.F	TCCTACTACATATGAAGTTGCCTGT	Iba_chr01a	5883618
	Iba_chr01a_5883418_5883818.R	GTCGAACGCACAGGGAATTAAA	Iba_chr01a	5883618
Iba_chr01a_5911263_5911663	Iba_chr01a_5911263_5911663.F	GTGATTTTCCAGCGTGAAGAGG	Iba_chr01a	5911463
	Iba_chr01a_5911263_5911663.R	AGAAACTTTGGTGCCAGTCTCA	Iba_chr01a	5911463
Iba_chr01a_5915261_5915661	Iba_chr01a_5915261_5915661.F	GCCGTTAGTGGAGATCGATACA	Iba_chr01a	5915461
	Iba_chr01a_5915261_5915661.R	GAAACAGTTTGCCCCATGGTAC	Iba_chr01a	5915461
Iba_chr01a_5928114_5928514	Iba_chr01a_5928114_5928514.F	GCCACTTCGCCTATTCATCAAC	Iba_chr01a	5928314
	Iba_chr01a_5928114_5928514.R	GAGGCAGAGAGACGACCAGAG	Iba_chr01a	5928314
Iba_chr01a_5928732_5929132	Iba_chr01a_5928732_5929132.F	TGGTCTGTGTATGTTTAATGGCT	Iba_chr01a	5928932
	Iba_chr01a_5928732_5929132.R	AGCAAAGCTTCCATGATTTGGT	Iba_chr01a	5928932
Iba_chr01a_5932882_5933282	Iba_chr01a_5932882_5933282.F	TGAGGTTGCTCTTACTAACTTTACCA	Iba_chr01a	5933082
	Iba_chr01a_5932882_5933282.R	TGGAGATGTTGCTATTCCCCAG	Iba_chr01a	5933082
Iba_chr01a_5934303_5934703	Iba_chr01a_5934303_5934703.F	TCTACGGACGTTGCAAGAATCA	Iba_chr01a	5934503
	Iba_chr01a_5934303_5934703.R	CATCACGTGGCAATTGGCTTAT	Iba_chr01a	5934503
Iba_chr01a_5996776_5997176	Iba_chr01a_5996776_5997176.F	AACAGGACTGCGGTGTAATTCT	Iba_chr01a	5996976
	Iba_chr01a_5996776_5997176.R	TGCACATCATTCGGCACAAAAT	Iba_chr01a	5996976
Iba_chr01a_5999106_5999506	Iba_chr01a_5999106_5999506.F	TGGATGCATATGAGAAGGTGGG	Iba_chr01a	5999306
	Iba_chr01a_5999106_5999506.R	TGGACATCCAGGGATATATGCA	Iba_chr01a	5999306
Iba_chr01a_6024237_6024637	Iba_chr01a_6024237_6024637.F	GGCATCTAACGGAAACTAAAAATGT	Iba_chr01a	6024437
	Iba_chr01a_6024237_6024637.R	ACTAACGGAATGCGGGGTTATT	Iba_chr01a	6024437
Iba_chr01a_6026223_6026623	Iba_chr01a_6026223_6026623.F	CTGCAATGAGTGAACTCCAAGT	Iba_chr01a	6026423
	Iba_chr01a_6026223_6026623.R	ACTGCTCTCTTCTAAACGACGG	Iba_chr01a	6026423
Iba_chr01a_6031346_6031746	Iba_chr01a_6031346_6031746.F	GCAAACACACATTAAAATACTGTGC	Iba_chr01a	6031546
	Iba_chr01a_6031346_6031746.R	GGCTAAACCTGGTGCAATTCTG	Iba_chr01a	6031546
Iba_chr01a_6036920_6037320	Iba_chr01a_6036920_6037320.F	AGGTGTGCATTGGAACAACAAG	Iba_chr01a	6037120
	Iba_chr01a_6036920_6037320.R	TATCCTTTGCAGCCTCCTCAAG	Iba_chr01a	6037120
Iba_chr01a_6037686_6038086	Iba_chr01a_6037686_6038086.F	GTGCAATGAGTTCAGATGGCAT	Iba_chr01a	6037886
	Iba_chr01a_6037686_6038086.R	GTTTGAGCCAGTCAGCTATTGC	Iba_chr01a	6037886
Iba_chr01a_6037863_6038263	Iba_chr01a_6037863_6038263.F	ACAAGCGTGAATCTATTGCCAT	Iba_chr01a	6038063
	Iba_chr01a_6037863_6038263.R	TTCCAGGGAGAAGCCATTTTGA	Iba_chr01a	6038063
Iba_chr01a_6094066_6094466	Iba_chr01a_6094066_6094466.F	cgcctaaaaacgggccttaaaa	Iba_chr01a	6094266
	Iba_chr01a_6094066_6094466.R	aaactgcaagcgctagtcatac	Iba_chr01a	6094266
Iba_chr01a_6150570_6150970	Iba_chr01a_6150570_6150970.F	GCGCACCTGCTACAAATAAGTT	Iba_chr01a	6150770
	Iba_chr01a_6150570_6150970.R	GTGTTGCACAAGCGATTAGGTT	Iba_chr01a	6150770
Iba_chr01a_6158448_6158848	Iba_chr01a_6158448_6158848.F	ATGCATTGGCGATATGGTTGTG	Iba_chr01a	6158648
	Iba_chr01a_6158448_6158848.R	CCGACCATCAAAGTTCAAACCC	Iba_chr01a	6158648
Iba_chr01a_6185536_6185936	Iba_chr01a_6185536_6185936.F	AAGGTCGAAAAGTGGAAGGACT	Iba_chr01a	6185736
	Iba_chr01a_6185536_6185936.R	ACCTCAACAACCTTTTGGATTTGA	Iba_chr01a	6185736
Iba_chr01a_6189459_6189859	Iba_chr01a_6189459_6189859.F	GGACTCTACATTGCATCCAAGC	Iba_chr01a	6189659
	Iba_chr01a_6189459_6189859.R	AAGCTAGATCTCGTTCCTTGGT	Iba_chr01a	6189659
Iba_chr01a_6189921_6190321	Iba_chr01a_6189921_6190321.F	CGAGTCCCTCCTTACATAAACCA	Iba_chr01a	6190121
	Iba_chr01a_6189921_6190321.R	AGGGGATGCATGTAAGAATCCT	Iba_chr01a	6190121
Iba_chr01a_6210511_6210911	Iba_chr01a_6210511_6210911.F	TGTCTTCTGGACCAGATGCAAA	Iba_chr01a	6210711
	Iba_chr01a_6210511_6210911.R	AGCCTGCATCTGAAACAGAAGA	Iba_chr01a	6210711
Iba_chr01a_6220959_6221359	Iba_chr01a_6220959_6221359.F	ACAGGGTATCCAACTTTAGCTGA	Iba_chr01a	6221159
	Iba_chr01a_6220959_6221359.R	ACAAGTTGAGAGTTGACTGCAC	Iba_chr01a	6221159
Iba_chr01a_6221751_6222151	Iba_chr01a_6221751_6222151.F	TGTGCTTCTAGAAGAGGTATGCT	Iba_chr01a	6221951
	Iba_chr01a_6221751_6222151.R	ACCATCTTAGCAATGCAGGAAC	Iba_chr01a	6221951
Iba_chr01a_6242208_6242608	Iba_chr01a_6242208_6242608.F	TCAAAGGAGAATGGACCAAGTGT	Iba_chr01a	6242408
	Iba_chr01a_6242208_6242608.R	TGTCTATTGGACCAGAGAACTTGT	Iba_chr01a	6242408
Iba_chr01a_6275105_6275505	Iba_chr01a_6275105_6275505.F	CGAGTGAACTCCGAACTCTGAA	Iba_chr01a	6275305
	Iba_chr01a_6275105_6275505.R	AAGCTGCAATGGAAGAGGAGG	Iba_chr01a	6275305
Iba_chr01a_6301071_6301471	Iba_chr01a_6301071_6301471.F	GGCGTATGAGTTGACAAAGCAA	Iba_chr01a	6301271
	Iba_chr01a_6301071_6301471.R	TGCAGGCACAAACATAATTGCA	Iba_chr01a	6301271
Iba_chr01a_6319815_6320215	Iba_chr01a_6319815_6320215.F	TACCCTTTGGCCATTGCATACA	Iba_chr01a	6320015
	Iba_chr01a_6319815_6320215.R	CAATAGCCAGTCACTCGCCTAA	Iba_chr01a	6320015
Iba_chr01a_6321348_6321748	Iba_chr01a_6321348_6321748.F	TACAATGCTCAAAACGACGTCG	Iba_chr01a	6321548
	Iba_chr01a_6321348_6321748.R	GCACAGAATTTCACAACACAACAC	Iba_chr01a	6321548
Iba_chr01a_6332879_6333279	Iba_chr01a_6332879_6333279.F	AAAAGTAGGGCTCACGATAGGG	Iba_chr01a	6333079
	Iba_chr01a_6332879_6333279.R	CCCTAGACCGAGTAGAAGCAGT	Iba_chr01a	6333079
Iba_chr01a_6334368_6334768	Iba_chr01a_6334368_6334768.F	GCTAAATACAAAGCCCCAGCAG	Iba_chr01a	6334568
	Iba_chr01a_6334368_6334768.R	TCCTTGTGCGAAAGATGTAGCT	Iba_chr01a	6334568
Iba_chr01a_6360175_6360575	Iba_chr01a_6360175_6360575.F	ATGCCATATACGACGTCGGTTT	Iba_chr01a	6360375
	Iba_chr01a_6360175_6360575.R	AAGATATACGACGTCGGTTTTCTT	Iba_chr01a	6360375
Iba_chr01a_6382513_6382913	Iba_chr01a_6382513_6382913.F	AGGCCAAAAGAAGCATCAATCA	Iba_chr01a	6382713
	Iba_chr01a_6382513_6382913.R	CGAATTTCCGATGTTGCCCTAC	Iba_chr01a	6382713
Iba_chr01a_6439659_6440059	Iba_chr01a_6439659_6440059.F	GCCTTCAAACAAGCATGGAACT	Iba_chr01a	6439859
	Iba_chr01a_6439659_6440059.R	AATAGCCACAACACCCTTGATG	Iba_chr01a	6439859
Iba_chr01a_6442658_6443058	Iba_chr01a_6442658_6443058.F	GCCAGGAAACTACCTCATTCCA	Iba_chr01a	6442858
	Iba_chr01a_6442658_6443058.R	TGACGCCATACATGTGAGTTCA	Iba_chr01a	6442858
Iba_chr01a_6451479_6451879	Iba_chr01a_6451479_6451879.F	TCAGCCTAAAGAGTTCTAAGTCCA	Iba_chr01a	6451679
	Iba_chr01a_6451479_6451879.R	TAACCGTCTCTGAACAGCTTGA	Iba_chr01a	6451679
Iba_chr01a_6452052_6452452	Iba_chr01a_6452052_6452452.F	CCCCAGATGTAGGAACTGTGTT	Iba_chr01a	6452252
	Iba_chr01a_6452052_6452452.R	AGCGTTTTAGATGGGATCCTGA	Iba_chr01a	6452252
Iba_chr01a_6467409_6467809	Iba_chr01a_6467409_6467809.F	TCATCCCCACATTTTGACTGTT	Iba_chr01a	6467609
	Iba_chr01a_6467409_6467809.R	TTGGCAAAATAAGTGCAGAGCC	Iba_chr01a	6467609
Iba_chr01a_6513589_6513989	Iba_chr01a_6513589_6513989.F	TCCAAACCATTTAAGGCTGGGA	Iba_chr01a	6513789
	Iba_chr01a_6513589_6513989.R	GCATCAGATGGGTTAAAGCTCA	Iba_chr01a	6513789
Iba_chr01a_6518942_6519342	Iba_chr01a_6518942_6519342.F	GGGGTCGTACTTGATGGTTCTT	Iba_chr01a	6519142
	Iba_chr01a_6518942_6519342.R	TCAGTTTCTTTTGCGAACCACC	Iba_chr01a	6519142
Iba_chr01a_6565487_6565887	Iba_chr01a_6565487_6565887.F	CGATGCTCGAATGCCCTATTTA	Iba_chr01a	6565687
	Iba_chr01a_6565487_6565887.R	CAAAAGCGACAAGTTCAGTGGT	Iba_chr01a	6565687
Iba_chr01a_6568870_6569270	Iba_chr01a_6568870_6569270.F	GCAACACACATCTGCCTTTTGA	Iba_chr01a	6569070
	Iba_chr01a_6568870_6569270.R	AAGGCAGACAGAGAAACAACCT	Iba_chr01a	6569070
Iba_chr01a_6568992_6569392	Iba_chr01a_6568992_6569392.F	GTCTGCCTTTACTACTTCGCCT	Iba_chr01a	6569192
	Iba_chr01a_6568992_6569392.R	GCAAAATGACAACAATCACACACC	Iba_chr01a	6569192
Iba_chr01a_6572049_6572449	Iba_chr01a_6572049_6572449.F	AAAGGATGGCAGTTGCATCAAC	Iba_chr01a	6572249
	Iba_chr01a_6572049_6572449.R	ATTGACTTGCTTGCTTAAGCCC	Iba_chr01a	6572249
Iba_chr01a_6596659_6597059	Iba_chr01a_6596659_6597059.F	TACCCCTTGATTTGAGCTGGTC	Iba_chr01a	6596859
	Iba_chr01a_6596659_6597059.R	AAGGTGAACTTTCCTGCATCCT	Iba_chr01a	6596859
Iba_chr01a_6605785_6606185	Iba_chr01a_6605785_6606185.F	TTGGTTTGGCATGCATGACATT	Iba_chr01a	6605985
	Iba_chr01a_6605785_6606185.R	TCATCAAGTGGATCCCAGAAAAA	Iba_chr01a	6605985
Iba_chr01a_6610362_6610762	Iba_chr01a_6610362_6610762.F	AGAAGAGGGCCAAGGTATGTTG	Iba_chr01a	6610562
	Iba_chr01a_6610362_6610762.R	GACCAAGGCATACAACCCAAAC	Iba_chr01a	6610562
Iba_chr01a_6610517_6610917	Iba_chr01a_6610517_6610917.F	TTGTATGCCTTGGTCTGCAGAT	Iba_chr01a	6610717
	Iba_chr01a_6610517_6610917.R	ATACCTGCAACAGATTCACCCC	Iba_chr01a	6610717
Iba_chr01a_6613495_6613895	Iba_chr01a_6613495_6613895.F	TCCTTCTTTGTCCCCTTAACGT	Iba_chr01a	6613695
	Iba_chr01a_6613495_6613895.R	GGTGGACCCTGATCAATGGTAT	Iba_chr01a	6613695
Iba_chr01a_6617280_6617680	Iba_chr01a_6617280_6617680.F	AAGCTGGACTTGGCTAAGATCC	Iba_chr01a	6617480
	Iba_chr01a_6617280_6617680.R	ATATTGAAGCTTCGGCCTAGCA	Iba_chr01a	6617480
Iba_chr01a_6634763_6635163	Iba_chr01a_6634763_6635163.F	ACACATGTTCAACAATACTGTGCA	Iba_chr01a	6634963
	Iba_chr01a_6634763_6635163.R	CCAGATTTGTGCTTCGCGTATT	Iba_chr01a	6634963
Iba_chr01a_6644930_6645330	Iba_chr01a_6644930_6645330.F	GGTACAACAATTGGTTAGGCGG	Iba_chr01a	6645130
	Iba_chr01a_6644930_6645330.R	GCTGCCCACTACAATTTTCCAT	Iba_chr01a	6645130
Iba_chr01a_6650187_6650587	Iba_chr01a_6650187_6650587.F	aattcacacccactgttgacaa	Iba_chr01a	6650387
	Iba_chr01a_6650187_6650587.R	tgatcctctattggtttcatccttt	Iba_chr01a	6650387
Iba_chr01a_6651873_6652273	Iba_chr01a_6651873_6652273.F	TCGGGTCCAGTGTATGAAAAGT	Iba_chr01a	6652073
	Iba_chr01a_6651873_6652273.R	AGCCAGGGGTTCAAAAGTAAAA	Iba_chr01a	6652073
Iba_chr01a_6652546_6652946	Iba_chr01a_6652546_6652946.F	GGTGTTAGGGAGAGCATCACTA	Iba_chr01a	6652746
	Iba_chr01a_6652546_6652946.R	TGGAGATCCCAATTCCACCTAT	Iba_chr01a	6652746
Iba_chr01a_6653700_6654100	Iba_chr01a_6653700_6654100.F	TTTGGATTGGTCATTGCAGCAG	Iba_chr01a	6653900
	Iba_chr01a_6653700_6654100.R	GCAGTTCGACAATCAATTGGCT	Iba_chr01a	6653900
Iba_chr01a_6654152_6654552	Iba_chr01a_6654152_6654552.F	TCACATAGCCACAAAGGACCAT	Iba_chr01a	6654352
	Iba_chr01a_6654152_6654552.R	ATCCAATCCACGTGTGAATCCA	Iba_chr01a	6654352
Iba_chr01a_6668586_6668986	Iba_chr01a_6668586_6668986.F	TGCCAGAAAGTACAAAGGGCAT	Iba_chr01a	6668786
	Iba_chr01a_6668586_6668986.R	GGGACAGAGTGAGTATTTGATTTGG	Iba_chr01a	6668786
Iba_chr01a_6709106_6709506	Iba_chr01a_6709106_6709506.F	AGGGGTGCCACTCAACTAAAAA	Iba_chr01a	6709306
	Iba_chr01a_6709106_6709506.R	GTCTCTCTTGGGATGTCAGACC	Iba_chr01a	6709306
Iba_chr01a_6767714_6768114	Iba_chr01a_6767714_6768114.F	GGCCAAGCCCGATTCATATTTG	Iba_chr01a	6767914
	Iba_chr01a_6767714_6768114.R	GCCACAATTAAGTCCAGGTTCA	Iba_chr01a	6767914
Iba_chr01a_6780006_6780406	Iba_chr01a_6780006_6780406.F	TGCTCTAAGTGCACAGGCTAAA	Iba_chr01a	6780206
	Iba_chr01a_6780006_6780406.R	TCTTACGTTAACCCTGCTAAAACT	Iba_chr01a	6780206
Iba_chr01a_6797240_6797640	Iba_chr01a_6797240_6797640.F	GCTGTAACACCCCGAAATTTCC	Iba_chr01a	6797440
	Iba_chr01a_6797240_6797640.R	TCAATAGAGATATTGGGCTATGGACT	Iba_chr01a	6797440
Iba_chr01a_6830918_6831318	Iba_chr01a_6830918_6831318.F	CGACAACGGAACTTGCTAATCC	Iba_chr01a	6831118
	Iba_chr01a_6830918_6831318.R	CAGAAATGTCGAAGAGGACGGA	Iba_chr01a	6831118
Iba_chr01a_6831011_6831411	Iba_chr01a_6831011_6831411.F	TCCGTCCTCTTCGACATTTCTG	Iba_chr01a	6831211
	Iba_chr01a_6831011_6831411.R	ACTGGACTCAACATTTAACCCCA	Iba_chr01a	6831211
Iba_chr01a_6852091_6852491	Iba_chr01a_6852091_6852491.F	TCTCGTTTATGGTATGCCGAGG	Iba_chr01a	6852291
	Iba_chr01a_6852091_6852491.R	TGCATCCACCTCAAACTTCAGA	Iba_chr01a	6852291
Iba_chr01a_6986587_6986987	Iba_chr01a_6986587_6986987.F	AGCAGTGGCACTTGAAACCTAT	Iba_chr01a	6986787
	Iba_chr01a_6986587_6986987.R	TCTGTGGATTGTGGAATTCTGC	Iba_chr01a	6986787
Iba_chr01a_6987219_6987619	Iba_chr01a_6987219_6987619.F	AACGAAAGGCAATACAGTTGGC	Iba_chr01a	6987419
	Iba_chr01a_6987219_6987619.R	TTGGCTTTGTGGAGCATGATTG	Iba_chr01a	6987419
Iba_chr01a_6989283_6989683	Iba_chr01a_6989283_6989683.F	ACCACCATCAAACGATCCAGTT	Iba_chr01a	6989483
	Iba_chr01a_6989283_6989683.R	TCCTCTTCATGTGCTCAGTAGT	Iba_chr01a	6989483
Iba_chr01a_7014050_7014450	Iba_chr01a_7014050_7014450.F	TGCAAACACAAGATAGAAGGGGA	Iba_chr01a	7014250
	Iba_chr01a_7014050_7014450.R	TCAAAGTCTCAAACTACTCCCACA	Iba_chr01a	7014250
Iba_chr01a_7023415_7023815	Iba_chr01a_7023415_7023815.F	CCATCATCACCTCCAGCCAATA	Iba_chr01a	7023615
	Iba_chr01a_7023415_7023815.R	TTGCCCCTTCTCTTCGATTTCA	Iba_chr01a	7023615
Iba_chr01a_7030755_7031155	Iba_chr01a_7030755_7031155.F	ACCGGGTCAAATTCCAAGGTAA	Iba_chr01a	7030955
	Iba_chr01a_7030755_7031155.R	AGAATTCGACATCCTTGAACTTGT	Iba_chr01a	7030955
Iba_chr01a_7036076_7036476	Iba_chr01a_7036076_7036476.F	TTTCTGCCCCCATCCTTAATCC	Iba_chr01a	7036276
	Iba_chr01a_7036076_7036476.R	ACACTTTTAGACCCAAGAGGCA	Iba_chr01a	7036276
Iba_chr01a_7040172_7040572	Iba_chr01a_7040172_7040572.F	TCTCCCAGGGTTTCAAAGCAAT	Iba_chr01a	7040372
	Iba_chr01a_7040172_7040572.R	GGGATGCCCATATACAACGGAA	Iba_chr01a	7040372
Iba_chr01a_7073923_7074323	Iba_chr01a_7073923_7074323.F	TTTTTCTTCATCGGGTAGGGCA	Iba_chr01a	7074123
	Iba_chr01a_7073923_7074323.R	TCGATGAAATTCGGTCAGTGGT	Iba_chr01a	7074123
Iba_chr01a_7098606_7099006	Iba_chr01a_7098606_7099006.F	CGGCAATAATCCGGATCTTTGG	Iba_chr01a	7098806
	Iba_chr01a_7098606_7099006.R	TTCAACATCTCATCAAGAACATGC	Iba_chr01a	7098806
Iba_chr01a_7098749_7099149	Iba_chr01a_7098749_7099149.F	ATGGAGGGAATAGGGACGTACA	Iba_chr01a	7098949
	Iba_chr01a_7098749_7099149.R	GTGAACTATGGTCCGCGGTATA	Iba_chr01a	7098949
Iba_chr01a_7129696_7130096	Iba_chr01a_7129696_7130096.F	ACACTGGCAGATTGAAATCCCT	Iba_chr01a	7129896
	Iba_chr01a_7129696_7130096.R	CCGAGCGGTGGTCTTAAAAATC	Iba_chr01a	7129896
Iba_chr01a_7129899_7130299	Iba_chr01a_7129899_7130299.F	TGGAACAAGTGGAATTCGGAGA	Iba_chr01a	7130099
	Iba_chr01a_7129899_7130299.R	CCAACCCGACTCTTCGTCAATA	Iba_chr01a	7130099
Iba_chr01a_7164170_7164570	Iba_chr01a_7164170_7164570.F	CTATTGGGTCATCTGGTGCAGT	Iba_chr01a	7164370
	Iba_chr01a_7164170_7164570.R	AAGACATCTGCATCAACCCAGT	Iba_chr01a	7164370
Iba_chr01a_7178983_7179383	Iba_chr01a_7178983_7179383.F	TTATGAACGATTGAACGGCCAC	Iba_chr01a	7179183
	Iba_chr01a_7178983_7179383.R	CAGAGCACTAGAGCAGTCAGC	Iba_chr01a	7179183
Iba_chr01a_7187273_7187673	Iba_chr01a_7187273_7187673.F	TTACCTTTGGCGTGCAAGAAAC	Iba_chr01a	7187473
	Iba_chr01a_7187273_7187673.R	CTTGGTTGTGCACTGGAATGTC	Iba_chr01a	7187473
Iba_chr01a_7254847_7255247	Iba_chr01a_7254847_7255247.F	GCCTCTGCCATTTATACCCTCA	Iba_chr01a	7255047
	Iba_chr01a_7254847_7255247.R	CATCATCGTCTAGCATGTCGGA	Iba_chr01a	7255047
Iba_chr01a_7349537_7349937	Iba_chr01a_7349537_7349937.F	TCAACCTTTACGCGACTACCAA	Iba_chr01a	7349737
	Iba_chr01a_7349537_7349937.R	TAGTACAGAACGAGCCATACGC	Iba_chr01a	7349737
Iba_chr01a_7408718_7409118	Iba_chr01a_7408718_7409118.F	TGCAGTGGTTCAGTACAGTGTT	Iba_chr01a	7408918
	Iba_chr01a_7408718_7409118.R	CCAAACACTTCATTACCACTCCA	Iba_chr01a	7408918
Iba_chr01a_7438590_7438990	Iba_chr01a_7438590_7438990.F	TGCCTTCTACACTCTACAGTTCT	Iba_chr01a	7438790
	Iba_chr01a_7438590_7438990.R	CGTCTCTACTTGCTATTCGTGC	Iba_chr01a	7438790
Iba_chr01a_7450626_7451026	Iba_chr01a_7450626_7451026.F	CCAAAGTGACAATGTGTGACCA	Iba_chr01a	7450826
	Iba_chr01a_7450626_7451026.R	CGCTAGTCACAATTTTTCACATTTG	Iba_chr01a	7450826
Iba_chr01a_7470732_7471132	Iba_chr01a_7470732_7471132.F	GGGCCAACCTCTTGATGACTAA	Iba_chr01a	7470932
	Iba_chr01a_7470732_7471132.R	AGAATGTCTTCAAGCTTGTCCCT	Iba_chr01a	7470932
Iba_chr01a_7476206_7476606	Iba_chr01a_7476206_7476606.F	GCCTCATCTGCGAAGGAAATTC	Iba_chr01a	7476406
	Iba_chr01a_7476206_7476606.R	AGCCCTAATTCTCCTAACATCCAC	Iba_chr01a	7476406
Iba_chr01a_7488201_7488601	Iba_chr01a_7488201_7488601.F	GCCAGAGGTTCTCGTTGTATGA	Iba_chr01a	7488401
	Iba_chr01a_7488201_7488601.R	TGTACGAAGACATGTGTGTGTT	Iba_chr01a	7488401
Iba_chr01a_7494048_7494448	Iba_chr01a_7494048_7494448.F	GTGCATGGTTTGGGTGAGTTAG	Iba_chr01a	7494248
	Iba_chr01a_7494048_7494448.R	GCTCAAAGCTCACGAGAACAAG	Iba_chr01a	7494248
Iba_chr01a_7532850_7533250	Iba_chr01a_7532850_7533250.F	GAGGCTGGCATGCAGTTTATTT	Iba_chr01a	7533050
	Iba_chr01a_7532850_7533250.R	GGAGCAAGCAGGTAAAACAGAG	Iba_chr01a	7533050
Iba_chr01a_7548469_7548869	Iba_chr01a_7548469_7548869.F	tatacacgacgtatgggggaga	Iba_chr01a	7548669
	Iba_chr01a_7548469_7548869.R	CCCTCAACTTTGTCAGTTTGTGt	Iba_chr01a	7548669
Iba_chr01a_7586115_7586515	Iba_chr01a_7586115_7586515.F	TGAAATCGGACGACGCAGATTA	Iba_chr01a	7586315
	Iba_chr01a_7586115_7586515.R	TCCAATACCTACACACACACACA	Iba_chr01a	7586315
Iba_chr01a_7670960_7671360	Iba_chr01a_7670960_7671360.F	GGAACTATCCGTTGAAGACACC	Iba_chr01a	7671160
	Iba_chr01a_7670960_7671360.R	GGCAATCTTGACAAATGCAGCA	Iba_chr01a	7671160
Iba_chr01a_7680121_7680521	Iba_chr01a_7680121_7680521.F	CCCTGGTCCACCATTGAAAATG	Iba_chr01a	7680321
	Iba_chr01a_7680121_7680521.R	TGTATTCACACTCGATGGAGCG	Iba_chr01a	7680321
Iba_chr01a_7688155_7688555	Iba_chr01a_7688155_7688555.F	ACTCAATTTAGTCCTCGACTTTGATG	Iba_chr01a	7688355
	Iba_chr01a_7688155_7688555.R	AGGGTTGAAGTTGATTTGGTAAGA	Iba_chr01a	7688355
Iba_chr01a_7698679_7699079	Iba_chr01a_7698679_7699079.F	TGCAAGCATTCCTCCTTGTTTT	Iba_chr01a	7698879
	Iba_chr01a_7698679_7699079.R	AGAAAGAGGGGTAATTTGGTTGGA	Iba_chr01a	7698879
Iba_chr01a_7706924_7707324	Iba_chr01a_7706924_7707324.F	TTTATGCTCCAACTTGAGGGGG	Iba_chr01a	7707124
	Iba_chr01a_7706924_7707324.R	AACAGGACTCAGCCACTCATTT	Iba_chr01a	7707124
Iba_chr01a_7715203_7715603	Iba_chr01a_7715203_7715603.F	CTTTACTGACCTTTGCGCAACA	Iba_chr01a	7715403
	Iba_chr01a_7715203_7715603.R	acttggtgccttgctggtatat	Iba_chr01a	7715403
Iba_chr01a_8006654_8007054	Iba_chr01a_8006654_8007054.F	CTTGATCGATCTTCGGCGTTTC	Iba_chr01a	8006854
	Iba_chr01a_8006654_8007054.R	GCGCAATAAATGTGGTACCAAA	Iba_chr01a	8006854
Iba_chr01a_8007141_8007541	Iba_chr01a_8007141_8007541.F	ATGCAGTACGGAGGCTAATGTT	Iba_chr01a	8007341
	Iba_chr01a_8007141_8007541.R	GTAGGTACAGGGCGATCACATT	Iba_chr01a	8007341
Iba_chr01a_8008163_8008563	Iba_chr01a_8008163_8008563.F	AGGCCATCCATCAACTCTTATAACA	Iba_chr01a	8008363
	Iba_chr01a_8008163_8008563.R	GGTCTATGGTCAGAGTCCTCCT	Iba_chr01a	8008363
Iba_chr01a_8012678_8013078	Iba_chr01a_8012678_8013078.F	CGTCTCATTGGTCTCAATCCGT	Iba_chr01a	8012878
	Iba_chr01a_8012678_8013078.R	CGTCTCACGGGTCGAATATTTG	Iba_chr01a	8012878
Iba_chr01a_8016956_8017356	Iba_chr01a_8016956_8017356.F	GTTAGTGTGCATGCCGTCATTT	Iba_chr01a	8017156
	Iba_chr01a_8016956_8017356.R	GTCATGTCTAACAGATGTGTGCA	Iba_chr01a	8017156
Iba_chr01a_8029048_8029448	Iba_chr01a_8029048_8029448.F	ACTAACAACTATGTACCAAACACCT	Iba_chr01a	8029248
	Iba_chr01a_8029048_8029448.R	TTAGCCGCCTTCATGTTTTGC	Iba_chr01a	8029248
Iba_chr01a_8029071_8029471	Iba_chr01a_8029071_8029471.F	CTGGAGCAGGCATGGGTAATC	Iba_chr01a	8029271
	Iba_chr01a_8029071_8029471.R	ATGGAGTTTTAGACCACCACCC	Iba_chr01a	8029271
Iba_chr01a_8030072_8030472	Iba_chr01a_8030072_8030472.F	CACGTGTGCACCTATTTTCACT	Iba_chr01a	8030272
	Iba_chr01a_8030072_8030472.R	AGGAGAGAACCGCGTATGAATC	Iba_chr01a	8030272
Iba_chr01a_8056902_8057302	Iba_chr01a_8056902_8057302.F	CCGAGTCCCATGACCCATTTAT	Iba_chr01a	8057102
	Iba_chr01a_8056902_8057302.R	CCTCCTCCTACTACTCCCTTCC	Iba_chr01a	8057102
Iba_chr01a_8095333_8095733	Iba_chr01a_8095333_8095733.F	TGGTTATCTACGATCCTCTAATGGA	Iba_chr01a	8095533
	Iba_chr01a_8095333_8095733.R	TGGACACCATTCCATTTTATTGGT	Iba_chr01a	8095533
Iba_chr01a_8119150_8119550	Iba_chr01a_8119150_8119550.F	ACCCAAAGTGACTTGTTAGACTTG	Iba_chr01a	8119350
	Iba_chr01a_8119150_8119550.R	GAATCGTCTCTGGTCGGCTTC	Iba_chr01a	8119350
Iba_chr01a_8167239_8167639	Iba_chr01a_8167239_8167639.F	ACTCCTTAGTGGTGATGAAGTGG	Iba_chr01a	8167439
	Iba_chr01a_8167239_8167639.R	ATGGGATTTGAACCATGCTCCT	Iba_chr01a	8167439
Iba_chr01a_8181086_8181486	Iba_chr01a_8181086_8181486.F	CCTTTTCCCCCACCAATTCAAG	Iba_chr01a	8181286
	Iba_chr01a_8181086_8181486.R	TGGAACTTGAACAGTTGAACTCAC	Iba_chr01a	8181286
Iba_chr01a_8199229_8199629	Iba_chr01a_8199229_8199629.F	AACTTGCGTTTAAGGTCCGAGG	Iba_chr01a	8199429
	Iba_chr01a_8199229_8199629.R	ACCTTATGTGGTGAGAGCAAGG	Iba_chr01a	8199429
Iba_chr01a_8317682_8318082	Iba_chr01a_8317682_8318082.F	ACCTATTACCCGTTTCGAGTGT	Iba_chr01a	8317882
	Iba_chr01a_8317682_8318082.R	CCATTGCTCCGGTTAGACCTAA	Iba_chr01a	8317882
Iba_chr01a_8665736_8666136	Iba_chr01a_8665736_8666136.F	TGAAGGGATGTCTCCACGAAAG	Iba_chr01a	8665936
	Iba_chr01a_8665736_8666136.R	TGAAACTTCCCTTCTACCGGTT	Iba_chr01a	8665936
Iba_chr01a_8766883_8767283	Iba_chr01a_8766883_8767283.F	AGACAAAGGAAGTATTGGTGGGT	Iba_chr01a	8767083
	Iba_chr01a_8766883_8767283.R	ACAGTCCATAACAAGGAACATGTG	Iba_chr01a	8767083
Iba_chr01a_9048464_9048864	Iba_chr01a_9048464_9048864.F	TAGGAGATAGATGGGCCTTGGG	Iba_chr01a	9048664
	Iba_chr01a_9048464_9048864.R	CCATAAGGAGCAGCAAAAGAAGA	Iba_chr01a	9048664
Iba_chr01a_9123403_9123803	Iba_chr01a_9123403_9123803.F	ACATCCATCTTCAAGGCATCCA	Iba_chr01a	9123603
	Iba_chr01a_9123403_9123803.R	TCCTACTTGGTCCTGCTAAGGA	Iba_chr01a	9123603
Iba_chr01a_9877657_9878057	Iba_chr01a_9877657_9878057.F	AGCCATAATCCATAGCTTAACCCT	Iba_chr01a	9877857
	Iba_chr01a_9877657_9878057.R	TGGATTATGGTTTTGAGGTGGTT	Iba_chr01a	9877857
Iba_chr01a_10223147_10223547	Iba_chr01a_10223147_10223547.F	ATCTTGACGGACCGGCTATATG	Iba_chr01a	10223347
	Iba_chr01a_10223147_10223547.R	ACATAGAACCCGAATCCAACCC	Iba_chr01a	10223347
Iba_chr01a_10405784_10406184	Iba_chr01a_10405784_10406184.F	GATCCACAATGCTATGCGAACC	Iba_chr01a	10405984
	Iba_chr01a_10405784_10406184.R	GAAAGTCGTCGGCAATGGAC	Iba_chr01a	10405984
Iba_chr01a_10414852_10415252	Iba_chr01a_10414852_10415252.F	TCATGTGGATGGTGTTACGGAG	Iba_chr01a	10415052
	Iba_chr01a_10414852_10415252.R	GCACCCAAACTTAGAACTTCGT	Iba_chr01a	10415052
Iba_chr01a_10422886_10423286	Iba_chr01a_10422886_10423286.F	CGGTGAGGCTAGAAGATCTGTG	Iba_chr01a	10423086
	Iba_chr01a_10422886_10423286.R	GCTAGGCGCCCGATTAATTTTT	Iba_chr01a	10423086
Iba_chr01a_10446131_10446531	Iba_chr01a_10446131_10446531.F	GTGGTGGGTATTCGATGTTGGA	Iba_chr01a	10446331
	Iba_chr01a_10446131_10446531.R	CCGACCTCTCGTACGAACTG	Iba_chr01a	10446331
Iba_chr01a_10446520_10446920	Iba_chr01a_10446520_10446920.F	GCCTTTTACCTCTCGTATTCGC	Iba_chr01a	10446720
	Iba_chr01a_10446520_10446920.R	ACTTATGCGTACGTAACTGAACTC	Iba_chr01a	10446720
Iba_chr01a_10585507_10585907	Iba_chr01a_10585507_10585907.F	GACGTGTGTAAAGAATGTGGGT	Iba_chr01a	10585707
	Iba_chr01a_10585507_10585907.R	ACCTCACGTCCATTTAATTGTCT	Iba_chr01a	10585707
Iba_chr01a_10596486_10596886	Iba_chr01a_10596486_10596886.F	CGGTGCTCATACTTTGGGGATT	Iba_chr01a	10596686
	Iba_chr01a_10596486_10596886.R	TCTGGTATAAATAATTGTTGTGGCCG	Iba_chr01a	10596686
Iba_chr01a_10612843_10613243	Iba_chr01a_10612843_10613243.F	ACACCATCATCAATCCCTAATGACA	Iba_chr01a	10613043
	Iba_chr01a_10612843_10613243.R	TGGACTTAGCGTACAAGTGTGG	Iba_chr01a	10613043
Iba_chr01a_10667143_10667543	Iba_chr01a_10667143_10667543.F	TGACATTGTTACCAACCAAAAGCA	Iba_chr01a	10667343
	Iba_chr01a_10667143_10667543.R	GTGCATATGAGTTCAAATGAGAATGC	Iba_chr01a	10667343
Iba_chr01a_10670882_10671282	Iba_chr01a_10670882_10671282.F	TCAAGTCTTGATGGGGGTCTTG	Iba_chr01a	10671082
	Iba_chr01a_10670882_10671282.R	TCACCGTACCATTACCAAATACCA	Iba_chr01a	10671082
Iba_chr01a_10713917_10714317	Iba_chr01a_10713917_10714317.F	AGAGAGACAAGCTACAACGCAA	Iba_chr01a	10714117
	Iba_chr01a_10713917_10714317.R	TACCCCTTTCTACTGCTACCGA	Iba_chr01a	10714117
Iba_chr01a_10730478_10730878	Iba_chr01a_10730478_10730878.F	TCTCTGTTCTTTTTGCCTCTGC	Iba_chr01a	10730678
	Iba_chr01a_10730478_10730878.R	TCTGCTTGTTACCCACTGCTAG	Iba_chr01a	10730678
Iba_chr01a_10732432_10732832	Iba_chr01a_10732432_10732832.F	TCCTCCAACCAAACATTGTAGTT	Iba_chr01a	10732632
	Iba_chr01a_10732432_10732832.R	AGGTCGAGAAAGACATGCCAAT	Iba_chr01a	10732632
Iba_chr01a_11067030_11067430	Iba_chr01a_11067030_11067430.F	GTATAGGAGGAAGGTGAAGGCG	Iba_chr01a	11067230
	Iba_chr01a_11067030_11067430.R	AGGGAGTAAATTCGATGACCGA	Iba_chr01a	11067230
Iba_chr01a_11080529_11080929	Iba_chr01a_11080529_11080929.F	CTTGTCCACATTGTTGCGAGTT	Iba_chr01a	11080729
	Iba_chr01a_11080529_11080929.R	ACCCCTATCAATGTTGAAGGCA	Iba_chr01a	11080729
Iba_chr01a_11094626_11095026	Iba_chr01a_11094626_11095026.F	TGGCAACTTGGTATTCGAGTGT	Iba_chr01a	11094826
	Iba_chr01a_11094626_11095026.R	TCCCTTTGACCAACTGAGCTAC	Iba_chr01a	11094826
Iba_chr01a_11108255_11108655	Iba_chr01a_11108255_11108655.F	AGCTGGAGGAAACCATTGACAT	Iba_chr01a	11108455
	Iba_chr01a_11108255_11108655.R	ACCCTATACGGTATGTGTCCCT	Iba_chr01a	11108455
Iba_chr01a_11132291_11132691	Iba_chr01a_11132291_11132691.F	GATCGCCTATGTGTGCCTAAGA	Iba_chr01a	11132491
	Iba_chr01a_11132291_11132691.R	GGCAACTACCAACTGAAGCATC	Iba_chr01a	11132491
Iba_chr01a_11133012_11133412	Iba_chr01a_11133012_11133412.F	AAAAGAGGTGAAACAGGAGCCC	Iba_chr01a	11133212
	Iba_chr01a_11133012_11133412.R	AAAGTTTTCACGCATGCTCACA	Iba_chr01a	11133212
Iba_chr01a_11133921_11134321	Iba_chr01a_11133921_11134321.F	AGCCAATATCCTAGCAATCCCG	Iba_chr01a	11134121
	Iba_chr01a_11133921_11134321.R	TAGGATTCGAGTGTGGTGTTGG	Iba_chr01a	11134121
Iba_chr01a_11135302_11135702	Iba_chr01a_11135302_11135702.F	ACTCTTCCCATCCCATTTTAATTCA	Iba_chr01a	11135502
	Iba_chr01a_11135302_11135702.R	TCACATTTTACCCGTCATGTTTACT	Iba_chr01a	11135502
Iba_chr01a_11138398_11138798	Iba_chr01a_11138398_11138798.F	AGAAGCTCAGACGACTTCCATC	Iba_chr01a	11138598
	Iba_chr01a_11138398_11138798.R	TTATTCGAGCATGCGGGATGTA	Iba_chr01a	11138598
Iba_chr01a_11190402_11190802	Iba_chr01a_11190402_11190802.F	TAAAAGTTGTTGCTCGGATGGC	Iba_chr01a	11190602
	Iba_chr01a_11190402_11190802.R	ACACGACTTTCATTTTGCCACT	Iba_chr01a	11190602
Iba_chr01a_11194336_11194736	Iba_chr01a_11194336_11194736.F	TGGGTGATTTCCTTTTCCCTTCT	Iba_chr01a	11194536
	Iba_chr01a_11194336_11194736.R	TCCTTTGAGTTCAATCAAGCTCA	Iba_chr01a	11194536
Iba_chr01a_11198059_11198459	Iba_chr01a_11198059_11198459.F	GCAATTTCCTTATGATGGACCCA	Iba_chr01a	11198259
	Iba_chr01a_11198059_11198459.R	TCCATCTTGCAAGTTGGACCTG	Iba_chr01a	11198259
Iba_chr01a_11223701_11224101	Iba_chr01a_11223701_11224101.F	CTGCCCAGCTATAACACTTGGA	Iba_chr01a	11223901
	Iba_chr01a_11223701_11224101.R	GGGCACTTACCTGTATGAATCCA	Iba_chr01a	11223901
Iba_chr01a_11243584_11243984	Iba_chr01a_11243584_11243984.F	ATTAAGCTTCCGTGTCTGCAGA	Iba_chr01a	11243784
	Iba_chr01a_11243584_11243984.R	AGAGACAATGTCCAACACCCTC	Iba_chr01a	11243784
Iba_chr01a_11247176_11247576	Iba_chr01a_11247176_11247576.F	ATGAAACCGGAACATTCGAGGA	Iba_chr01a	11247376
	Iba_chr01a_11247176_11247576.R	CGATTATAGCACCAGGACCACA	Iba_chr01a	11247376
Iba_chr01a_11251993_11252393	Iba_chr01a_11251993_11252393.F	TTGATCCTCCGTTTGTTTTGCC	Iba_chr01a	11252193
	Iba_chr01a_11251993_11252393.R	TCCGTTAAATCGAGACCAAATTGG	Iba_chr01a	11252193
Iba_chr01a_11253534_11253934	Iba_chr01a_11253534_11253934.F	ACTGCAGTATCAGTTCAGCACA	Iba_chr01a	11253734
	Iba_chr01a_11253534_11253934.R	CCCGAGTCTATGCAGTCGTTAT	Iba_chr01a	11253734
Iba_chr01a_11266604_11267004	Iba_chr01a_11266604_11267004.F	AGTGCCTCCCGTTTCCTAATTT	Iba_chr01a	11266804
	Iba_chr01a_11266604_11267004.R	TCCAAGCTGCAATCTCCTTCAT	Iba_chr01a	11266804
Iba_chr01a_11267902_11268302	Iba_chr01a_11267902_11268302.F	AGAACAAGCTACTTAACTCCGGA	Iba_chr01a	11268102
	Iba_chr01a_11267902_11268302.R	TGCAGTAAACGCGAAAACTTGA	Iba_chr01a	11268102
Iba_chr01a_11270250_11270650	Iba_chr01a_11270250_11270650.F	CTTGTGCCCTCTACAACAGGAA	Iba_chr01a	11270450
	Iba_chr01a_11270250_11270650.R	CTGTGATGCCAAGCTGATCAAG	Iba_chr01a	11270450
Iba_chr01a_11277559_11277959	Iba_chr01a_11277559_11277959.F	CCTTGGAGAATGGGTCAGGAAG	Iba_chr01a	11277759
	Iba_chr01a_11277559_11277959.R	GCTTTGCCGTGACATCTCAAAT	Iba_chr01a	11277759
Iba_chr01a_11278062_11278462	Iba_chr01a_11278062_11278462.F	TCTCCCACCAGTAAGCTCTACA	Iba_chr01a	11278262
	Iba_chr01a_11278062_11278462.R	ACATAAAGGCACGTGAAGAGGT	Iba_chr01a	11278262
Iba_chr01a_11285756_11286156	Iba_chr01a_11285756_11286156.F	ATCCTCGTCCCCTCCTAATTCC	Iba_chr01a	11285956
	Iba_chr01a_11285756_11286156.R	TTGATGCACAGGCTATCCAAGT	Iba_chr01a	11285956
Iba_chr01a_11306139_11306539	Iba_chr01a_11306139_11306539.F	GATCTTCGTTATGTTGGGCTGC	Iba_chr01a	11306339
	Iba_chr01a_11306139_11306539.R	CACTACCACCCTACTACCACCA	Iba_chr01a	11306339
Iba_chr01a_11306365_11306765	Iba_chr01a_11306365_11306765.F	ATTTTCCGGATTTCCAAACGCA	Iba_chr01a	11306565
	Iba_chr01a_11306365_11306765.R	TGTGGTGTAGTTAGAGGTATTCGT	Iba_chr01a	11306565
Iba_chr01a_11317113_11317513	Iba_chr01a_11317113_11317513.F	aagtgctacgagacagtctcac	Iba_chr01a	11317313
	Iba_chr01a_11317113_11317513.R	cccacccaacttctagtccata	Iba_chr01a	11317313
Iba_chr01a_11326145_11326545	Iba_chr01a_11326145_11326545.F	atgcgacaatcgaagatccgta	Iba_chr01a	11326345
	Iba_chr01a_11326145_11326545.R	CTATACTGGCCTGGCACATCAT	Iba_chr01a	11326345
Iba_chr01a_11331384_11331784	Iba_chr01a_11331384_11331784.F	GGATGACAGTTGCAGACTTTCC	Iba_chr01a	11331584
	Iba_chr01a_11331384_11331784.R	ttgctatgctgacataagtttagga	Iba_chr01a	11331584
Iba_chr01a_11350862_11351262	Iba_chr01a_11350862_11351262.F	TGCAACCATGGGAGTTCAGAAT	Iba_chr01a	11351062
	Iba_chr01a_11350862_11351262.R	TGATTTAGCTTAGTTGGTGAGACTT	Iba_chr01a	11351062
Iba_chr01a_11359491_11359891	Iba_chr01a_11359491_11359891.F	TCTTGTTCTAAAGTTGGTCCTCCA	Iba_chr01a	11359691
	Iba_chr01a_11359491_11359891.R	AGGTTGAGAAGAGTCTAATAGAGTCA	Iba_chr01a	11359691
Iba_chr01a_11359495_11359895	Iba_chr01a_11359495_11359895.F	TCTTGTTCTAAAGTTGGTCCTCCA	Iba_chr01a	11359695
	Iba_chr01a_11359495_11359895.R	AGGTTGAGAAGAGTCTAATAGAGTCA	Iba_chr01a	11359695
Iba_chr01a_11367376_11367776	Iba_chr01a_11367376_11367776.F	ACGCGCAAAACTTTATTGTCCA	Iba_chr01a	11367576
	Iba_chr01a_11367376_11367776.R	GGTCCACAATATAATTTGCGTGC	Iba_chr01a	11367576
Iba_chr01a_11369046_11369446	Iba_chr01a_11369046_11369446.F	AACCAGAAACACATGCACCATG	Iba_chr01a	11369246
	Iba_chr01a_11369046_11369446.R	GTAAGAAAGAGTGGGCAGTGGA	Iba_chr01a	11369246
Iba_chr01a_11369239_11369639	Iba_chr01a_11369239_11369639.F	TCCACTGCCCACTCTTTCTTAC	Iba_chr01a	11369439
	Iba_chr01a_11369239_11369639.R	acaagggatttggccaaaaaga	Iba_chr01a	11369439
Iba_chr01a_11372487_11372887	Iba_chr01a_11372487_11372887.F	GGTCATGCTCACGTTTCTTCAC	Iba_chr01a	11372687
	Iba_chr01a_11372487_11372887.R	TCGTCGGTAAGTATTGGTCATACTC	Iba_chr01a	11372687
Iba_chr01a_11373025_11373425	Iba_chr01a_11373025_11373425.F	AGTGGAGGTGAGTAGATAAAAGGA	Iba_chr01a	11373225
	Iba_chr01a_11373025_11373425.R	ACCCACGTTGTAGTTTGTACCA	Iba_chr01a	11373225
Iba_chr01a_11421729_11422129	Iba_chr01a_11421729_11422129.F	TGATTTGATCATGTAACCTGTTTGG	Iba_chr01a	11421929
	Iba_chr01a_11421729_11422129.R	ATGGTGGTGTTTGCAAAAGACT	Iba_chr01a	11421929
Iba_chr01a_11460866_11461266	Iba_chr01a_11460866_11461266.F	CTGGCTCTACCTCTGCTTTCTT	Iba_chr01a	11461066
	Iba_chr01a_11460866_11461266.R	GCAGCTATTGACAAAAGAGGAGC	Iba_chr01a	11461066
Iba_chr01a_11472607_11473007	Iba_chr01a_11472607_11473007.F	CTATGGATCTTTGCCGCTTCAG	Iba_chr01a	11472807
	Iba_chr01a_11472607_11473007.R	GAACAGAAACCCGTTCCAAAGG	Iba_chr01a	11472807
Iba_chr01a_11482575_11482975	Iba_chr01a_11482575_11482975.F	GTTAAACGTGGTGCTTTTGGGA	Iba_chr01a	11482775
	Iba_chr01a_11482575_11482975.R	CACTTGAAGTGCAATGGAGTGG	Iba_chr01a	11482775
Iba_chr01a_11516157_11516557	Iba_chr01a_11516157_11516557.F	CGTTCAGCCCGGGTTAATTTTA	Iba_chr01a	11516357
	Iba_chr01a_11516157_11516557.R	TGCATTTACTTCGGGTGTTAGC	Iba_chr01a	11516357
Iba_chr01a_11552473_11552873	Iba_chr01a_11552473_11552873.F	ACCCCACTCAAATTGATACTTCAA	Iba_chr01a	11552673
	Iba_chr01a_11552473_11552873.R	GCTGAGTTTCTGTCATCCATGC	Iba_chr01a	11552673
Iba_chr01a_11553992_11554392	Iba_chr01a_11553992_11554392.F	AGTACAACCAACATCCACCCAA	Iba_chr01a	11554192
	Iba_chr01a_11553992_11554392.R	TCCAAAAACGAGGGGAGTATGG	Iba_chr01a	11554192
Iba_chr01a_11562635_11563035	Iba_chr01a_11562635_11563035.F	ACGTTTGTGAATACGATGGCAA	Iba_chr01a	11562835
	Iba_chr01a_11562635_11563035.R	TCTGCCTTCTCCATCCTCTGTA	Iba_chr01a	11562835
Iba_chr01a_11563296_11563696	Iba_chr01a_11563296_11563696.F	TGGTGTGAGCTTTTGGTGGTAA	Iba_chr01a	11563496
	Iba_chr01a_11563296_11563696.R	AGTTGAAGCATATACACCGCCT	Iba_chr01a	11563496
Iba_chr01a_11569108_11569508	Iba_chr01a_11569108_11569508.F	GTCTTAGGCGTGAACCTACCAA	Iba_chr01a	11569308
	Iba_chr01a_11569108_11569508.R	TGTGGTGCATTCGTGTAGTAGT	Iba_chr01a	11569308
Iba_chr01a_11569345_11569745	Iba_chr01a_11569345_11569745.F	CTATGCATCCTCCGGCAGTAG	Iba_chr01a	11569545
	Iba_chr01a_11569345_11569745.R	TCCAGACATGCTTGGAGTAGAT	Iba_chr01a	11569545
Iba_chr01a_11569359_11569759	Iba_chr01a_11569359_11569759.F	CTATGCATCCTCCGGCAGTAG	Iba_chr01a	11569559
	Iba_chr01a_11569359_11569759.R	TCCAGACATGCTTGGAGTAGAT	Iba_chr01a	11569559
Iba_chr01a_11569585_11569985	Iba_chr01a_11569585_11569985.F	ATGCTGGAGTAGATTGTGTGCA	Iba_chr01a	11569785
	Iba_chr01a_11569585_11569985.R	CCGATTGTCCTTACACCTGTGA	Iba_chr01a	11569785
Iba_chr01a_11576487_11576887	Iba_chr01a_11576487_11576887.F	CCCCAAGAATAAACCCTCCCAT	Iba_chr01a	11576687
	Iba_chr01a_11576487_11576887.R	TAGATTCCCGCAAATTGTCCCA	Iba_chr01a	11576687
Iba_chr01a_11645037_11645437	Iba_chr01a_11645037_11645437.F	AGAGCCACTCAGTTGTCTTTCA	Iba_chr01a	11645237
	Iba_chr01a_11645037_11645437.R	GATGGAGAATTGCCAAACCAGG	Iba_chr01a	11645237
Iba_chr01a_11648690_11649090	Iba_chr01a_11648690_11649090.F	TGTCCAAAACATTAAGGGCCTG	Iba_chr01a	11648890
	Iba_chr01a_11648690_11649090.R	TCCAAAATGGAAAACTGTGCTAGT	Iba_chr01a	11648890
Iba_chr01a_11650106_11650506	Iba_chr01a_11650106_11650506.F	AGGGGAATTAGAAGTTCAAGCCA	Iba_chr01a	11650306
	Iba_chr01a_11650106_11650506.R	AACTCTGGCTTGGATGCTGTAA	Iba_chr01a	11650306
Iba_chr01a_11650634_11651034	Iba_chr01a_11650634_11651034.F	ACAACGTGAACCAATATTGCCT	Iba_chr01a	11650834
	Iba_chr01a_11650634_11651034.R	GCGTAAGTCTCTTATCGAGGCA	Iba_chr01a	11650834
Iba_chr01a_11673234_11673634	Iba_chr01a_11673234_11673634.F	TCATTCAAGCACCTTCTGATGC	Iba_chr01a	11673434
	Iba_chr01a_11673234_11673634.R	CATAGCGGTGGTTACAAACGTT	Iba_chr01a	11673434
Iba_chr01a_11676957_11677357	Iba_chr01a_11676957_11677357.F	AACTCCAACCAAACCATACACA	Iba_chr01a	11677157
	Iba_chr01a_11676957_11677357.R	TGACCCATCACCATTTGTAGCA	Iba_chr01a	11677157
Iba_chr01a_11683189_11683589	Iba_chr01a_11683189_11683589.F	AACCGGACAGCTGAATTTTTGG	Iba_chr01a	11683389
	Iba_chr01a_11683189_11683589.R	TTAGCAAAAGCTAGCAACGTGC	Iba_chr01a	11683389
Iba_chr01a_11698372_11698772	Iba_chr01a_11698372_11698772.F	TGACATTTGCATCGTGCTTTGA	Iba_chr01a	11698572
	Iba_chr01a_11698372_11698772.R	GAGTTTCTAAAATGGAGCCCGC	Iba_chr01a	11698572
Iba_chr01a_11698675_11699075	Iba_chr01a_11698675_11699075.F	TGCAAACAAATGTTTATGGAGCG	Iba_chr01a	11698875
	Iba_chr01a_11698675_11699075.R	AGCATGTCATTAACGGTTTTTGGA	Iba_chr01a	11698875
Iba_chr01a_11707874_11708274	Iba_chr01a_11707874_11708274.F	TTGCTCCAATTCGGTTCGTAGA	Iba_chr01a	11708074
	Iba_chr01a_11707874_11708274.R	AAATGTTGTTGAGCCACCCATG	Iba_chr01a	11708074
Iba_chr01a_11729112_11729512	Iba_chr01a_11729112_11729512.F	CACACGTAACAAAGATTTGACCGA	Iba_chr01a	11729312
	Iba_chr01a_11729112_11729512.R	GCGTGGTTAGCGAATTAAAGCA	Iba_chr01a	11729312
Iba_chr01a_11730824_11731224	Iba_chr01a_11730824_11731224.F	GGATGGAATGGAGGGAAGGAAG	Iba_chr01a	11731024
	Iba_chr01a_11730824_11731224.R	TTTGCCCCTTTTTACCCTAGCT	Iba_chr01a	11731024
Iba_chr01a_11731735_11732135	Iba_chr01a_11731735_11732135.F	TGCTCACCAATTCCAGTCTCAA	Iba_chr01a	11731935
	Iba_chr01a_11731735_11732135.R	GTGATCTTTGGACTTGATTCGAGT	Iba_chr01a	11731935
Iba_chr01a_11731990_11732390	Iba_chr01a_11731990_11732390.F	ACTTACTTACTCAAAGAGATGCACAC	Iba_chr01a	11732190
	Iba_chr01a_11731990_11732390.R	TATTTTTGGTCCACACAGCTGT	Iba_chr01a	11732190
Iba_chr01a_11753162_11753562	Iba_chr01a_11753162_11753562.F	AGCGTTTGGACAAAAATGAGCA	Iba_chr01a	11753362
	Iba_chr01a_11753162_11753562.R	CTCAAGCCGATTCACAATGTCC	Iba_chr01a	11753362
Iba_chr01a_11755948_11756348	Iba_chr01a_11755948_11756348.F	AACCGATTGCTTCTCGTGTTTG	Iba_chr01a	11756148
	Iba_chr01a_11755948_11756348.R	ACGTTCAATCATGTGATCATCCA	Iba_chr01a	11756148
Iba_chr01a_11756234_11756634	Iba_chr01a_11756234_11756634.F	GAGCCCAAAAAGAAAAAGGCCT	Iba_chr01a	11756434
	Iba_chr01a_11756234_11756634.R	AAATGTATATTGCAGCGGGTCG	Iba_chr01a	11756434
Iba_chr01a_11757270_11757670	Iba_chr01a_11757270_11757670.F	CTGCTACCATAGTCAGACGTGA	Iba_chr01a	11757470
	Iba_chr01a_11757270_11757670.R	TCGTGCATTCATGGGTAACTCT	Iba_chr01a	11757470
Iba_chr01a_11758352_11758752	Iba_chr01a_11758352_11758752.F	TGCCCTTGCATTTCCAGATTTT	Iba_chr01a	11758552
	Iba_chr01a_11758352_11758752.R	TGCAACCAGAGAATTTCAACCAC	Iba_chr01a	11758552
Iba_chr01a_11758436_11758836	Iba_chr01a_11758436_11758836.F	AGATCCTGCTCTGTTATGCTCT	Iba_chr01a	11758636
	Iba_chr01a_11758436_11758836.R	TGCATGCAAACTTAATCACGCA	Iba_chr01a	11758636
Iba_chr01a_11761352_11761752	Iba_chr01a_11761352_11761752.F	TGGTCCATCTCCATTTCTCACT	Iba_chr01a	11761552
	Iba_chr01a_11761352_11761752.R	ATTCACCCACCATGGTCTGTTT	Iba_chr01a	11761552
Iba_chr01a_11766877_11767277	Iba_chr01a_11766877_11767277.F	TGAAATTTTCTGGGACATCAATCAG	Iba_chr01a	11767077
	Iba_chr01a_11766877_11767277.R	GATGATGCCTGCCACTAAAGTT	Iba_chr01a	11767077
Iba_chr01a_11779078_11779478	Iba_chr01a_11779078_11779478.F	ACTAGAAGACCAATGAGGGGTG	Iba_chr01a	11779278
	Iba_chr01a_11779078_11779478.R	ACTTTTGGGCTTTTTAGGTGCA	Iba_chr01a	11779278
Iba_chr01a_11781378_11781778	Iba_chr01a_11781378_11781778.F	GCTCGATTAGTTGCGAAAGGTT	Iba_chr01a	11781578
	Iba_chr01a_11781378_11781778.R	AGGTCAAGAGTTCAAAACCGGT	Iba_chr01a	11781578
Iba_chr01a_11787163_11787563	Iba_chr01a_11787163_11787563.F	TGCTCGAATTCAAGCAAGGATA	Iba_chr01a	11787363
	Iba_chr01a_11787163_11787563.R	TTCCGTGAACCAAACTTGTTGT	Iba_chr01a	11787363
Iba_chr01a_11791868_11792268	Iba_chr01a_11791868_11792268.F	CGAGTAGCAGCTCATCACCTTA	Iba_chr01a	11792068
	Iba_chr01a_11791868_11792268.R	CTTTCATTGCATGGACTGTCCG	Iba_chr01a	11792068
Iba_chr01a_11792097_11792497	Iba_chr01a_11792097_11792497.F	ATCCCAACTTGTCTCGATCGTC	Iba_chr01a	11792297
	Iba_chr01a_11792097_11792497.R	AGAAGCGTATTGTGAGGTGAGG	Iba_chr01a	11792297
Iba_chr01a_11804639_11805039	Iba_chr01a_11804639_11805039.F	GCTTCACACACAAGCTTCCAAT	Iba_chr01a	11804839
	Iba_chr01a_11804639_11805039.R	TTTTTCACAGCTCACTCCCACT	Iba_chr01a	11804839
Iba_chr01a_11809846_11810246	Iba_chr01a_11809846_11810246.F	GGCACCACTCAGATGCTCTTAT	Iba_chr01a	11810046
	Iba_chr01a_11809846_11810246.R	GCCTGCAGACAAAAAGGGTTTA	Iba_chr01a	11810046
Iba_chr01a_11810198_11810598	Iba_chr01a_11810198_11810598.F	TTCCACAGATTATGCAGCAGGT	Iba_chr01a	11810398
	Iba_chr01a_11810198_11810598.R	GTGTTGCTTAGTAGAGCCCCTT	Iba_chr01a	11810398
Iba_chr01a_11816129_11816529	Iba_chr01a_11816129_11816529.F	TACACACTACACTGCAGCAGAC	Iba_chr01a	11816329
	Iba_chr01a_11816129_11816529.R	ACTGTTGCGTTTTTGTACCCAG	Iba_chr01a	11816329
Iba_chr01a_11816821_11817221	Iba_chr01a_11816821_11817221.F	GTATGTAACCTGCATGCAAGAGG	Iba_chr01a	11817021
	Iba_chr01a_11816821_11817221.R	TAAACCGCTCAACCAAACACAC	Iba_chr01a	11817021
Iba_chr01a_11819587_11819987	Iba_chr01a_11819587_11819987.F	TTCATGCCCAAGGAAGTTCAGA	Iba_chr01a	11819787
	Iba_chr01a_11819587_11819987.R	ACCACCTCTACTCCTCTACGAA	Iba_chr01a	11819787
Iba_chr01a_11819770_11820170	Iba_chr01a_11819770_11820170.F	TCGTAGAGGAGTAGAGGTGGTT	Iba_chr01a	11819970
	Iba_chr01a_11819770_11820170.R	GCCTTAATTTTCCACCAGGCAT	Iba_chr01a	11819970
Iba_chr01a_11820442_11820842	Iba_chr01a_11820442_11820842.F	AATCCCATAATCGAACCGTGGT	Iba_chr01a	11820642
	Iba_chr01a_11820442_11820842.R	TGTCAATATTTTACTCGGCATTGCA	Iba_chr01a	11820642
Iba_chr01a_11820669_11821069	Iba_chr01a_11820669_11821069.F	AACATAGCCTTGAGTGAAGAATCA	Iba_chr01a	11820869
	Iba_chr01a_11820669_11821069.R	ACCCGATGTTCTGCAACAATTG	Iba_chr01a	11820869
Iba_chr01a_11821064_11821464	Iba_chr01a_11821064_11821464.F	CAGAGGGTGCAACTTACAAAGC	Iba_chr01a	11821264
	Iba_chr01a_11821064_11821464.R	TGCAAGCAGGGGATGATAAACT	Iba_chr01a	11821264
Iba_chr01a_11821997_11822397	Iba_chr01a_11821997_11822397.F	TAAAAAGCCCGTCAAATGCAGG	Iba_chr01a	11822197
	Iba_chr01a_11821997_11822397.R	GATATAATAAGCCCGGCAACCC	Iba_chr01a	11822197
Iba_chr01a_11823502_11823902	Iba_chr01a_11823502_11823902.F	TTGGATGCTTGGAGCCTTAGAG	Iba_chr01a	11823702
	Iba_chr01a_11823502_11823902.R	TTTGTTTACACCCCTACTGGCG	Iba_chr01a	11823702
Iba_chr01a_11825046_11825446	Iba_chr01a_11825046_11825446.F	CCGCTAACATAATCGGCTAACC	Iba_chr01a	11825246
	Iba_chr01a_11825046_11825446.R	TAGGGCGATACTTTTGGGCTTT	Iba_chr01a	11825246
Iba_chr01a_11827033_11827433	Iba_chr01a_11827033_11827433.F	ACGTGCCATATGTCCAATCTCT	Iba_chr01a	11827233
	Iba_chr01a_11827033_11827433.R	TGGATCTAGAGCTAGTCACGTGA	Iba_chr01a	11827233
Iba_chr01a_11838884_11839284	Iba_chr01a_11838884_11839284.F	TGCTTGAGACATACTAGGATGCA	Iba_chr01a	11839084
	Iba_chr01a_11838884_11839284.R	GAGGTGTGTCAAGTGCTAATGC	Iba_chr01a	11839084
Iba_chr01a_11840028_11840428	Iba_chr01a_11840028_11840428.F	GTATTGTATGTGTGGTTCACTATCCA	Iba_chr01a	11840228
	Iba_chr01a_11840028_11840428.R	TGGAGAAATTTGGATGTGAACCA	Iba_chr01a	11840228
Iba_chr01a_11859163_11859563	Iba_chr01a_11859163_11859563.F	GCCGTTTAGTTGCTTGTGAGAG	Iba_chr01a	11859363
	Iba_chr01a_11859163_11859563.R	CCATGTCTCACATCCACCTAGT	Iba_chr01a	11859363
Iba_chr01a_11859707_11860107	Iba_chr01a_11859707_11860107.F	TGTCGTTGGAATTCACTAAGCTG	Iba_chr01a	11859907
	Iba_chr01a_11859707_11860107.R	TTATCCACTACAACGACGCCTC	Iba_chr01a	11859907
Iba_chr01a_11868541_11868941	Iba_chr01a_11868541_11868941.F	ATCTGCCTTCAAACTCACACCT	Iba_chr01a	11868741
	Iba_chr01a_11868541_11868941.R	TGGTCGCTCATATTTCGGTGAA	Iba_chr01a	11868741
Iba_chr01a_11899309_11899709	Iba_chr01a_11899309_11899709.F	CCCAAGTGGCCCTACTATGATC	Iba_chr01a	11899509
	Iba_chr01a_11899309_11899709.R	CCCATTGTTTGTGAATGTTGCC	Iba_chr01a	11899509
Iba_chr01a_11919611_11920011	Iba_chr01a_11919611_11920011.F	TGTCAATGCACCTTTGTCACAA	Iba_chr01a	11919811
	Iba_chr01a_11919611_11920011.R	ATCTTGAGGCGGGCATTCTTAA	Iba_chr01a	11919811
Iba_chr01a_11922657_11923057	Iba_chr01a_11922657_11923057.F	TAATTAACCACCGGTGCTGGAA	Iba_chr01a	11922857
	Iba_chr01a_11922657_11923057.R	ATGATCCAAATGGCGCAAACAA	Iba_chr01a	11922857
Iba_chr01a_11923062_11923462	Iba_chr01a_11923062_11923462.F	TTCATGGACTGGATGCACATCA	Iba_chr01a	11923262
	Iba_chr01a_11923062_11923462.R	ATTGTTTGGACCATAGCCCACG	Iba_chr01a	11923262
Iba_chr01a_11966371_11966771	Iba_chr01a_11966371_11966771.F	TGGGAGTAGAGAACAACAAGCA	Iba_chr01a	11966571
	Iba_chr01a_11966371_11966771.R	TCACACTTCACATTGAATTGCTACA	Iba_chr01a	11966571
Iba_chr01a_11987890_11988290	Iba_chr01a_11987890_11988290.F	TGCAATTCGCTCAACCTTTCAG	Iba_chr01a	11988090
	Iba_chr01a_11987890_11988290.R	TGAAGATTATGAAGTCGGCACTCT	Iba_chr01a	11988090
Iba_chr01a_11997600_11998000	Iba_chr01a_11997600_11998000.F	TGAGGCTTTGCTAGGTTGAGAG	Iba_chr01a	11997800
	Iba_chr01a_11997600_11998000.R	ACCACCAAGGATCATGAACACA	Iba_chr01a	11997800
Iba_chr01a_12015973_12016373	Iba_chr01a_12015973_12016373.F	CGCATCAACCAACTTAGCTAGC	Iba_chr01a	12016173
	Iba_chr01a_12015973_12016373.R	AGCTTCTTAGGCTTAGGAACAGT	Iba_chr01a	12016173
Iba_chr01a_12048681_12049081	Iba_chr01a_12048681_12049081.F	TGTGCCTTATGATAGAAAGCTAACC	Iba_chr01a	12048881
	Iba_chr01a_12048681_12049081.R	ACATACAATTGGAGTTCAAGCTCA	Iba_chr01a	12048881
Iba_chr01a_12062869_12063269	Iba_chr01a_12062869_12063269.F	TCTCAACAACAACGCACTTTGA	Iba_chr01a	12063069
	Iba_chr01a_12062869_12063269.R	ACGTTGGTAGGCCTATTTTGGT	Iba_chr01a	12063069
Iba_chr01a_12066762_12067162	Iba_chr01a_12066762_12067162.F	GCTGGACTTCTTCCCGTCAATA	Iba_chr01a	12066962
	Iba_chr01a_12066762_12067162.R	GCATCACTTTTCTTCACCTGCA	Iba_chr01a	12066962
Iba_chr01a_12073483_12073883	Iba_chr01a_12073483_12073883.F	CTTTGTCAAAGCCCAGTAGTGC	Iba_chr01a	12073683
	Iba_chr01a_12073483_12073883.R	GGGAAGTGAGAAACGTGATGGA	Iba_chr01a	12073683
Iba_chr01a_12092218_12092618	Iba_chr01a_12092218_12092618.F	TATCCATGTCCACCCATGTCCA	Iba_chr01a	12092418
	Iba_chr01a_12092218_12092618.R	CACGTCATGCATACGCCAATTA	Iba_chr01a	12092418
Iba_chr01a_12154795_12155195	Iba_chr01a_12154795_12155195.F	TGAACGCTTTAAATTGTCAAGTTCG	Iba_chr01a	12154995
	Iba_chr01a_12154795_12155195.R	ATAAAGTTCTCGCAAGTGCACG	Iba_chr01a	12154995
Iba_chr01a_12167741_12168141	Iba_chr01a_12167741_12168141.F	ACAACAATAACCCACAACGCAA	Iba_chr01a	12167941
	Iba_chr01a_12167741_12168141.R	TCCCCAAAGATTTCGATTCCGT	Iba_chr01a	12167941
Iba_chr01a_12184790_12185190	Iba_chr01a_12184790_12185190.F	TGCAGTCAACAATCATATACAGGGA	Iba_chr01a	12184990
	Iba_chr01a_12184790_12185190.R	CAATGGGTGAAGGGGAGTGAT	Iba_chr01a	12184990
Iba_chr01a_12194236_12194636	Iba_chr01a_12194236_12194636.F	AGGTTGAGAAGAAGAACACGTGA	Iba_chr01a	12194436
	Iba_chr01a_12194236_12194636.R	TTACCACATTTTGACCACGCTT	Iba_chr01a	12194436
Iba_chr01a_12194384_12194784	Iba_chr01a_12194384_12194784.F	AGCGTGGTCAAAATGTGGTAAA	Iba_chr01a	12194584
	Iba_chr01a_12194384_12194784.R	GGAGTGCTCTATATCCTTCGGTG	Iba_chr01a	12194584
Iba_chr01a_12194924_12195324	Iba_chr01a_12194924_12195324.F	AGGAAACAAACACTAAGGAGGGT	Iba_chr01a	12195124
	Iba_chr01a_12194924_12195324.R	CATGTGCTGCTAATGGTTCTCC	Iba_chr01a	12195124
Iba_chr01a_12196254_12196654	Iba_chr01a_12196254_12196654.F	TGTTCGGTTCGTTAATAGCCCT	Iba_chr01a	12196454
	Iba_chr01a_12196254_12196654.R	CCTGGTTAGCTCTCCGAAGATC	Iba_chr01a	12196454
Iba_chr01a_12197100_12197500	Iba_chr01a_12197100_12197500.F	TCCCATACAGGAGGTCATGAGT	Iba_chr01a	12197300
	Iba_chr01a_12197100_12197500.R	TGGTAGCTTGAAGGATGAAGCA	Iba_chr01a	12197300
Iba_chr01a_12202114_12202514	Iba_chr01a_12202114_12202514.F	TCATGCTTTGCAAAGGTTCAAGA	Iba_chr01a	12202314
	Iba_chr01a_12202114_12202514.R	TCAGCTGGCTTTTCAGTCTAGA	Iba_chr01a	12202314
Iba_chr01a_12220688_12221088	Iba_chr01a_12220688_12221088.F	ACAACCTTTGCTGCTTCTATGC	Iba_chr01a	12220888
	Iba_chr01a_12220688_12221088.R	CTGGTCCAGGAGCTATAGAGGT	Iba_chr01a	12220888
Iba_chr01a_12241600_12242000	Iba_chr01a_12241600_12242000.F	TGTTGGATATTCTGTGTAGACACCA	Iba_chr01a	12241800
	Iba_chr01a_12241600_12242000.R	TAAAACGACTTATGTTCCGCGC	Iba_chr01a	12241800
Iba_chr01a_12242290_12242690	Iba_chr01a_12242290_12242690.F	TGGTTATTTACACCACCATGATCA	Iba_chr01a	12242490
	Iba_chr01a_12242290_12242690.R	CGAGGGGTGGTTGTTGTTTTT	Iba_chr01a	12242490
Iba_chr01a_12246460_12246860	Iba_chr01a_12246460_12246860.F	TCCGTGGTAAATCTTAACCCGA	Iba_chr01a	12246660
	Iba_chr01a_12246460_12246860.R	CTTGCTCTGGTGAGACTCGATT	Iba_chr01a	12246660
Iba_chr01a_12284435_12284835	Iba_chr01a_12284435_12284835.F	TGTCAAAAATGAACTTGGGCCA	Iba_chr01a	12284635
	Iba_chr01a_12284435_12284835.R	TGTTTTTGCCCCCACTGAGATA	Iba_chr01a	12284635
Iba_chr01a_12288876_12289276	Iba_chr01a_12288876_12289276.F	AACCAAAAGGGCCCAATTTACG	Iba_chr01a	12289076
	Iba_chr01a_12288876_12289276.R	AAATTTTGGGCAAAAAGGCGTG	Iba_chr01a	12289076
Iba_chr01a_12289557_12289957	Iba_chr01a_12289557_12289957.F	TGTGCAAAACATGGGCAAAAGA	Iba_chr01a	12289757
	Iba_chr01a_12289557_12289957.R	TGGGGTTGCATTATGGTGAAGT	Iba_chr01a	12289757
Iba_chr01a_12290771_12291171	Iba_chr01a_12290771_12291171.F	TGTATTTCCCCCAGTAAACATCCA	Iba_chr01a	12290971
	Iba_chr01a_12290771_12291171.R	GCATTAGGTTTGCTAGTCTCTGAC	Iba_chr01a	12290971
Iba_chr01a_12311081_12311481	Iba_chr01a_12311081_12311481.F	GGTGGAGGAAAGTCGTAGAGGA	Iba_chr01a	12311281
	Iba_chr01a_12311081_12311481.R	ACAAACATTTCGTTTCTGTCCACA	Iba_chr01a	12311281
Iba_chr01a_12335327_12335727	Iba_chr01a_12335327_12335727.F	TCACCTCTACTGCAGACATACA	Iba_chr01a	12335527
	Iba_chr01a_12335327_12335727.R	TGGAAACAAGTAAGCAGAGTTGA	Iba_chr01a	12335527
Iba_chr01a_12343124_12343524	Iba_chr01a_12343124_12343524.F	GGAAGCAATTAGGGGCGATTTC	Iba_chr01a	12343324
	Iba_chr01a_12343124_12343524.R	ATGACCATGCTAGCAAGATCCC	Iba_chr01a	12343324
Iba_chr01a_12344082_12344482	Iba_chr01a_12344082_12344482.F	GCTTTGGGAGGGAAAATTCTGG	Iba_chr01a	12344282
	Iba_chr01a_12344082_12344482.R	TCACAATCTTTCAGGTTTGAACACA	Iba_chr01a	12344282
Iba_chr01a_12407081_12407481	Iba_chr01a_12407081_12407481.F	AAGTTGTAGGAGACTGGCCAAA	Iba_chr01a	12407281
	Iba_chr01a_12407081_12407481.R	AGGGGACTTCGATGTAAAAATAACT	Iba_chr01a	12407281
Iba_chr01a_12413381_12413781	Iba_chr01a_12413381_12413781.F	TGGACACATATCAGCACTTTGGT	Iba_chr01a	12413581
	Iba_chr01a_12413381_12413781.R	AGTAGAAAGTAGAGCACTCGCA	Iba_chr01a	12413581
Iba_chr01a_12418579_12418979	Iba_chr01a_12418579_12418979.F	AGACAGGAAAAGGTGCGTATGT	Iba_chr01a	12418779
	Iba_chr01a_12418579_12418979.R	ACCAAGTTGACCGACCCATTAA	Iba_chr01a	12418779
Iba_chr01a_12523973_12524373	Iba_chr01a_12523973_12524373.F	GCTGCAATGTACTGTACGTAGC	Iba_chr01a	12524173
	Iba_chr01a_12523973_12524373.R	GTCCCTCAGTCGGATTGCATAT	Iba_chr01a	12524173
Iba_chr01a_12526934_12527334	Iba_chr01a_12526934_12527334.F	TTTTCCTGACCGTCACAAGACA	Iba_chr01a	12527134
	Iba_chr01a_12526934_12527334.R	TCGTATATGGATGGGGGCTACT	Iba_chr01a	12527134
Iba_chr01a_12586414_12586814	Iba_chr01a_12586414_12586814.F	ACATCAAAGTTGAAAAGATGGAGCA	Iba_chr01a	12586614
	Iba_chr01a_12586414_12586814.R	TTCAGCTGTGCAAGTTAAGCAG	Iba_chr01a	12586614
Iba_chr01a_12635973_12636373	Iba_chr01a_12635973_12636373.F	CAATCGCCTGAAGATCGGGAAA	Iba_chr01a	12636173
	Iba_chr01a_12635973_12636373.R	GAGCTTTCGCACCTAATCCCTT	Iba_chr01a	12636173
Iba_chr01a_12643562_12643962	Iba_chr01a_12643562_12643962.F	CCATCAGCTTCCCCTATGAGAA	Iba_chr01a	12643762
	Iba_chr01a_12643562_12643962.R	TGTCTCTTCGAGCTCATATTTGTC	Iba_chr01a	12643762
Iba_chr01a_12643808_12644208	Iba_chr01a_12643808_12644208.F	TGCACCCAAAGATTAAACGCAT	Iba_chr01a	12644008
	Iba_chr01a_12643808_12644208.R	TTGTTGTGGTTTAACCCAAGCT	Iba_chr01a	12644008
Iba_chr01a_12656233_12656633	Iba_chr01a_12656233_12656633.F	ATTACGCTATTGTCGAGGGACC	Iba_chr01a	12656433
	Iba_chr01a_12656233_12656633.R	ATGGACAGGTGGCAACTTAGAT	Iba_chr01a	12656433
Iba_chr01a_12695355_12695755	Iba_chr01a_12695355_12695755.F	AGTGCTCAAACCAAGAAGCCTA	Iba_chr01a	12695555
	Iba_chr01a_12695355_12695755.R	TTTCCGAGTGAAAACTTGCGAC	Iba_chr01a	12695555
Iba_chr01a_12695617_12696017	Iba_chr01a_12695617_12696017.F	CTAATCAACAGCTCCGGGGAAT	Iba_chr01a	12695817
	Iba_chr01a_12695617_12696017.R	TGAGACAGCAAATATGTGTGACA	Iba_chr01a	12695817
Iba_chr01a_12730290_12730690	Iba_chr01a_12730290_12730690.F	TGGTGTAAGCTCATCGGTTGTT	Iba_chr01a	12730490
	Iba_chr01a_12730290_12730690.R	ACCAACACATAGTGGCTTTTGC	Iba_chr01a	12730490
Iba_chr01a_12741272_12741672	Iba_chr01a_12741272_12741672.F	GTGGCACTTTCAGGTTTGTACC	Iba_chr01a	12741472
	Iba_chr01a_12741272_12741672.R	ACGTTCAACAAGGGAGCCTAAA	Iba_chr01a	12741472
Iba_chr01a_12760631_12761031	Iba_chr01a_12760631_12761031.F	GGTACAACAGTCCAGCTTCTCA	Iba_chr01a	12760831
	Iba_chr01a_12760631_12761031.R	ATTTGCCATCTCAGCTCCTCAA	Iba_chr01a	12760831
Iba_chr01a_12794410_12794810	Iba_chr01a_12794410_12794810.F	GTGTGCGCCATTATAATGTGCA	Iba_chr01a	12794610
	Iba_chr01a_12794410_12794810.R	TACTGGAAGGTGTGTGCCATAC	Iba_chr01a	12794610
Iba_chr01a_12801512_12801912	Iba_chr01a_12801512_12801912.F	AGCTCATAGGATTTGGTTGTAGC	Iba_chr01a	12801712
	Iba_chr01a_12801512_12801912.R	ATGGCACTTACCTGCAACATTG	Iba_chr01a	12801712
Iba_chr01a_12881780_12882180	Iba_chr01a_12881780_12882180.F	CACCTCTCAGTCCACTGTCAAG	Iba_chr01a	12881980
	Iba_chr01a_12881780_12882180.R	TGTAGAGGTTTGGAACTGGACA	Iba_chr01a	12881980
Iba_chr01a_12970219_12970619	Iba_chr01a_12970219_12970619.F	ACAAGGTCTTTGGCTGATTCTAA	Iba_chr01a	12970419
	Iba_chr01a_12970219_12970619.R	CAGGGAGTCAAATGGGTTAACA	Iba_chr01a	12970419
Iba_chr01a_13033310_13033710	Iba_chr01a_13033310_13033710.F	ACCATTCCTCCCAGCTTAGTTG	Iba_chr01a	13033510
	Iba_chr01a_13033310_13033710.R	CAAATCGGATGTGGACCCTACA	Iba_chr01a	13033510
Iba_chr01a_13034844_13035244	Iba_chr01a_13034844_13035244.F	ATTCTCCCATGTGTGAGTAGCC	Iba_chr01a	13035044
	Iba_chr01a_13034844_13035244.R	TTACGAGTTATTGGCCCCTTCG	Iba_chr01a	13035044
Iba_chr01a_13035025_13035425	Iba_chr01a_13035025_13035425.F	GGCCAATAACTCGTAAGCCGA	Iba_chr01a	13035225
	Iba_chr01a_13035025_13035425.R	GCAACCTGCAAATAACAACAACA	Iba_chr01a	13035225
Iba_chr01a_13090700_13091100	Iba_chr01a_13090700_13091100.F	TCGTTCATGCTTAGGATCAGTTCT	Iba_chr01a	13090900
	Iba_chr01a_13090700_13091100.R	TGAAACAAAGCATCCAGACTGC	Iba_chr01a	13090900
Iba_chr01a_13244559_13244959	Iba_chr01a_13244559_13244959.F	GAAACACATACCCAATTAAGAAGAGG	Iba_chr01a	13244759
	Iba_chr01a_13244559_13244959.R	AAGGTTTCCTATGGTTTACACCAC	Iba_chr01a	13244759
Iba_chr01a_13244687_13245087	Iba_chr01a_13244687_13245087.F	GGTGGTGTAAACCATAGGAAACC	Iba_chr01a	13244887
	Iba_chr01a_13244687_13245087.R	CCCCAGCATGCTTCATATCATC	Iba_chr01a	13244887
Iba_chr01a_13244869_13245269	Iba_chr01a_13244869_13245269.F	TGATATGAAGCATGCTGGGGTT	Iba_chr01a	13245069
	Iba_chr01a_13244869_13245269.R	TGCAAATCCACAATTCCGCAAT	Iba_chr01a	13245069
Iba_chr01a_13344660_13345060	Iba_chr01a_13344660_13345060.F	TGGCCATTTAAGAAAGCTGACT	Iba_chr01a	13344860
	Iba_chr01a_13344660_13345060.R	TGCTGGTTGTGAATGGTTATGC	Iba_chr01a	13344860
Iba_chr01a_13375375_13375775	Iba_chr01a_13375375_13375775.F	TTTTCGTGGCGATTGTAAGCTT	Iba_chr01a	13375575
	Iba_chr01a_13375375_13375775.R	GAAAATGTGCAACCACGAAGGA	Iba_chr01a	13375575
Iba_chr01a_13484069_13484469	Iba_chr01a_13484069_13484469.F	AGCTGATCATTTTGGTCAACCA	Iba_chr01a	13484269
	Iba_chr01a_13484069_13484469.R	ACCTTGAAAAAGGACTTGTAAAGGG	Iba_chr01a	13484269
Iba_chr01a_13559939_13560339	Iba_chr01a_13559939_13560339.F	GCGGTTTAACTCTGCACATCAG	Iba_chr01a	13560139
	Iba_chr01a_13559939_13560339.R	CTCAGCAACCTCCCATCATCAT	Iba_chr01a	13560139
Iba_chr01a_13569911_13570311	Iba_chr01a_13569911_13570311.F	TGCATATCTTCTTCTCCGGCTC	Iba_chr01a	13570111
	Iba_chr01a_13569911_13570311.R	CTTGTTCAAGAAGGCCAACGAG	Iba_chr01a	13570111
Iba_chr01a_13615412_13615812	Iba_chr01a_13615412_13615812.F	TCCCTTCTTCGAGTCCACATTT	Iba_chr01a	13615612
	Iba_chr01a_13615412_13615812.R	TCCAATGCCTATGGTGGTCATT	Iba_chr01a	13615612
Iba_chr01a_13616924_13617324	Iba_chr01a_13616924_13617324.F	TCTCTAGACTCAACCTGCTTGA	Iba_chr01a	13617124
	Iba_chr01a_13616924_13617324.R	ACCCACTGTTACCTTTTCACCA	Iba_chr01a	13617124
Iba_chr01a_13700514_13700914	Iba_chr01a_13700514_13700914.F	TGAGTTTGGTTTGGTTGGGGTA	Iba_chr01a	13700714
	Iba_chr01a_13700514_13700914.R	TACGTCTCCACTACAGCAATCG	Iba_chr01a	13700714
Iba_chr01a_13701233_13701633	Iba_chr01a_13701233_13701633.F	ACTTGCCAACATTACTTATAAGGGA	Iba_chr01a	13701433
	Iba_chr01a_13701233_13701633.R	ACCTTGTGGTGAAGTGGCATAA	Iba_chr01a	13701433
Iba_chr01a_13701234_13701634	Iba_chr01a_13701234_13701634.F	ACTTGCCAACATTACTTATAAGGGA	Iba_chr01a	13701434
	Iba_chr01a_13701234_13701634.R	ACCTTGTGGTGAAGTGGCATAA	Iba_chr01a	13701434
Iba_chr01a_13716276_13716676	Iba_chr01a_13716276_13716676.F	AACAACTTGCTTCCTTGCATCC	Iba_chr01a	13716476
	Iba_chr01a_13716276_13716676.R	AATGTTCAGGAAGTCCAGGGTG	Iba_chr01a	13716476
Iba_chr01a_13756913_13757313	Iba_chr01a_13756913_13757313.F	ATAAACACCACAGCACAGCAAG	Iba_chr01a	13757113
	Iba_chr01a_13756913_13757313.R	GGAGGGAATCATAGCAACGGTA	Iba_chr01a	13757113
Iba_chr01a_13756967_13757367	Iba_chr01a_13756967_13757367.F	ATAAACACCACAGCACAGCAAG	Iba_chr01a	13757167
	Iba_chr01a_13756967_13757367.R	GGAGGGAATCATAGCAACGGTA	Iba_chr01a	13757167
Iba_chr01a_13845624_13846024	Iba_chr01a_13845624_13846024.F	AGGCTTTTAGTTGGATGGAGCA	Iba_chr01a	13845824
	Iba_chr01a_13845624_13846024.R	GCATGTGCTCCATCTCAACTAA	Iba_chr01a	13845824
Iba_chr01a_13846890_13847290	Iba_chr01a_13846890_13847290.F	AACTGGAATTTCAGCTGGCTTG	Iba_chr01a	13847090
	Iba_chr01a_13846890_13847290.R	ACCTACAACACATACACAAAGCA	Iba_chr01a	13847090
Iba_chr01a_14894934_14895334	Iba_chr01a_14894934_14895334.F	CATTAGGGGCAGGGGAGTTATG	Iba_chr01a	14895134
	Iba_chr01a_14894934_14895334.R	TGTGTGTGTGTGTCTGTAGATTT	Iba_chr01a	14895134
Iba_chr01a_14895605_14896005	Iba_chr01a_14895605_14896005.F	CAAATCAGAATTGGACCCCACA	Iba_chr01a	14895805
	Iba_chr01a_14895605_14896005.R	AGCTATCCACATGTGAGCAACA	Iba_chr01a	14895805
Iba_chr01a_15105656_15106056	Iba_chr01a_15105656_15106056.F	GCAATGAGAATGGTGGATGACA	Iba_chr01a	15105856
	Iba_chr01a_15105656_15106056.R	GCACTGCAAATTGAGCAACAAC	Iba_chr01a	15105856
Iba_chr01a_15115129_15115529	Iba_chr01a_15115129_15115529.F	ACCCAACCTGCACTCTTGTTAA	Iba_chr01a	15115329
	Iba_chr01a_15115129_15115529.R	cttgaaccacatgtagttggca	Iba_chr01a	15115329
Iba_chr01a_15129221_15129621	Iba_chr01a_15129221_15129621.F	CTCACAAGGCAAGGTTCAAAGG	Iba_chr01a	15129421
	Iba_chr01a_15129221_15129621.R	TCCAACAATCCCCCACATGAAT	Iba_chr01a	15129421
Iba_chr01a_15129750_15130150	Iba_chr01a_15129750_15130150.F	GGCTTGACTCGTAAGGATCGTA	Iba_chr01a	15129950
	Iba_chr01a_15129750_15130150.R	TGATTGGAAGAACGAGTCGTGT	Iba_chr01a	15129950
Iba_chr01a_15132840_15133240	Iba_chr01a_15132840_15133240.F	GGTGCAAAATTTCCAGTCATTGC	Iba_chr01a	15133040
	Iba_chr01a_15132840_15133240.R	AATTTGTTCAACCGCATTTGGT	Iba_chr01a	15133040
Iba_chr01a_15133150_15133550	Iba_chr01a_15133150_15133550.F	AACCTCCAATTCTGGTTTCCCA	Iba_chr01a	15133350
	Iba_chr01a_15133150_15133550.R	TATGCACGTGAGATACCTGCTC	Iba_chr01a	15133350
Iba_chr01a_15136908_15137308	Iba_chr01a_15136908_15137308.F	TCAAAGCTCATTGCCCTCAGAT	Iba_chr01a	15137108
	Iba_chr01a_15136908_15137308.R	CTCCAAAACAACAACAACAACAACA	Iba_chr01a	15137108
Iba_chr01a_15139586_15139986	Iba_chr01a_15139586_15139986.F	GCAAAAACTTGTGTGAGACCGT	Iba_chr01a	15139786
	Iba_chr01a_15139586_15139986.R	TGGGTAACACTTGTGTGAGACC	Iba_chr01a	15139786
Iba_chr01a_15142599_15142999	Iba_chr01a_15142599_15142999.F	AATGGAGTTGTGGACAAGAACG	Iba_chr01a	15142799
	Iba_chr01a_15142599_15142999.R	GCGACTCAACGACCTCTTAAGT	Iba_chr01a	15142799
Iba_chr01a_15144985_15145385	Iba_chr01a_15144985_15145385.F	CATTGGCGTTTTGTACTTTAGTTGT	Iba_chr01a	15145185
	Iba_chr01a_15144985_15145385.R	TCGTCATTTTTGATTCCCACCA	Iba_chr01a	15145185
Iba_chr01a_15170045_15170445	Iba_chr01a_15170045_15170445.F	GGGATATTTCTCTCCCGACCAA	Iba_chr01a	15170245
	Iba_chr01a_15170045_15170445.R	ACAATGCAGCCCACTTGAAATT	Iba_chr01a	15170245
Iba_chr01a_15170349_15170749	Iba_chr01a_15170349_15170749.F	TGGCACAGAATCACAGATCACT	Iba_chr01a	15170549
	Iba_chr01a_15170349_15170749.R	CTAACCCATGGCCCCATATGTT	Iba_chr01a	15170549
Iba_chr01a_15173866_15174266	Iba_chr01a_15173866_15174266.F	AAAGAGCACTTGAAGTCCAGGT	Iba_chr01a	15174066
	Iba_chr01a_15173866_15174266.R	CCCCTAACTTCAACATGCTGGA	Iba_chr01a	15174066
Iba_chr01a_15173991_15174391	Iba_chr01a_15173991_15174391.F	AGGGGTTTTTGTTCAATCATGCA	Iba_chr01a	15174191
	Iba_chr01a_15173991_15174391.R	AGGAAGGCAAAAACACTATCAGT	Iba_chr01a	15174191
Iba_chr01a_15174063_15174463	Iba_chr01a_15174063_15174463.F	AGGGGTTTTTGTTCAATCATGCA	Iba_chr01a	15174263
	Iba_chr01a_15174063_15174463.R	AGGAAGGCAAAAACACTATCAGT	Iba_chr01a	15174263
Iba_chr01a_15175266_15175666	Iba_chr01a_15175266_15175666.F	CGTCGTCGTTTTTGGATATCGG	Iba_chr01a	15175466
	Iba_chr01a_15175266_15175666.R	GGCCTCAATCGTTGCATTATCC	Iba_chr01a	15175466
Iba_chr01a_15184098_15184498	Iba_chr01a_15184098_15184498.F	ATGGGGTTATGGTGAATGGCTT	Iba_chr01a	15184298
	Iba_chr01a_15184098_15184498.R	ACCAAGGTTCATCGTACCAACA	Iba_chr01a	15184298
Iba_chr01a_15196932_15197332	Iba_chr01a_15196932_15197332.F	CAACTAGCTATCAGCCGTTTGC	Iba_chr01a	15197132
	Iba_chr01a_15196932_15197332.R	CGTCCACTGTTCAGATTCAACG	Iba_chr01a	15197132
Iba_chr01a_15205282_15205682	Iba_chr01a_15205282_15205682.F	ACATGTCTGTCAACAATCAGGGT	Iba_chr01a	15205482
	Iba_chr01a_15205282_15205682.R	TAACCATCAGCTCCCAGGTATG	Iba_chr01a	15205482
Iba_chr01a_15300291_15300691	Iba_chr01a_15300291_15300691.F	GGGACCAACAAGGGTTTCTTTG	Iba_chr01a	15300491
	Iba_chr01a_15300291_15300691.R	AATGCTGACTTTGCCAAACAGG	Iba_chr01a	15300491
Iba_chr01a_15301904_15302304	Iba_chr01a_15301904_15302304.F	GTCATTTTCCACTCCACTCCCT	Iba_chr01a	15302104
	Iba_chr01a_15301904_15302304.R	CCATGGCCGGAAATTCAAGAAA	Iba_chr01a	15302104
Iba_chr01a_15302175_15302575	Iba_chr01a_15302175_15302575.F	CAATGTACGAAAACCAGCGGAG	Iba_chr01a	15302375
	Iba_chr01a_15302175_15302575.R	AAAAGTCCGCCATCTTCGACT	Iba_chr01a	15302375
Iba_chr01a_15306347_15306747	Iba_chr01a_15306347_15306747.F	CATGACAATGGTGGCCAAGTTT	Iba_chr01a	15306547
	Iba_chr01a_15306347_15306747.R	AACATCGGCACCAATAAAACCC	Iba_chr01a	15306547
Iba_chr01a_15308722_15309122	Iba_chr01a_15308722_15309122.F	GGGTTTTCAATTCTACGAAGGTGT	Iba_chr01a	15308922
	Iba_chr01a_15308722_15309122.R	AGTTGGAATGGCTTGGAAGAGT	Iba_chr01a	15308922
Iba_chr01a_15315113_15315513	Iba_chr01a_15315113_15315513.F	ATTGAAGAGTTTGGAGCCCAGT	Iba_chr01a	15315313
	Iba_chr01a_15315113_15315513.R	GCTTGATCGTCAATCCACTTGG	Iba_chr01a	15315313
Iba_chr01a_15322232_15322632	Iba_chr01a_15322232_15322632.F	TTGGAGTGTTCGTGTTCGTTTG	Iba_chr01a	15322432
	Iba_chr01a_15322232_15322632.R	ACAGTGGTAAGCTCGTTTGCTA	Iba_chr01a	15322432
Iba_chr01a_15336490_15336890	Iba_chr01a_15336490_15336890.F	GAGAGAGAGCATCAAGTCAGGG	Iba_chr01a	15336690
	Iba_chr01a_15336490_15336890.R	AGTATGGGTTTGGTGATCTCATCA	Iba_chr01a	15336690
Iba_chr01a_15338444_15338844	Iba_chr01a_15338444_15338844.F	AGCCCTACCTGCACTTAAAACT	Iba_chr01a	15338644
	Iba_chr01a_15338444_15338844.R	AGAGAATGCAGGTGTCCACTTT	Iba_chr01a	15338644
Iba_chr01a_15340608_15341008	Iba_chr01a_15340608_15341008.F	CCACAACCTCATACATGTCATTGG	Iba_chr01a	15340808
	Iba_chr01a_15340608_15341008.R	ACTTCACATGCATTCCAAGCAA	Iba_chr01a	15340808
Iba_chr01a_15355407_15355807	Iba_chr01a_15355407_15355807.F	ACCAGGTTATTGGCTCAAAACC	Iba_chr01a	15355607
	Iba_chr01a_15355407_15355807.R	AGTACCCACAACAAAACCAAATTCA	Iba_chr01a	15355607
Iba_chr01a_15355483_15355883	Iba_chr01a_15355483_15355883.F	GGTGCATGGTTCGAATCATACC	Iba_chr01a	15355683
	Iba_chr01a_15355483_15355883.R	GCTTGAATCAAAATGGCTGCCT	Iba_chr01a	15355683
Iba_chr01a_15355920_15356320	Iba_chr01a_15355920_15356320.F	CTGGGTTCTACGATTAAGGGGG	Iba_chr01a	15356120
	Iba_chr01a_15355920_15356320.R	TGATTTGTTTACCCAGCTCGGA	Iba_chr01a	15356120
Iba_chr01a_15363721_15364121	Iba_chr01a_15363721_15364121.F	GGCCAATAAGATTGTGGTGGAG	Iba_chr01a	15363921
	Iba_chr01a_15363721_15364121.R	AGTGATTGAACAGGTGACTCTCT	Iba_chr01a	15363921
Iba_chr01a_15454893_15455293	Iba_chr01a_15454893_15455293.F	GCAACAAAGGTGGTTGACGAAA	Iba_chr01a	15455093
	Iba_chr01a_15454893_15455293.R	CGAGATGCACTCTTTGGTGTTG	Iba_chr01a	15455093
Iba_chr01a_15540481_15540881	Iba_chr01a_15540481_15540881.F	GAGAACACTAGCAATGCCCTCT	Iba_chr01a	15540681
	Iba_chr01a_15540481_15540881.R	TCAGCACTTATGGTCGAGCTTT	Iba_chr01a	15540681
Iba_chr01a_15593073_15593473	Iba_chr01a_15593073_15593473.F	TTGGTTCATTTTGCCCGAGAAC	Iba_chr01a	15593273
	Iba_chr01a_15593073_15593473.R	GTTTTTGGTGTTTGGCAACGTC	Iba_chr01a	15593273
Iba_chr01a_15599175_15599575	Iba_chr01a_15599175_15599575.F	GATTTTGGGTGGGATTTGTGGA	Iba_chr01a	15599375
	Iba_chr01a_15599175_15599575.R	AGATTCAACCCGCTTCCTCTTT	Iba_chr01a	15599375
Iba_chr01a_15607785_15608185	Iba_chr01a_15607785_15608185.F	CTCCACCATCAACTCAAAATGGA	Iba_chr01a	15607985
	Iba_chr01a_15607785_15608185.R	TGGTTTAGGTTCTAGTCCGAGC	Iba_chr01a	15607985
Iba_chr01a_15693395_15693795	Iba_chr01a_15693395_15693795.F	tgtggtctggattcttgggaag	Iba_chr01a	15693595
	Iba_chr01a_15693395_15693795.R	tcggtgtggaagaaaatcccat	Iba_chr01a	15693595
Iba_chr01a_15716329_15716729	Iba_chr01a_15716329_15716729.F	TGAGCCGATCAAATATGACCATCT	Iba_chr01a	15716529
	Iba_chr01a_15716329_15716729.R	GCCCATTGACATCCCTACCTAC	Iba_chr01a	15716529
Iba_chr01a_15728217_15728617	Iba_chr01a_15728217_15728617.F	AGGCTATGATCAGAGCGAAAGG	Iba_chr01a	15728417
	Iba_chr01a_15728217_15728617.R	TGCATTAAATGAGTCAGCTTCAAGG	Iba_chr01a	15728417
Iba_chr01a_15738688_15739088	Iba_chr01a_15738688_15739088.F	AAAGATCGCATCGACACAAAGC	Iba_chr01a	15738888
	Iba_chr01a_15738688_15739088.R	GCTAAAGGAGCCAGAAACAACA	Iba_chr01a	15738888
Iba_chr01a_15738689_15739089	Iba_chr01a_15738689_15739089.F	AAAGATCGCATCGACACAAAGC	Iba_chr01a	15738889
	Iba_chr01a_15738689_15739089.R	GCTAAAGGAGCCAGAAACAACA	Iba_chr01a	15738889
Iba_chr01a_15751567_15751967	Iba_chr01a_15751567_15751967.F	TTGACGTCGGTTTTATAAATAAGCG	Iba_chr01a	15751767
	Iba_chr01a_15751567_15751967.R	CAACTTCTTGACATCTACTACAACAC	Iba_chr01a	15751767
Iba_chr01a_15755060_15755460	Iba_chr01a_15755060_15755460.F	ATCATGATGGGTGGTTGAGACC	Iba_chr01a	15755260
	Iba_chr01a_15755060_15755460.R	AGCTAGCATTGCCATTAGGGTT	Iba_chr01a	15755260
Iba_chr01a_15759588_15759988	Iba_chr01a_15759588_15759988.F	GCTGCTTTGAGTAGCCTTTTGA	Iba_chr01a	15759788
	Iba_chr01a_15759588_15759988.R	TTCTGACATTCAGCCAAACACT	Iba_chr01a	15759788
Iba_chr01a_15761336_15761736	Iba_chr01a_15761336_15761736.F	ATGGTTTTGATGGGGTGGATGA	Iba_chr01a	15761536
	Iba_chr01a_15761336_15761736.R	GCTGCTACAACAACCAAGCTAG	Iba_chr01a	15761536
Iba_chr01a_15763728_15764128	Iba_chr01a_15763728_15764128.F	GGCTAGTGAAGGGTCAAGTTCA	Iba_chr01a	15763928
	Iba_chr01a_15763728_15764128.R	GCACTTATGGCTCTCACACTCT	Iba_chr01a	15763928
Iba_chr01a_15764489_15764889	Iba_chr01a_15764489_15764889.F	ACCCGAGATTTCTTAACCCTCG	Iba_chr01a	15764689
	Iba_chr01a_15764489_15764889.R	GAGGTTGGTTTTGGTTGTGGTT	Iba_chr01a	15764689
Iba_chr01a_15792930_15793330	Iba_chr01a_15792930_15793330.F	TGAGTTTCACAGACCCCAAGAG	Iba_chr01a	15793130
	Iba_chr01a_15792930_15793330.R	TTGGATCATGGAGAAGGGGTTG	Iba_chr01a	15793130
Iba_chr01a_15965791_15966191	Iba_chr01a_15965791_15966191.F	CACATGGCTGCACATACTACAC	Iba_chr01a	15965991
	Iba_chr01a_15965791_15966191.R	TGGTGGATGCATCTTCTGTTGA	Iba_chr01a	15965991
Iba_chr01a_15966720_15967120	Iba_chr01a_15966720_15967120.F	CCATTCACGTTCATGTTCTCGG	Iba_chr01a	15966920
	Iba_chr01a_15966720_15967120.R	CATTCCGCTGAAACTTCCACAA	Iba_chr01a	15966920
Iba_chr01a_15977177_15977577	Iba_chr01a_15977177_15977577.F	TTAGACACTCCTCCCTCATGGA	Iba_chr01a	15977377
	Iba_chr01a_15977177_15977577.R	ATTTTCATGAACGTCGGATGGC	Iba_chr01a	15977377
Iba_chr01a_15978411_15978811	Iba_chr01a_15978411_15978811.F	CCAGCTGTTCTTGTCCAAGTTG	Iba_chr01a	15978611
	Iba_chr01a_15978411_15978811.R	CCGCCCAACAGATTGATTGTTT	Iba_chr01a	15978611
Iba_chr01a_16012577_16012977	Iba_chr01a_16012577_16012977.F	TTGCTTTCTTCTTTCGTCGCTG	Iba_chr01a	16012777
	Iba_chr01a_16012577_16012977.R	GGCAAAGTGGACCTTTCACATC	Iba_chr01a	16012777
Iba_chr01a_16110480_16110880	Iba_chr01a_16110480_16110880.F	ACTCCATTCGCAACTCCTTAATG	Iba_chr01a	16110680
	Iba_chr01a_16110480_16110880.R	TATGCAGCTGATGAACGTCAGA	Iba_chr01a	16110680
Iba_chr01a_16111294_16111694	Iba_chr01a_16111294_16111694.F	GTCTCCCCACTTCTAGTGCAAA	Iba_chr01a	16111494
	Iba_chr01a_16111294_16111694.R	CTTGTTACGTTCACGCTGGTTA	Iba_chr01a	16111494
Iba_chr01a_16192493_16192893	Iba_chr01a_16192493_16192893.F	TTGCAAAAATCCCACCTATGCG	Iba_chr01a	16192693
	Iba_chr01a_16192493_16192893.R	TAGGAGATCTAGTTGGCGCCTA	Iba_chr01a	16192693
Iba_chr01a_16266880_16267280	Iba_chr01a_16266880_16267280.F	ACCCACATCCAACCTTCAGAAA	Iba_chr01a	16267080
	Iba_chr01a_16266880_16267280.R	AGCAGAAGCACTCAACCTTTCT	Iba_chr01a	16267080
Iba_chr01a_16268091_16268491	Iba_chr01a_16268091_16268491.F	GCCGGTAATAGCAAAGAAGCAG	Iba_chr01a	16268291
	Iba_chr01a_16268091_16268491.R	GACAAGTGGCTTTGCAGTTGAT	Iba_chr01a	16268291
Iba_chr01a_16268092_16268492	Iba_chr01a_16268092_16268492.F	GCCGGTAATAGCAAAGAAGCAG	Iba_chr01a	16268292
	Iba_chr01a_16268092_16268492.R	GACAAGTGGCTTTGCAGTTGAT	Iba_chr01a	16268292
Iba_chr01a_16292823_16293223	Iba_chr01a_16292823_16293223.F	ACTTGCCTTATCCATTCCTTTGT	Iba_chr01a	16293023
	Iba_chr01a_16292823_16293223.R	ACATGTTCGGTAAGTACTTGATACAC	Iba_chr01a	16293023
Iba_chr01a_16298056_16298456	Iba_chr01a_16298056_16298456.F	TTTACTACACCCTGGCCACAAA	Iba_chr01a	16298256
	Iba_chr01a_16298056_16298456.R	ACGGTGAAAGAGATGTGCCTAG	Iba_chr01a	16298256
Iba_chr01a_16326916_16327316	Iba_chr01a_16326916_16327316.F	CTGCTCTTCCCTTTCTTCACCT	Iba_chr01a	16327116
	Iba_chr01a_16326916_16327316.R	CCAGAATCAAAACAACCCAACCA	Iba_chr01a	16327116
Iba_chr01a_16327124_16327524	Iba_chr01a_16327124_16327524.F	AGGGAAAGATTGGGTCTTGACT	Iba_chr01a	16327324
	Iba_chr01a_16327124_16327524.R	ATTCCAACTATGCAAACCCCCA	Iba_chr01a	16327324
Iba_chr01a_16328540_16328940	Iba_chr01a_16328540_16328940.F	CCACAGGCATGCTCCAAAAG	Iba_chr01a	16328740
	Iba_chr01a_16328540_16328940.R	GAACCAAGTATGTACGGTGGGT	Iba_chr01a	16328740
Iba_chr01a_16330148_16330548	Iba_chr01a_16330148_16330548.F	TGTGTCGCACATTTAGATGCAA	Iba_chr01a	16330348
	Iba_chr01a_16330148_16330548.R	GCCCCACAGAAAGGAGTTTTTC	Iba_chr01a	16330348
Iba_chr01a_16330312_16330712	Iba_chr01a_16330312_16330712.F	GAAAAACTCCTTTCTGTGGGGC	Iba_chr01a	16330512
	Iba_chr01a_16330312_16330712.R	TGCGCTAAAATTGCTTAGAGAGA	Iba_chr01a	16330512
Iba_chr01a_16354851_16355251	Iba_chr01a_16354851_16355251.F	TACGGAGCAATGGTTAAAGGCT	Iba_chr01a	16355051
	Iba_chr01a_16354851_16355251.R	CCATACTAGCTCTCATGCGTGT	Iba_chr01a	16355051
Iba_chr01a_16360793_16361193	Iba_chr01a_16360793_16361193.F	TGTCTTGTCAAAAACTCATGTGGT	Iba_chr01a	16360993
	Iba_chr01a_16360793_16361193.R	CCTTGTGATTTTTCCTGCATTGC	Iba_chr01a	16360993
Iba_chr01a_16361695_16362095	Iba_chr01a_16361695_16362095.F	GCACAAAGCAAGGAGTTGATCT	Iba_chr01a	16361895
	Iba_chr01a_16361695_16362095.R	ACAAAGACAGTTCTTGAGCAGT	Iba_chr01a	16361895
Iba_chr01a_16369713_16370113	Iba_chr01a_16369713_16370113.F	TGAGCGTTGAAATCTTAAGCTGA	Iba_chr01a	16369913
	Iba_chr01a_16369713_16370113.R	AAATTATGCACCCCCACTTCCA	Iba_chr01a	16369913
Iba_chr01a_16388826_16389226	Iba_chr01a_16388826_16389226.F	TCTACACACATAATTTCACAAGGCA	Iba_chr01a	16389026
	Iba_chr01a_16388826_16389226.R	AGCATGTGTATGTGTCTTGTGT	Iba_chr01a	16389026
Iba_chr01a_16419001_16419401	Iba_chr01a_16419001_16419401.F	TCCGAATCACTATTCTCCTTCACT	Iba_chr01a	16419201
	Iba_chr01a_16419001_16419401.R	ACCGACGCAGCTACAATATAGA	Iba_chr01a	16419201
Iba_chr01a_16420486_16420886	Iba_chr01a_16420486_16420886.F	TGTGTTCTTTTTGGACCGTCCA	Iba_chr01a	16420686
	Iba_chr01a_16420486_16420886.R	AGAGTGAGTTTGAGCCTCAGTG	Iba_chr01a	16420686
Iba_chr01a_16432142_16432542	Iba_chr01a_16432142_16432542.F	ACCATCCACCTACACCTACCAT	Iba_chr01a	16432342
	Iba_chr01a_16432142_16432542.R	CCCCCATACTGATCTCCTGGTA	Iba_chr01a	16432342
Iba_chr01a_16432365_16432765	Iba_chr01a_16432365_16432765.F	TACCAGGAGATCAGTATGGGGG	Iba_chr01a	16432565
	Iba_chr01a_16432365_16432765.R	TCAGATGCATGTCATTTGACCTT	Iba_chr01a	16432565
Iba_chr01a_16441614_16442014	Iba_chr01a_16441614_16442014.F	TGACTAAAATAACCCTCTAGCTTCCA	Iba_chr01a	16441814
	Iba_chr01a_16441614_16442014.R	GATGGACTCAATCGCGTAGGAT	Iba_chr01a	16441814
Iba_chr01a_16481251_16481651	Iba_chr01a_16481251_16481651.F	ACTACAGAGACCCACAATCTCA	Iba_chr01a	16481451
	Iba_chr01a_16481251_16481651.R	ACCCTGGTTTTCTCATGGTCTC	Iba_chr01a	16481451
Iba_chr01a_16482512_16482912	Iba_chr01a_16482512_16482912.F	TACGTGGGAACTATCAAACGCA	Iba_chr01a	16482712
	Iba_chr01a_16482512_16482912.R	CATGACACACTAGTTGCATGCA	Iba_chr01a	16482712
Iba_chr01a_16484784_16485184	Iba_chr01a_16484784_16485184.F	TTGTACGCCCGAGTTTATTCCA	Iba_chr01a	16484984
	Iba_chr01a_16484784_16485184.R	GGAATTCGCCAAATACAAGGGG	Iba_chr01a	16484984
Iba_chr01a_16487611_16488011	Iba_chr01a_16487611_16488011.F	TGTGATGACAACTTTGTGGTGC	Iba_chr01a	16487811
	Iba_chr01a_16487611_16488011.R	AGAGCCATGCACAAGCTAAAGA	Iba_chr01a	16487811
Iba_chr01a_16489189_16489589	Iba_chr01a_16489189_16489589.F	CCTTGAGGCCTAAGGTTACCAG	Iba_chr01a	16489389
	Iba_chr01a_16489189_16489589.R	ATCAGGTGGTTCTAAATCTTGGATT	Iba_chr01a	16489389
Iba_chr01a_16494722_16495122	Iba_chr01a_16494722_16495122.F	TGTCATGCGTTAACAAAATCTCCA	Iba_chr01a	16494922
	Iba_chr01a_16494722_16495122.R	TGGCCCTTTATCAACAAAACGG	Iba_chr01a	16494922
Iba_chr01a_16502646_16503046	Iba_chr01a_16502646_16503046.F	TGGTGGAACGACAACAATGTTG	Iba_chr01a	16502846
	Iba_chr01a_16502646_16503046.R	GCCACCTCTTGAAGTTTGAACC	Iba_chr01a	16502846
Iba_chr01a_16507029_16507429	Iba_chr01a_16507029_16507429.F	CGGTAGACGGGTATGTCATTCT	Iba_chr01a	16507229
	Iba_chr01a_16507029_16507429.R	TCCCAAGGATCAAATCAGCCAA	Iba_chr01a	16507229
Iba_chr01a_16529914_16530314	Iba_chr01a_16529914_16530314.F	CCATAATCTGCCTTCCAAATCGA	Iba_chr01a	16530114
	Iba_chr01a_16529914_16530314.R	TCCAGGACTCCAGGTAGACATT	Iba_chr01a	16530114
Iba_chr01a_16530850_16531250	Iba_chr01a_16530850_16531250.F	TGGTTTGCGGTCTCAGATCTAG	Iba_chr01a	16531050
	Iba_chr01a_16530850_16531250.R	CGACGGAATAAACGACGGAATT	Iba_chr01a	16531050
Iba_chr01a_16540868_16541268	Iba_chr01a_16540868_16541268.F	ACTTCCTGAAAATGCAAAGCCG	Iba_chr01a	16541068
	Iba_chr01a_16540868_16541268.R	CAACAGACAGAAGCAAAAGGGG	Iba_chr01a	16541068
Iba_chr01a_16542952_16543352	Iba_chr01a_16542952_16543352.F	AGGCCATAGGGATTGAACAGAA	Iba_chr01a	16543152
	Iba_chr01a_16542952_16543352.R	AGTAAAACCATGAAGCCATTTGAGT	Iba_chr01a	16543152
Iba_chr01a_16545984_16546384	Iba_chr01a_16545984_16546384.F	TTTGCCTTCAGTCGTTCACTTT	Iba_chr01a	16546184
	Iba_chr01a_16545984_16546384.R	GATTCGTCTGACCAATTGCACC	Iba_chr01a	16546184
Iba_chr01a_16562508_16562908	Iba_chr01a_16562508_16562908.F	CGCTAGGAGCACCTTCTACAAT	Iba_chr01a	16562708
	Iba_chr01a_16562508_16562908.R	GTTTGGCATGCTGCTGATTTTG	Iba_chr01a	16562708
Iba_chr01a_16579155_16579555	Iba_chr01a_16579155_16579555.F	TCAGTCGAGCTGCTATTACACG	Iba_chr01a	16579355
	Iba_chr01a_16579155_16579555.R	TGGTCAAGACTACCTTTGAGCA	Iba_chr01a	16579355
Iba_chr01a_16580187_16580587	Iba_chr01a_16580187_16580587.F	AGAATGAAAGCCCAACCAGTCT	Iba_chr01a	16580387
	Iba_chr01a_16580187_16580587.R	TAAACCCACCCTCCACAAACAA	Iba_chr01a	16580387
Iba_chr01a_16602114_16602514	Iba_chr01a_16602114_16602514.F	AGTTAGCACAAACACTGAAGCA	Iba_chr01a	16602314
	Iba_chr01a_16602114_16602514.R	ACACAAGTGAGGAAAATGGTCTT	Iba_chr01a	16602314
Iba_chr01a_16603600_16604000	Iba_chr01a_16603600_16604000.F	GCACTAAGCAACAAACCACAGT	Iba_chr01a	16603800
	Iba_chr01a_16603600_16604000.R	GTTCCATAGCATTTGGGGGTCT	Iba_chr01a	16603800
Iba_chr01a_16603601_16604001	Iba_chr01a_16603601_16604001.F	GCACTAAGCAACAAACCACAGT	Iba_chr01a	16603801
	Iba_chr01a_16603601_16604001.R	GTTCCATAGCATTTGGGGGTCT	Iba_chr01a	16603801
Iba_chr01a_16649184_16649584	Iba_chr01a_16649184_16649584.F	GGGCACTATCAATTTGGGCAAT	Iba_chr01a	16649384
	Iba_chr01a_16649184_16649584.R	TGCCTCAAATTGATTGCATGTCA	Iba_chr01a	16649384
Iba_chr01a_16652851_16653251	Iba_chr01a_16652851_16653251.F	ACGAGCAAGATAAGTTTTTGGCA	Iba_chr01a	16653051
	Iba_chr01a_16652851_16653251.R	TCCAGAGGTTAGACCACAGACA	Iba_chr01a	16653051
Iba_chr01a_16654759_16655159	Iba_chr01a_16654759_16655159.F	GGAAATTCCAATCAAGATGAAAAGGG	Iba_chr01a	16654959
	Iba_chr01a_16654759_16655159.R	TGCTGTGACTTAACTGCCTTCT	Iba_chr01a	16654959
Iba_chr01a_16654769_16655169	Iba_chr01a_16654769_16655169.F	GGAAATTCCAATCAAGATGAAAAGGG	Iba_chr01a	16654969
	Iba_chr01a_16654769_16655169.R	TGCTGTGACTTAACTGCCTTCT	Iba_chr01a	16654969
Iba_chr01a_16655506_16655906	Iba_chr01a_16655506_16655906.F	GCCAGCAACAAAGCAGTAAGTT	Iba_chr01a	16655706
	Iba_chr01a_16655506_16655906.R	GGGAGGGCCTAGAAACAGTAAG	Iba_chr01a	16655706
Iba_chr01a_16687414_16687814	Iba_chr01a_16687414_16687814.F	GGTTCGGAAACAAGAAGGTTCG	Iba_chr01a	16687614
	Iba_chr01a_16687414_16687814.R	TCTTTCAGTGGAAGGAAGTGGA	Iba_chr01a	16687614
Iba_chr01a_16773106_16773506	Iba_chr01a_16773106_16773506.F	CGCGATGATGATTCAATCGGAG	Iba_chr01a	16773306
	Iba_chr01a_16773106_16773506.R	GGGAGCACCAATGACGATAAGA	Iba_chr01a	16773306
Iba_chr01a_16832943_16833343	Iba_chr01a_16832943_16833343.F	CAATGCCAAAGATGCAGAGAGC	Iba_chr01a	16833143
	Iba_chr01a_16832943_16833343.R	AACTGGTGTTTGGAAGTTCCCT	Iba_chr01a	16833143
Iba_chr01a_16832946_16833346	Iba_chr01a_16832946_16833346.F	AGCACCAACTTTACGTTTTCCC	Iba_chr01a	16833146
	Iba_chr01a_16832946_16833346.R	AACTGGTGTTTGGAAGTTCCCT	Iba_chr01a	16833146
Iba_chr01a_16859730_16860130	Iba_chr01a_16859730_16860130.F	CCAAAATGTTTACGCAGTCGGA	Iba_chr01a	16859930
	Iba_chr01a_16859730_16860130.R	AGCCGGATAAGAGATTTGCGAT	Iba_chr01a	16859930
Iba_chr01a_16897621_16898021	Iba_chr01a_16897621_16898021.F	CCATAGTGTCATCGGATGGTGT	Iba_chr01a	16897821
	Iba_chr01a_16897621_16898021.R	TGAAAGGCAGTTAGAATGATTAGCT	Iba_chr01a	16897821
Iba_chr01a_16910988_16911388	Iba_chr01a_16910988_16911388.F	TTCATGCTGACACGTGTAAGGA	Iba_chr01a	16911188
	Iba_chr01a_16910988_16911388.R	AAGGGAGAAGCTGCTATGTACG	Iba_chr01a	16911188
Iba_chr01a_16929039_16929439	Iba_chr01a_16929039_16929439.F	AAACACATGAGACTCCGCTCAA	Iba_chr01a	16929239
	Iba_chr01a_16929039_16929439.R	AGAGCTTGGTTCAAACGATTGC	Iba_chr01a	16929239
Iba_chr01a_16934075_16934475	Iba_chr01a_16934075_16934475.F	CACAAGTCATGCACAACATTACCT	Iba_chr01a	16934275
	Iba_chr01a_16934075_16934475.R	TATCTCTTCCTTCCCAGCAGGA	Iba_chr01a	16934275
Iba_chr01a_16935739_16936139	Iba_chr01a_16935739_16936139.F	ACCATTGAATTGACCACGATGA	Iba_chr01a	16935939
	Iba_chr01a_16935739_16936139.R	TTTCAAAATGCACACCGTCAAA	Iba_chr01a	16935939
Iba_chr01a_16956360_16956760	Iba_chr01a_16956360_16956760.F	GTCCCAAACAAACCCACTGTTC	Iba_chr01a	16956560
	Iba_chr01a_16956360_16956760.R	GGAAACAAGTTGGTACCTGTGC	Iba_chr01a	16956560
Iba_chr01a_16962038_16962438	Iba_chr01a_16962038_16962438.F	GGGAGTTAGATGTGTCCACCAA	Iba_chr01a	16962238
	Iba_chr01a_16962038_16962438.R	TGACTTATATTGTGCATGAGGAGAA	Iba_chr01a	16962238
Iba_chr01a_16962494_16962894	Iba_chr01a_16962494_16962894.F	TCATCCCAGTTAATGAACCTGCT	Iba_chr01a	16962694
	Iba_chr01a_16962494_16962894.R	GGAATCAGGGGAATCGTCACTT	Iba_chr01a	16962694
Iba_chr01a_17018578_17018978	Iba_chr01a_17018578_17018978.F	GAGAAAGTAGCATTTTCCCGCC	Iba_chr01a	17018778
	Iba_chr01a_17018578_17018978.R	CGCTTCTCTTTGCGTTCATTGT	Iba_chr01a	17018778
Iba_chr01a_17027343_17027743	Iba_chr01a_17027343_17027743.F	CATGAAGTGGCAGGAAATAGCG	Iba_chr01a	17027543
	Iba_chr01a_17027343_17027743.R	CGAAGGGTTGCATTGCTTGAAA	Iba_chr01a	17027543
Iba_chr01a_17036384_17036784	Iba_chr01a_17036384_17036784.F	TGGTGCAAATCCAGTTAGTCCA	Iba_chr01a	17036584
	Iba_chr01a_17036384_17036784.R	CGTTTTCTGGCCAGACTCAAAG	Iba_chr01a	17036584
Iba_chr01a_17047906_17048306	Iba_chr01a_17047906_17048306.F	AGATATGCAGGTGACGAACGTC	Iba_chr01a	17048106
	Iba_chr01a_17047906_17048306.R	GCCAATTGCTTACTACCTCAAGT	Iba_chr01a	17048106
Iba_chr01a_17048006_17048406	Iba_chr01a_17048006_17048406.F	CGAACGTCATGACCGCATAATT	Iba_chr01a	17048206
	Iba_chr01a_17048006_17048406.R	TGCATGTTCCTTCTTCATGAGGA	Iba_chr01a	17048206
Iba_chr01a_17049563_17049963	Iba_chr01a_17049563_17049963.F	GTCTATCGTGTCAACCCGCTTA	Iba_chr01a	17049763
	Iba_chr01a_17049563_17049963.R	GCCTGACAATTTGTGTATACGGG	Iba_chr01a	17049763
Iba_chr01a_17078121_17078521	Iba_chr01a_17078121_17078521.F	TCCATCATTGTCGAGCGTGTTA	Iba_chr01a	17078321
	Iba_chr01a_17078121_17078521.R	GTTAGGTTCAACGGCACTGAAG	Iba_chr01a	17078321
Iba_chr01a_17078286_17078686	Iba_chr01a_17078286_17078686.F	GCGACCTCCAAGACGTAATCAA	Iba_chr01a	17078486
	Iba_chr01a_17078286_17078686.R	CCCTTGAAGCCCATCCAAGATA	Iba_chr01a	17078486
Iba_chr01a_17081503_17081903	Iba_chr01a_17081503_17081903.F	GGGTCTGTTAGGCCTAAAGCTA	Iba_chr01a	17081703
	Iba_chr01a_17081503_17081903.R	GGCGGTATGACAAGTAACGGAT	Iba_chr01a	17081703
Iba_chr01a_17091303_17091703	Iba_chr01a_17091303_17091703.F	TCACCCTTAGCCCCATTACAAG	Iba_chr01a	17091503
	Iba_chr01a_17091303_17091703.R	CAAGCCAATAACCAAGCACCAA	Iba_chr01a	17091503
Iba_chr01a_17110465_17110865	Iba_chr01a_17110465_17110865.F	ATCACCCTGGAATTGAGAACCG	Iba_chr01a	17110665
	Iba_chr01a_17110465_17110865.R	TGGGAGGAAATAGTTGAGCTGG	Iba_chr01a	17110665
Iba_chr01a_17121231_17121631	Iba_chr01a_17121231_17121631.F	CTTGTGTGCAGTATTGTGGGTG	Iba_chr01a	17121431
	Iba_chr01a_17121231_17121631.R	TACCGGATTTACCACAACCTCC	Iba_chr01a	17121431
Iba_chr01a_17123961_17124361	Iba_chr01a_17123961_17124361.F	TAGGGAAGTTACGAGCTGCATG	Iba_chr01a	17124161
	Iba_chr01a_17123961_17124361.R	TGGTTCACTCAACAACCACAAA	Iba_chr01a	17124161
Iba_chr01a_17131032_17131432	Iba_chr01a_17131032_17131432.F	ACATCATTTGGCATTTCCCCAC	Iba_chr01a	17131232
	Iba_chr01a_17131032_17131432.R	GGAAGAAGATGAAGCACCTGGA	Iba_chr01a	17131232
Iba_chr01a_17195216_17195616	Iba_chr01a_17195216_17195616.F	CTAGCCTGTGGTACCCCTTTG	Iba_chr01a	17195416
	Iba_chr01a_17195216_17195616.R	GGCTAGATTCATAAGGCTCGCT	Iba_chr01a	17195416
Iba_chr01a_17197419_17197819	Iba_chr01a_17197419_17197819.F	TGTGTACGTGAGTTCAGCTCTC	Iba_chr01a	17197619
	Iba_chr01a_17197419_17197819.R	TTTGAGTCTCCTCCTTTCACGA	Iba_chr01a	17197619
Iba_chr01a_17198365_17198765	Iba_chr01a_17198365_17198765.F	TCATATCTGACCAGCAAATACATGC	Iba_chr01a	17198565
	Iba_chr01a_17198365_17198765.R	TCACTAGAAGCTTTCAGCCTGG	Iba_chr01a	17198565
Iba_chr01a_17203622_17204022	Iba_chr01a_17203622_17204022.F	GCAAGTAGGGCTGTTAACGAAC	Iba_chr01a	17203822
	Iba_chr01a_17203622_17204022.R	TTATGAGCATGTTCAGGAGCGT	Iba_chr01a	17203822
Iba_chr01a_17236098_17236498	Iba_chr01a_17236098_17236498.F	TTGCGAGGGCGTAACTAGAAAT	Iba_chr01a	17236298
	Iba_chr01a_17236098_17236498.R	CCATAGTAAGTCGCTGTCTCCG	Iba_chr01a	17236298
Iba_chr01a_17239128_17239528	Iba_chr01a_17239128_17239528.F	ATTTTTGCAGGACCTGATTGGG	Iba_chr01a	17239328
	Iba_chr01a_17239128_17239528.R	GGAAACAGGACGGCTACCTTTA	Iba_chr01a	17239328
Iba_chr01a_17251487_17251887	Iba_chr01a_17251487_17251887.F	CGTAGGCCTCTCTGCATAATGA	Iba_chr01a	17251687
	Iba_chr01a_17251487_17251887.R	AGCCACTTCTTTTATCCTCGGT	Iba_chr01a	17251687
Iba_chr01a_17251932_17252332	Iba_chr01a_17251932_17252332.F	CGAATGATGGTGAGTGAGTGGT	Iba_chr01a	17252132
	Iba_chr01a_17251932_17252332.R	GGGCAATAACAGACAAAGTACGA	Iba_chr01a	17252132
Iba_chr01a_17257200_17257600	Iba_chr01a_17257200_17257600.F	CCTCGTTTGTCTCCAAGGCTAT	Iba_chr01a	17257400
	Iba_chr01a_17257200_17257600.R	GCTACTCGTGCAATTTAAGACCA	Iba_chr01a	17257400
Iba_chr01a_17258321_17258721	Iba_chr01a_17258321_17258721.F	TGATATCCCAGAACAGCAGTGG	Iba_chr01a	17258521
	Iba_chr01a_17258321_17258721.R	GTCCTCAACTACCAAGATGCCA	Iba_chr01a	17258521
Iba_chr01a_17275704_17276104	Iba_chr01a_17275704_17276104.F	ACCCATTTTGGTATCTCAAGGACA	Iba_chr01a	17275904
	Iba_chr01a_17275704_17276104.R	GCAACAACGTATGTATGGGTGC	Iba_chr01a	17275904
Iba_chr01a_17292755_17293155	Iba_chr01a_17292755_17293155.F	AAATCTACCAAACTCATGTCCTTCA	Iba_chr01a	17292955
	Iba_chr01a_17292755_17293155.R	TTCGGTCATGCAATGTTAACCA	Iba_chr01a	17292955
Iba_chr01a_17334366_17334766	Iba_chr01a_17334366_17334766.F	AGTTAGGCCATTAACGGGAACA	Iba_chr01a	17334566
	Iba_chr01a_17334366_17334766.R	ACGAAATGTAGGGTTATTTAAGGGA	Iba_chr01a	17334566
Iba_chr01a_17337607_17338007	Iba_chr01a_17337607_17338007.F	TCTGTCTTGGATATGACACTCCT	Iba_chr01a	17337807
	Iba_chr01a_17337607_17338007.R	TGCTGTGTGGTCTCGAAACTTA	Iba_chr01a	17337807
Iba_chr01a_17339916_17340316	Iba_chr01a_17339916_17340316.F	CTGGCCATCATGTCTTTCAACG	Iba_chr01a	17340116
	Iba_chr01a_17339916_17340316.R	CTGATACAGAAATGGCCCATGG	Iba_chr01a	17340116
Iba_chr01a_17529918_17530318	Iba_chr01a_17529918_17530318.F	AGTAAACAACCCCTCAATTTTGTGA	Iba_chr01a	17530118
	Iba_chr01a_17529918_17530318.R	GATAGGACTGGTCATGGGTGTG	Iba_chr01a	17530118
Iba_chr01a_17553030_17553430	Iba_chr01a_17553030_17553430.F	ttgagtggccaaGGATTCCTTT	Iba_chr01a	17553230
	Iba_chr01a_17553030_17553430.R	GTGGCGAGAGGGTTTAATTTCG	Iba_chr01a	17553230
Iba_chr01a_17566604_17567004	Iba_chr01a_17566604_17567004.F	TCCAGAATATCGAAATGGAAGGCT	Iba_chr01a	17566804
	Iba_chr01a_17566604_17567004.R	GACAAACTTTCCCATGCCCAAT	Iba_chr01a	17566804
Iba_chr01a_17620400_17620800	Iba_chr01a_17620400_17620800.F	ACTACGGAGTACTAAAAACGAACTT	Iba_chr01a	17620600
	Iba_chr01a_17620400_17620800.R	ACCAAACTGTGAAATGTGAACCA	Iba_chr01a	17620600
Iba_chr01a_17641014_17641414	Iba_chr01a_17641014_17641414.F	AAATCTGTTCAAATGTGGCCGC	Iba_chr01a	17641214
	Iba_chr01a_17641014_17641414.R	CACAGTGTTAGCAAATGCACCA	Iba_chr01a	17641214
Iba_chr01a_17643026_17643426	Iba_chr01a_17643026_17643426.F	CCATTGTGATCAACGTGCTTGA	Iba_chr01a	17643226
	Iba_chr01a_17643026_17643426.R	GCTGCTGTCTCCATCTTTTACG	Iba_chr01a	17643226
Iba_chr01a_17643080_17643480	Iba_chr01a_17643080_17643480.F	CAGCAACTGGAGTGAAACCAAG	Iba_chr01a	17643280
	Iba_chr01a_17643080_17643480.R	GCTGCTGTCTCCATCTTTTACG	Iba_chr01a	17643280
Iba_chr01a_17661028_17661428	Iba_chr01a_17661028_17661428.F	GTTTAGACGTCTATGACCAAAGTGG	Iba_chr01a	17661228
	Iba_chr01a_17661028_17661428.R	CAATAGTTGGCTGAATTGGGCG	Iba_chr01a	17661228
Iba_chr01a_17663888_17664288	Iba_chr01a_17663888_17664288.F	TTATGGAAAGCCTACGCCACAT	Iba_chr01a	17664088
	Iba_chr01a_17663888_17664288.R	CGTCGGGTGGACTTTTTCAAAA	Iba_chr01a	17664088
Iba_chr01a_17701588_17701988	Iba_chr01a_17701588_17701988.F	TGCAGTTAACATATTACGTGCATGT	Iba_chr01a	17701788
	Iba_chr01a_17701588_17701988.R	CATAGGGCATGGTTCACATTGC	Iba_chr01a	17701788
Iba_chr01a_17743697_17744097	Iba_chr01a_17743697_17744097.F	ACAAGCAAATATAGGTCCTACACAT	Iba_chr01a	17743897
	Iba_chr01a_17743697_17744097.R	GCATGGAGAGAAATTACGAACTGA	Iba_chr01a	17743897
Iba_chr01a_17807311_17807711	Iba_chr01a_17807311_17807711.F	TGCCTGCTAGGACCTCTACAG	Iba_chr01a	17807511
	Iba_chr01a_17807311_17807711.R	ACGTTTCCGTCTCAATTTGACG	Iba_chr01a	17807511
Iba_chr01a_17860313_17860713	Iba_chr01a_17860313_17860713.F	TGGTTGGCTAACTGATTGCATC	Iba_chr01a	17860513
	Iba_chr01a_17860313_17860713.R	TTCTTCTTCCCCAACCCTCTTG	Iba_chr01a	17860513
Iba_chr01a_17948010_17948410	Iba_chr01a_17948010_17948410.F	AGGAGAGAGAGAAAATTGGTAGAGT	Iba_chr01a	17948210
	Iba_chr01a_17948010_17948410.R	CAACCTTCAACCCCAAGATTTCA	Iba_chr01a	17948210
Iba_chr01a_18040625_18041025	Iba_chr01a_18040625_18041025.F	GCTGACTTTGACCTTTGCTTGA	Iba_chr01a	18040825
	Iba_chr01a_18040625_18041025.R	TTGGTCACTAAGGTGGCTCAAT	Iba_chr01a	18040825
Iba_chr01a_18070920_18071320	Iba_chr01a_18070920_18071320.F	TGTTAATGAGAAACGAAATGCCTGA	Iba_chr01a	18071120
	Iba_chr01a_18070920_18071320.R	GTATGTATTTGCATACACCTCACCT	Iba_chr01a	18071120
Iba_chr01a_18209623_18210023	Iba_chr01a_18209623_18210023.F	AGGTGTGCTCATTTAAGCCAAT	Iba_chr01a	18209823
	Iba_chr01a_18209623_18210023.R	TGCGATCCTTATAGACGACATCA	Iba_chr01a	18209823
Iba_chr01a_18274973_18275373	Iba_chr01a_18274973_18275373.F	ACATAAACGAACGCTTACCGAG	Iba_chr01a	18275173
	Iba_chr01a_18274973_18275373.R	TTGAAGCCTAACTCTCTCCAGT	Iba_chr01a	18275173
Iba_chr01a_18288646_18289046	Iba_chr01a_18288646_18289046.F	TGAGTAAGGGAAAAATGGAGCTT	Iba_chr01a	18288846
	Iba_chr01a_18288646_18289046.R	CGATTACGTTAATCAGTCGAACGA	Iba_chr01a	18288846
Iba_chr01a_18328511_18328911	Iba_chr01a_18328511_18328911.F	ATTTGTCCTCGTACACGACCTT	Iba_chr01a	18328711
	Iba_chr01a_18328511_18328911.R	TGGACCAAAATGGCAATTTGCT	Iba_chr01a	18328711
Iba_chr01a_18354966_18355366	Iba_chr01a_18354966_18355366.F	TGCTTTGGAGGTCTCTCATGTT	Iba_chr01a	18355166
	Iba_chr01a_18354966_18355366.R	CCGCCGTTAAATATGTGTCGTT	Iba_chr01a	18355166
Iba_chr01a_18527474_18527874	Iba_chr01a_18527474_18527874.F	GGCTACTCAAAGCAGTCTTTTCA	Iba_chr01a	18527674
	Iba_chr01a_18527474_18527874.R	CACTAACATCGAAACGACGTCG	Iba_chr01a	18527674
Iba_chr01a_18584988_18585388	Iba_chr01a_18584988_18585388.F	AAATCGGTTAGGCGGTGTATGT	Iba_chr01a	18585188
	Iba_chr01a_18584988_18585388.R	TAGTTTGTGACTGGACGGACAA	Iba_chr01a	18585188
Iba_chr01a_18591054_18591454	Iba_chr01a_18591054_18591454.F	ACGAAACTGCCCTGTGTATTTT	Iba_chr01a	18591254
	Iba_chr01a_18591054_18591454.R	AGGACACTTTTCTCTCAGATCACT	Iba_chr01a	18591254
Iba_chr01a_18592304_18592704	Iba_chr01a_18592304_18592704.F	ACCTCCCGGTGAGAAGAAATTC	Iba_chr01a	18592504
	Iba_chr01a_18592304_18592704.R	TCCGTGATTCTTGCTTGAGCTA	Iba_chr01a	18592504
Iba_chr01a_18602222_18602622	Iba_chr01a_18602222_18602622.F	AGACCCCCAACAATGGCTTTTT	Iba_chr01a	18602422
	Iba_chr01a_18602222_18602622.R	CAAAGACATGGACATCTCTGTTGT	Iba_chr01a	18602422
Iba_chr01a_18602612_18603012	Iba_chr01a_18602612_18603012.F	GGAACTACCCTAATGGCCTCAG	Iba_chr01a	18602812
	Iba_chr01a_18602612_18603012.R	CCACCAGACCTCACAAGACATT	Iba_chr01a	18602812
Iba_chr01a_18614831_18615231	Iba_chr01a_18614831_18615231.F	TCCCGATTGTATGGCCTTGATT	Iba_chr01a	18615031
	Iba_chr01a_18614831_18615231.R	AGGGGTGATTTACTAGTGATCCC	Iba_chr01a	18615031
Iba_chr01a_18699881_18700281	Iba_chr01a_18699881_18700281.F	AGACCCTTTTCTTCCCATTCCA	Iba_chr01a	18700081
	Iba_chr01a_18699881_18700281.R	TGGTATGGGAGAAAAGGGTCTT	Iba_chr01a	18700081
Iba_chr01a_18712497_18712897	Iba_chr01a_18712497_18712897.F	CCGCACACCAAAAGAAAACTCA	Iba_chr01a	18712697
	Iba_chr01a_18712497_18712897.R	TTGTGAGTTGTACCCCACTACC	Iba_chr01a	18712697
Iba_chr01a_18729543_18729943	Iba_chr01a_18729543_18729943.F	CCTAGTCGTCACCGTGATAACT	Iba_chr01a	18729743
	Iba_chr01a_18729543_18729943.R	CCCAGGAGGAGAGAGAAATGTG	Iba_chr01a	18729743
Iba_chr01a_18736461_18736861	Iba_chr01a_18736461_18736861.F	AATGCTGCACCTTTTTCTTCCG	Iba_chr01a	18736661
	Iba_chr01a_18736461_18736861.R	AGTCGGGTCTGTTCATTTAGCT	Iba_chr01a	18736661
Iba_chr01a_18758556_18758956	Iba_chr01a_18758556_18758956.F	TAGCTCCTGAGAGGATGGGAAA	Iba_chr01a	18758756
	Iba_chr01a_18758556_18758956.R	ATTTGCAGGCGCTATTCCAAAG	Iba_chr01a	18758756
Iba_chr01a_18777940_18778340	Iba_chr01a_18777940_18778340.F	CCTCCAAAGTTGCAATGTCCAA	Iba_chr01a	18778140
	Iba_chr01a_18777940_18778340.R	GAGCCTATCCAAGACTGCCATT	Iba_chr01a	18778140
Iba_chr01a_18824717_18825117	Iba_chr01a_18824717_18825117.F	ACTCAAGAACCCTAAGTAGGCA	Iba_chr01a	18824917
	Iba_chr01a_18824717_18825117.R	TCTTGTGTTTTGGTGATGCTTATGT	Iba_chr01a	18824917
Iba_chr01a_18832813_18833213	Iba_chr01a_18832813_18833213.F	AGCAGTAATCAGTTCACAAAGCA	Iba_chr01a	18833013
	Iba_chr01a_18832813_18833213.R	TCCTTCCTTCGCACTCATCTTC	Iba_chr01a	18833013
Iba_chr01a_18833631_18834031	Iba_chr01a_18833631_18834031.F	TCAAAATGTTTCAGATTCCCAGGT	Iba_chr01a	18833831
	Iba_chr01a_18833631_18834031.R	TGCTTGAATGGTCTTACCTCAAA	Iba_chr01a	18833831
Iba_chr01a_18853306_18853706	Iba_chr01a_18853306_18853706.F	CACGGCGACACCTATTTCTTTT	Iba_chr01a	18853506
	Iba_chr01a_18853306_18853706.R	CGGGTCGCTCTCACAAATATTT	Iba_chr01a	18853506
[truncated: 78,734 more rows]
