# Supplementary material for: Resequencing of sweetpotato germplasm resources reveals key loci associated with multiple agronomic traits
Source: Hortic Res. 2022 Oct 19;10(1):uhac234. doi: 10.1093/hr/uhac234 (PMC9832839; doi:10.1093/hr/uhac234)
Supplement: Web_Material_uhac234 [file web_material_uhac234.zip › Table S4.xlsx]

## Sheet: sheet1
Table S4 The core InDel marker set of sweetpotato
Makers	Forward and Reverse Primers	Sequences	Chromosome	Positon of InDels (bp)
Iba_chr01a_60256_60656	Iba_chr01a_60256_60656.F	TGCACCTTTGAATACCCTCACT	Iba_chr01a	60456
	Iba_chr01a_60256_60656.R	TGCACATGCCTATCTTTCTCTGT	Iba_chr01a	60456
Iba_chr01a_82342_82742	Iba_chr01a_82342_82742.F	CCTAATACTTGCGCATGCCATC	Iba_chr01a	82542
	Iba_chr01a_82342_82742.R	CCTGTTTGGCTTTGAGGACAAG	Iba_chr01a	82542
Iba_chr01a_217894_218294	Iba_chr01a_217894_218294.F	GACCAAAACCCGCAGAATTTCA	Iba_chr01a	218094
	Iba_chr01a_217894_218294.R	GCATATGAGTCAACCCTGTTGC	Iba_chr01a	218094
Iba_chr01a_227750_228150	Iba_chr01a_227750_228150.F	AGCTTGACTTCATCTACTGACTTGT	Iba_chr01a	227950
	Iba_chr01a_227750_228150.R	TCTTGGATGCCTCCTTGAAAATG	Iba_chr01a	227950
Iba_chr01a_260429_260829	Iba_chr01a_260429_260829.F	TCTTCCAGAGGTTAGCAGGAGA	Iba_chr01a	260629
	Iba_chr01a_260429_260829.R	GTGAGTGTACCAGCTGAGTGTT	Iba_chr01a	260629
Iba_chr01a_408914_409314	Iba_chr01a_408914_409314.F	ACTTCATTTGGACGCCACTTTG	Iba_chr01a	409114
	Iba_chr01a_408914_409314.R	CCAATTTTCCAAGACTACTCACCG	Iba_chr01a	409114
Iba_chr01a_455659_456059	Iba_chr01a_455659_456059.F	GGGTACAGTGGAGAGTTTGTCA	Iba_chr01a	455859
	Iba_chr01a_455659_456059.R	AATTAGACATTTATCGCCGCCG	Iba_chr01a	455859
Iba_chr01a_542704_543104	Iba_chr01a_542704_543104.F	CCCAAACCCCCTATCATATGGA	Iba_chr01a	542904
	Iba_chr01a_542704_543104.R	CCTTTGGCCAATTAGCAGGAAA	Iba_chr01a	542904
Iba_chr01a_1350378_1350778	Iba_chr01a_1350378_1350778.F	GGTCAGACTTAGACTGCCCAAA	Iba_chr01a	1350578
	Iba_chr01a_1350378_1350778.R	CCACTGAGTTTTCAAGGGGAGA	Iba_chr01a	1350578
Iba_chr01a_1635874_1636274	Iba_chr01a_1635874_1636274.F	AGTGTAGTCATGTGTGCGAGTT	Iba_chr01a	1636074
	Iba_chr01a_1635874_1636274.R	AACTCTCGTTCCAAACCAGACT	Iba_chr01a	1636074
Iba_chr01a_1849191_1849591	Iba_chr01a_1849191_1849591.F	CCAGATACACGATGCCGGTTAT	Iba_chr01a	1849391
	Iba_chr01a_1849191_1849591.R	GATCACCATCCACAAATGCCAC	Iba_chr01a	1849391
Iba_chr01a_1965903_1966303	Iba_chr01a_1965903_1966303.F	TGGCAAAATGATAGACTCAACTCT	Iba_chr01a	1966103
	Iba_chr01a_1965903_1966303.R	ACTTCACTCATGTGCTTGCCTA	Iba_chr01a	1966103
Iba_chr01a_2088666_2089066	Iba_chr01a_2088666_2089066.F	GTGGCCTGGATGTTACTCAGTT	Iba_chr01a	2088866
	Iba_chr01a_2088666_2089066.R	GACGACCCCATTGGATAACCTT	Iba_chr01a	2088866
Iba_chr01a_2096211_2096611	Iba_chr01a_2096211_2096611.F	CCCAACAAACCTGCCATTCATT	Iba_chr01a	2096411
	Iba_chr01a_2096211_2096611.R	TCTATCTGTGCCCTAGATCCCC	Iba_chr01a	2096411
Iba_chr01a_2126357_2126757	Iba_chr01a_2126357_2126757.F	TGTAATATAGGGGCCAGGTCCA	Iba_chr01a	2126557
	Iba_chr01a_2126357_2126757.R	TCTCGATTTCGGCTTGACTGAA	Iba_chr01a	2126557
Iba_chr01a_2556829_2557229	Iba_chr01a_2556829_2557229.F	GGAGCATGCTACAGACCTCTAC	Iba_chr01a	2557029
	Iba_chr01a_2556829_2557229.R	ATCACTCGATGATGTCGCAAAA	Iba_chr01a	2557029
Iba_chr01a_2556973_2557373	Iba_chr01a_2556973_2557373.F	CGAGTGATTGTTTTGTGATGGACA	Iba_chr01a	2557173
	Iba_chr01a_2556973_2557373.R	TAACAAAGGTTGCTAACTGCGC	Iba_chr01a	2557173
Iba_chr01a_2573699_2574099	Iba_chr01a_2573699_2574099.F	AAGAAGCCAGTCTGTCACACAA	Iba_chr01a	2573899
	Iba_chr01a_2573699_2574099.R	CTCTGAGTGCACTGATGAGGTT	Iba_chr01a	2573899
Iba_chr01a_2778966_2779366	Iba_chr01a_2778966_2779366.F	GGAACTGGCCTGTTTGGAATTG	Iba_chr01a	2779166
	Iba_chr01a_2778966_2779366.R	CTAACCGGTTAAGTGGTGTGGA	Iba_chr01a	2779166
Iba_chr01a_3110529_3110929	Iba_chr01a_3110529_3110929.F	CTGAAGTTAGCGCATAAGTGGC	Iba_chr01a	3110729
	Iba_chr01a_3110529_3110929.R	CTTCCCGCGATTAAATGACCAC	Iba_chr01a	3110729
Iba_chr01a_11247176_11247576	Iba_chr01a_11247176_11247576.F	ATGAAACCGGAACATTCGAGGA	Iba_chr01a	11247376
	Iba_chr01a_11247176_11247576.R	CGATTATAGCACCAGGACCACA	Iba_chr01a	11247376
Iba_chr01a_16441614_16442014	Iba_chr01a_16441614_16442014.F	TGACTAAAATAACCCTCTAGCTTCCA	Iba_chr01a	16441814
	Iba_chr01a_16441614_16442014.R	GATGGACTCAATCGCGTAGGAT	Iba_chr01a	16441814
Iba_chr01a_16897621_16898021	Iba_chr01a_16897621_16898021.F	CCATAGTGTCATCGGATGGTGT	Iba_chr01a	16897821
	Iba_chr01a_16897621_16898021.R	TGAAAGGCAGTTAGAATGATTAGCT	Iba_chr01a	16897821
Iba_chr01a_17195216_17195616	Iba_chr01a_17195216_17195616.F	CTAGCCTGTGGTACCCCTTTG	Iba_chr01a	17195416
	Iba_chr01a_17195216_17195616.R	GGCTAGATTCATAAGGCTCGCT	Iba_chr01a	17195416
Iba_chr01a_17236098_17236498	Iba_chr01a_17236098_17236498.F	TTGCGAGGGCGTAACTAGAAAT	Iba_chr01a	17236298
	Iba_chr01a_17236098_17236498.R	CCATAGTAAGTCGCTGTCTCCG	Iba_chr01a	17236298
Iba_chr01a_17251487_17251887	Iba_chr01a_17251487_17251887.F	CGTAGGCCTCTCTGCATAATGA	Iba_chr01a	17251687
	Iba_chr01a_17251487_17251887.R	AGCCACTTCTTTTATCCTCGGT	Iba_chr01a	17251687
Iba_chr01a_17743697_17744097	Iba_chr01a_17743697_17744097.F	ACAAGCAAATATAGGTCCTACACAT	Iba_chr01a	17743897
	Iba_chr01a_17743697_17744097.R	GCATGGAGAGAAATTACGAACTGA	Iba_chr01a	17743897
Iba_chr01a_18602612_18603012	Iba_chr01a_18602612_18603012.F	GGAACTACCCTAATGGCCTCAG	Iba_chr01a	18602812
	Iba_chr01a_18602612_18603012.R	CCACCAGACCTCACAAGACATT	Iba_chr01a	18602812
Iba_chr01a_18902015_18902415	Iba_chr01a_18902015_18902415.F	ATAGAGCAACCAACCTCCTCTC	Iba_chr01a	18902215
	Iba_chr01a_18902015_18902415.R	GTGTCTGGTGAAGGTTTCCTCT	Iba_chr01a	18902215
Iba_chr01a_18958134_18958534	Iba_chr01a_18958134_18958534.F	ATACTCATGGATGTGGGTGAGC	Iba_chr01a	18958334
	Iba_chr01a_18958134_18958534.R	TCCGATTGCAAGTTCCCAGTTA	Iba_chr01a	18958334
Iba_chr01a_18997812_18998212	Iba_chr01a_18997812_18998212.F	GAGGTGAATCTAAGGTGGGCAA	Iba_chr01a	18998012
	Iba_chr01a_18997812_18998212.R	GGAGATACCTGGACAAATCAATGT	Iba_chr01a	18998012
Iba_chr01a_19013100_19013500	Iba_chr01a_19013100_19013500.F	TAACACTCCCTCGCCAATTCTC	Iba_chr01a	19013300
	Iba_chr01a_19013100_19013500.R	CATCACAGCTGTGTTGCTTCAA	Iba_chr01a	19013300
Iba_chr01a_19022108_19022508	Iba_chr01a_19022108_19022508.F	GGTTTTTAACCCCCACTGATGC	Iba_chr01a	19022308
	Iba_chr01a_19022108_19022508.R	CGGGCCTAATGTTGTGTTTCAA	Iba_chr01a	19022308
Iba_chr01a_19028076_19028476	Iba_chr01a_19028076_19028476.F	ACAAACCAAACCTTGATCGAGC	Iba_chr01a	19028276
	Iba_chr01a_19028076_19028476.R	AATATGCGTCCGTTCGTGACTA	Iba_chr01a	19028276
Iba_chr01a_19048046_19048446	Iba_chr01a_19048046_19048446.F	TGGAGTTAGAATGGACCCCTTG	Iba_chr01a	19048246
	Iba_chr01a_19048046_19048446.R	ggtactacctccacacaccaag	Iba_chr01a	19048246
Iba_chr01a_19098385_19098785	Iba_chr01a_19098385_19098785.F	TGGGACAGCGTTATTAGTTTTCC	Iba_chr01a	19098585
	Iba_chr01a_19098385_19098785.R	ATTTACAGAGATGCAGCCAGGG	Iba_chr01a	19098585
Iba_chr01a_19210772_19211172	Iba_chr01a_19210772_19211172.F	TGGTTGCGAAGTAGGATTCCAT	Iba_chr01a	19210972
	Iba_chr01a_19210772_19211172.R	GGGTTCCTAAGGTTAGTGCCAG	Iba_chr01a	19210972
Iba_chr01a_19587589_19587989	Iba_chr01a_19587589_19587989.F	TACTCCGAAGAGCACTTGGAAC	Iba_chr01a	19587789
	Iba_chr01a_19587589_19587989.R	CCGTTGTCTGAGCTGTTACTCT	Iba_chr01a	19587789
Iba_chr01a_19742705_19743105	Iba_chr01a_19742705_19743105.F	TATCGAAAGCGGACTGAAACCA	Iba_chr01a	19742905
	Iba_chr01a_19742705_19743105.R	TGCAGACCTGTAGTACGTACAA	Iba_chr01a	19742905
Iba_chr01a_20251945_20252345	Iba_chr01a_20251945_20252345.F	TACCGTGAGCCAAATCCTTAGC	Iba_chr01a	20252145
	Iba_chr01a_20251945_20252345.R	GCTGAGTTGGTTTAAAACGCCT	Iba_chr01a	20252145
Iba_chr01a_21146277_21146677	Iba_chr01a_21146277_21146677.F	TGATTCCTCGAGCACTCCTTAC	Iba_chr01a	21146477
	Iba_chr01a_21146277_21146677.R	ACAGGTTCTGGGGAGATCAGAT	Iba_chr01a	21146477
Iba_chr01a_21146493_21146893	Iba_chr01a_21146493_21146893.F	TGATCTCCCCAGAACCTGTTTG	Iba_chr01a	21146693
	Iba_chr01a_21146493_21146893.R	CCCAGTTTGTTGGCATTCTTCA	Iba_chr01a	21146693
Iba_chr01a_21297205_21297605	Iba_chr01a_21297205_21297605.F	TTCAAGGCTCCTTTGGTTCTGA	Iba_chr01a	21297405
	Iba_chr01a_21297205_21297605.R	GCAGGTGCTTTAAATTCACTGGA	Iba_chr01a	21297405
Iba_chr01a_21297447_21297847	Iba_chr01a_21297447_21297847.F	TCACGTGCCAGAGACATGTAAA	Iba_chr01a	21297647
	Iba_chr01a_21297447_21297847.R	AGATCATCCAAAGCTCTGGTGG	Iba_chr01a	21297647
Iba_chr01a_21299453_21299853	Iba_chr01a_21299453_21299853.F	AGATCCCTTTACATGTGTGCGT	Iba_chr01a	21299653
	Iba_chr01a_21299453_21299853.R	TGGGATTCAAGTCCATGCAGAA	Iba_chr01a	21299653
Iba_chr01a_21301655_21302055	Iba_chr01a_21301655_21302055.F	ATTTGTATCATTGCTGCACGCC	Iba_chr01a	21301855
	Iba_chr01a_21301655_21302055.R	TGCATGCCTTGTCATACCAAAA	Iba_chr01a	21301855
Iba_chr01a_21418339_21418739	Iba_chr01a_21418339_21418739.F	AGAGTGACTTGAATCCTTGACTCA	Iba_chr01a	21418539
	Iba_chr01a_21418339_21418739.R	TTGGCTTTCAAGAATACTCTTCCA	Iba_chr01a	21418539
Iba_chr01a_21459187_21459587	Iba_chr01a_21459187_21459587.F	TCTCCACCTTAGAGTCCGACAT	Iba_chr01a	21459387
	Iba_chr01a_21459187_21459587.R	ACGCAGGGGATAATTGTCGTTA	Iba_chr01a	21459387
Iba_chr01a_21609551_21609951	Iba_chr01a_21609551_21609951.F	AGGAGGGAGGGATTTAAGGTGT	Iba_chr01a	21609751
	Iba_chr01a_21609551_21609951.R	AAACACAGCACAGGTTGGTTTC	Iba_chr01a	21609751
Iba_chr01a_21760130_21760530	Iba_chr01a_21760130_21760530.F	CATGCAGGTGGATTTGTTGGAG	Iba_chr01a	21760330
	Iba_chr01a_21760130_21760530.R	CTAGCTAGCCCAAAAGTTGTGC	Iba_chr01a	21760330
Iba_chr01a_21834498_21834898	Iba_chr01a_21834498_21834898.F	TATTGCCCTGTTGCCTTGTACT	Iba_chr01a	21834698
	Iba_chr01a_21834498_21834898.R	ACCTGTGCTACTGTTGGATATGA	Iba_chr01a	21834698
Iba_chr01a_21877534_21877934	Iba_chr01a_21877534_21877934.F	CTTGGATTCCCATCTGCATTGC	Iba_chr01a	21877734
	Iba_chr01a_21877534_21877934.R	ATTTGTACTCGGCCTGCTTTTC	Iba_chr01a	21877734
Iba_chr01a_21894413_21894813	Iba_chr01a_21894413_21894813.F	GGCCTACACATAAAGATACCATGC	Iba_chr01a	21894613
	Iba_chr01a_21894413_21894813.R	ACAACTCTTTGGGAAACAAGTACG	Iba_chr01a	21894613
Iba_chr01a_22010760_22011160	Iba_chr01a_22010760_22011160.F	AAATTGTCATGGCTTTCGGCTC	Iba_chr01a	22010960
	Iba_chr01a_22010760_22011160.R	TGCCCGGCCCTTCATTAAATAA	Iba_chr01a	22010960
Iba_chr01a_22015141_22015541	Iba_chr01a_22015141_22015541.F	GCCATCAGTAGCTAAACTGGGT	Iba_chr01a	22015341
	Iba_chr01a_22015141_22015541.R	GAGGGCAAGAGCAAATTAAGGG	Iba_chr01a	22015341
Iba_chr01a_22117333_22117733	Iba_chr01a_22117333_22117733.F	GGCATATGACAAGGTGGAGTGA	Iba_chr01a	22117533
	Iba_chr01a_22117333_22117733.R	GCCTCAAATCCCTCGTAGGAAT	Iba_chr01a	22117533
Iba_chr01a_22160330_22160730	Iba_chr01a_22160330_22160730.F	AGCAGTGTGATCCTAACGATGG	Iba_chr01a	22160530
	Iba_chr01a_22160330_22160730.R	AGGCTTCGTACGTGTTTCTCAT	Iba_chr01a	22160530
Iba_chr01a_22268099_22268499	Iba_chr01a_22268099_22268499.F	AATGGACACAGTGCACGAATTG	Iba_chr01a	22268299
	Iba_chr01a_22268099_22268499.R	CGTTTTCTTAACAACGCCACCT	Iba_chr01a	22268299
Iba_chr01a_22297149_22297549	Iba_chr01a_22297149_22297549.F	TGCTCTCATGTTCACTCAATCAG	Iba_chr01a	22297349
	Iba_chr01a_22297149_22297549.R	GCAAAGAAGTGAAATTTGGCGT	Iba_chr01a	22297349
Iba_chr01a_22348358_22348758	Iba_chr01a_22348358_22348758.F	GCCTATCCTAGCACTTGGAGTT	Iba_chr01a	22348558
	Iba_chr01a_22348358_22348758.R	TTCTTCCGATCCATACAAATCACT	Iba_chr01a	22348558
Iba_chr01a_22366753_22367153	Iba_chr01a_22366753_22367153.F	AAGTTCCCAGCTCGCATAATCA	Iba_chr01a	22366953
	Iba_chr01a_22366753_22367153.R	ACTGCATCTTGAACCGTACTCC	Iba_chr01a	22366953
Iba_chr01a_22444178_22444578	Iba_chr01a_22444178_22444578.F	TGTCTGTGAAAAGGTTTATTCCAGA	Iba_chr01a	22444378
	Iba_chr01a_22444178_22444578.R	ACAAGTACACCTGCCTCATGTT	Iba_chr01a	22444378
Iba_chr01a_22459636_22460036	Iba_chr01a_22459636_22460036.F	GGGTACAACTCCTCATTCATGC	Iba_chr01a	22459836
	Iba_chr01a_22459636_22460036.R	ACACATCTACCTCCAATCACCT	Iba_chr01a	22459836
Iba_chr01a_22528020_22528420	Iba_chr01a_22528020_22528420.F	TTCTCGACTTAGGATCCTCCGA	Iba_chr01a	22528220
	Iba_chr01a_22528020_22528420.R	TTAAGTTGCCACCCCTCAAACT	Iba_chr01a	22528220
Iba_chr01a_22649210_22649610	Iba_chr01a_22649210_22649610.F	CCATGGCGTATATCAACCCGAT	Iba_chr01a	22649410
	Iba_chr01a_22649210_22649610.R	ACCAAGGAGCATAATGCCTCAT	Iba_chr01a	22649410
Iba_chr01a_22684319_22684719	Iba_chr01a_22684319_22684719.F	ACATTGCTTGCATTTCTGACCA	Iba_chr01a	22684519
	Iba_chr01a_22684319_22684719.R	CTGACATTTCGGTTTGGCAGTT	Iba_chr01a	22684519
Iba_chr01a_22688262_22688662	Iba_chr01a_22688262_22688662.F	TAGCAATGTAAGGACCGAGCAG	Iba_chr01a	22688462
	Iba_chr01a_22688262_22688662.R	TCTCGGACAGATACGATCGAGA	Iba_chr01a	22688462
Iba_chr01a_22710637_22711037	Iba_chr01a_22710637_22711037.F	TCTGTCTCAAGCTTTTGGTCGA	Iba_chr01a	22710837
	Iba_chr01a_22710637_22711037.R	TCGCTTCTGAAAGTGGAAGTGT	Iba_chr01a	22710837
Iba_chr01a_22720427_22720827	Iba_chr01a_22720427_22720827.F	ACACTGGAATGCACTGTCTCAA	Iba_chr01a	22720627
	Iba_chr01a_22720427_22720827.R	TGATGTTTCACTTGATTGGAATGGA	Iba_chr01a	22720627
Iba_chr01a_22847012_22847412	Iba_chr01a_22847012_22847412.F	CTTGAAAGCTTCTCAATGGCCT	Iba_chr01a	22847212
	Iba_chr01a_22847012_22847412.R	TAAATGCAAATCAGGGCAAGGG	Iba_chr01a	22847212
Iba_chr01a_22940856_22941256	Iba_chr01a_22940856_22941256.F	TGGATTGTCCGAAGTTTAGGAGT	Iba_chr01a	22941056
	Iba_chr01a_22940856_22941256.R	GTTCAATGTTTCCGCCGTCTG	Iba_chr01a	22941056
Iba_chr01a_23139312_23139712	Iba_chr01a_23139312_23139712.F	TCGCTACGTTAATTTTGGACGC	Iba_chr01a	23139512
	Iba_chr01a_23139312_23139712.R	TGCTCTTCCCCTGCTATTAGAC	Iba_chr01a	23139512
Iba_chr01a_23174321_23174721	Iba_chr01a_23174321_23174721.F	GCTTGGGGTGTGCGATTTAATT	Iba_chr01a	23174521
	Iba_chr01a_23174321_23174721.R	GCTGTAAGGTACACATGACCGA	Iba_chr01a	23174521
Iba_chr01a_23220649_23221049	Iba_chr01a_23220649_23221049.F	ATGCAAGTACACCCCAACGTAT	Iba_chr01a	23220849
	Iba_chr01a_23220649_23221049.R	AGAGACAGTGAAGTATTGCTGCT	Iba_chr01a	23220849
Iba_chr01a_23220683_23221083	Iba_chr01a_23220683_23221083.F	ATGCAAGTACACCCCAACGTAT	Iba_chr01a	23220883
	Iba_chr01a_23220683_23221083.R	AGAGACAGTGAAGTATTGCTGCT	Iba_chr01a	23220883
Iba_chr01a_23231024_23231424	Iba_chr01a_23231024_23231424.F	TGACTAAGATGTGGGTACTGCA	Iba_chr01a	23231224
	Iba_chr01a_23231024_23231424.R	CTTGTCTAGAATGGGGAACGCT	Iba_chr01a	23231224
Iba_chr01a_23270921_23271321	Iba_chr01a_23270921_23271321.F	TCTTGCGACTGCTGGAGATATC	Iba_chr01a	23271121
	Iba_chr01a_23270921_23271321.R	GGCAAAACGTCAGAATGCTCAA	Iba_chr01a	23271121
Iba_chr01a_23370427_23370827	Iba_chr01a_23370427_23370827.F	GGGTCTGCAATTAACCTCCTCA	Iba_chr01a	23370627
	Iba_chr01a_23370427_23370827.R	TTTGGTCTTTGTGCTCATGTGC	Iba_chr01a	23370627
Iba_chr01a_23371266_23371666	Iba_chr01a_23371266_23371666.F	CGCAGGCATTATTTTCGAGGTT	Iba_chr01a	23371466
	Iba_chr01a_23371266_23371666.R	TTCCTTTGTCATTCCCAGGAGG	Iba_chr01a	23371466
Iba_chr01a_23375176_23375576	Iba_chr01a_23375176_23375576.F	ACTTGTTTCTGGTTGTGCAATGA	Iba_chr01a	23375376
	Iba_chr01a_23375176_23375576.R	GCAGCCATGGAACCTTTGATTT	Iba_chr01a	23375376
Iba_chr01a_23556796_23557196	Iba_chr01a_23556796_23557196.F	CATAGGTATCTCCAGTCAATTCATCA	Iba_chr01a	23556996
	Iba_chr01a_23556796_23557196.R	CGAGCTAGACAAAACAATCACTTT	Iba_chr01a	23556996
Iba_chr01a_23714907_23715307	Iba_chr01a_23714907_23715307.F	ACTGTACCTTATTTTTGGCTCTGT	Iba_chr01a	23715107
	Iba_chr01a_23714907_23715307.R	ATTCCCTCCATTCGAGTTTGCT	Iba_chr01a	23715107
Iba_chr01a_23739659_23740059	Iba_chr01a_23739659_23740059.F	ATGGAGCATGGTATGTAGCCAG	Iba_chr01a	23739859
	Iba_chr01a_23739659_23740059.R	AGGCTTTCAAGTATAGCTCACGA	Iba_chr01a	23739859
Iba_chr01a_23884633_23885033	Iba_chr01a_23884633_23885033.F	GAAGGGTTCAGAGCTCAGAAGT	Iba_chr01a	23884833
	Iba_chr01a_23884633_23885033.R	GGCCTCCTTGAAGTTCCTACAA	Iba_chr01a	23884833
Iba_chr01a_23928048_23928448	Iba_chr01a_23928048_23928448.F	TGGTAGGTCCAAGCTAGTTCTTG	Iba_chr01a	23928248
	Iba_chr01a_23928048_23928448.R	TCCAGTTACCCTGAGCTCACTA	Iba_chr01a	23928248
Iba_chr01a_24100142_24100542	Iba_chr01a_24100142_24100542.F	TGGCATTTGTCTATAGGGTCCA	Iba_chr01a	24100342
	Iba_chr01a_24100142_24100542.R	AGCTCCTTGCCCTCTTTAAACA	Iba_chr01a	24100342
Iba_chr01a_24140590_24140990	Iba_chr01a_24140590_24140990.F	TAGGATTCTAAGTGCCCGGTTG	Iba_chr01a	24140790
	Iba_chr01a_24140590_24140990.R	ATAGATGGGCCTTCAATGCGAA	Iba_chr01a	24140790
Iba_chr01a_24264664_24265064	Iba_chr01a_24264664_24265064.F	TATGGATGACGAGTTGAGCAGG	Iba_chr01a	24264864
	Iba_chr01a_24264664_24265064.R	TTGTCCTCCCTGAAGCAAATGA	Iba_chr01a	24264864
Iba_chr01a_24268472_24268872	Iba_chr01a_24268472_24268872.F	ACCCTTTAGGCTCAACATCTCT	Iba_chr01a	24268672
	Iba_chr01a_24268472_24268872.R	TCCCCTACTTCAATGGCCATAA	Iba_chr01a	24268672
Iba_chr01a_24622968_24623368	Iba_chr01a_24622968_24623368.F	GTAGACCATCAGCACAGCATCT	Iba_chr01a	24623168
	Iba_chr01a_24622968_24623368.R	AGTGAACAACCACAGAGCGTAT	Iba_chr01a	24623168
Iba_chr01a_24738232_24738632	Iba_chr01a_24738232_24738632.F	TTTCTTCATCCCCACTGACCTT	Iba_chr01a	24738432
	Iba_chr01a_24738232_24738632.R	ATTTATAGGGCGTGCAGAGGTC	Iba_chr01a	24738432
Iba_chr01a_24860354_24860754	Iba_chr01a_24860354_24860754.F	ACTCCGTATTCCTTATTGGTTCGA	Iba_chr01a	24860554
	Iba_chr01a_24860354_24860754.R	TGAGCTTTGCGTGAACTTTAGC	Iba_chr01a	24860554
Iba_chr01a_24905299_24905699	Iba_chr01a_24905299_24905699.F	ATCTTAGCTGGAAACTCGTGCA	Iba_chr01a	24905499
	Iba_chr01a_24905299_24905699.R	GAATTGGTCTTGTGGGCGTTAG	Iba_chr01a	24905499
Iba_chr01a_24906584_24906984	Iba_chr01a_24906584_24906984.F	TGGGATATTCCTTACTTCTCGTGT	Iba_chr01a	24906784
	Iba_chr01a_24906584_24906984.R	TTTGCTAGTAGTCATAAGATGCACA	Iba_chr01a	24906784
Iba_chr01a_25074685_25075085	Iba_chr01a_25074685_25075085.F	CACATGCACCTCCTACTCCTTT	Iba_chr01a	25074885
	Iba_chr01a_25074685_25075085.R	TCCGTGACACTAAATCCATGTCT	Iba_chr01a	25074885
Iba_chr01a_25081372_25081772	Iba_chr01a_25081372_25081772.F	GCACAAGTTCTTTAACTAGCTTTAGG	Iba_chr01a	25081572
	Iba_chr01a_25081372_25081772.R	TCAACTTACAACCGTGAGAGCA	Iba_chr01a	25081572
Iba_chr01a_25094513_25094913	Iba_chr01a_25094513_25094913.F	CCCTGGGAATCTCAATCACCAA	Iba_chr01a	25094713
	Iba_chr01a_25094513_25094913.R	CGAATGTTCTGTTCTGGGGAGA	Iba_chr01a	25094713
Iba_chr01a_25102307_25102707	Iba_chr01a_25102307_25102707.F	CACAAGTTGTGGTTATCTAGGAACA	Iba_chr01a	25102507
	Iba_chr01a_25102307_25102707.R	CGTGATCTAGCGACCACCTA	Iba_chr01a	25102507
Iba_chr01a_25104253_25104653	Iba_chr01a_25104253_25104653.F	AGCAATTCATTTCCGACGACAT	Iba_chr01a	25104453
	Iba_chr01a_25104253_25104653.R	CAACCTTCTCACTCCCCTCATC	Iba_chr01a	25104453
Iba_chr01a_25105941_25106341	Iba_chr01a_25105941_25106341.F	TGCAGTGCTCAATATTTGTGGG	Iba_chr01a	25106141
	Iba_chr01a_25105941_25106341.R	CACTGTGCTTCGCTTTGCTAAT	Iba_chr01a	25106141
Iba_chr01a_25112153_25112553	Iba_chr01a_25112153_25112553.F	TCGCTTCTTCAAATTACGATTCCA	Iba_chr01a	25112353
	Iba_chr01a_25112153_25112553.R	TGCTTCTACGCAAGGTCCAATA	Iba_chr01a	25112353
Iba_chr01a_25133812_25134212	Iba_chr01a_25133812_25134212.F	AATACAAAAGCGAGGGGGTCC	Iba_chr01a	25134012
	Iba_chr01a_25133812_25134212.R	GCAGTGCGCGATCAATATTATAAA	Iba_chr01a	25134012
Iba_chr01a_25293969_25294369	Iba_chr01a_25293969_25294369.F	GGAAGGACGATTCAAGAGGGAC	Iba_chr01a	25294169
	Iba_chr01a_25293969_25294369.R	TCGTGATCTGACTTTCAGGTGA	Iba_chr01a	25294169
Iba_chr01a_25303137_25303537	Iba_chr01a_25303137_25303537.F	CAACCTAAGGGTGCAACAACAC	Iba_chr01a	25303337
	Iba_chr01a_25303137_25303537.R	ATTGCAATGCCACTTTGGTGAA	Iba_chr01a	25303337
Iba_chr01a_25324923_25325323	Iba_chr01a_25324923_25325323.F	TTCAGCTCGCTGCCATATAACT	Iba_chr01a	25325123
	Iba_chr01a_25324923_25325323.R	GCCATCAGAGTGCTATACTGCT	Iba_chr01a	25325123
Iba_chr01a_25340853_25341253	Iba_chr01a_25340853_25341253.F	CCGTTTATTTGGTCGTGTTGGT	Iba_chr01a	25341053
	Iba_chr01a_25340853_25341253.R	GAAGCACACATAACCGCACAAT	Iba_chr01a	25341053
Iba_chr01a_25435221_25435621	Iba_chr01a_25435221_25435621.F	CCACTAGGTTACGTGGTGTTCA	Iba_chr01a	25435421
	Iba_chr01a_25435221_25435621.R	GGAAATGCTTGAAAATGACAATGCA	Iba_chr01a	25435421
Iba_chr01a_25451894_25452294	Iba_chr01a_25451894_25452294.F	GCACCATCCTGATCGAACCTAT	Iba_chr01a	25452094
	Iba_chr01a_25451894_25452294.R	ACTCATGACTCACGATGCCATT	Iba_chr01a	25452094
Iba_chr01a_25466142_25466542	Iba_chr01a_25466142_25466542.F	CCACCTTCCGTATACTCGACAG	Iba_chr01a	25466342
	Iba_chr01a_25466142_25466542.R	TACAACAACATGACCACTTCGC	Iba_chr01a	25466342
Iba_chr01a_25581524_25581924	Iba_chr01a_25581524_25581924.F	AGGTTGTCAGCTTTCCTCACAA	Iba_chr01a	25581724
	Iba_chr01a_25581524_25581924.R	GGCGAGGGTCAATCACTATAGG	Iba_chr01a	25581724
Iba_chr01a_25640014_25640414	Iba_chr01a_25640014_25640414.F	GCACTCCATCAGCAATCAACAG	Iba_chr01a	25640214
	Iba_chr01a_25640014_25640414.R	AATGGGCCTAATCCAGAGTTGG	Iba_chr01a	25640214
Iba_chr01a_25641079_25641479	Iba_chr01a_25641079_25641479.F	AGGACCCAGACCTACATTGAGA	Iba_chr01a	25641279
	Iba_chr01a_25641079_25641479.R	AAGTCTGAGGAGCTAGGGGATT	Iba_chr01a	25641279
Iba_chr01a_25648240_25648640	Iba_chr01a_25648240_25648640.F	ACCCTGAAGCTGTGATTCAAGA	Iba_chr01a	25648440
	Iba_chr01a_25648240_25648640.R	GAGCATGCTGACCATTTTACCC	Iba_chr01a	25648440
Iba_chr01a_25655595_25655995	Iba_chr01a_25655595_25655995.F	ACTGATAGCCCAAATGTCTGAAGT	Iba_chr01a	25655795
	Iba_chr01a_25655595_25655995.R	TGGTAGTCCCTTGATAAAGCATTGA	Iba_chr01a	25655795
Iba_chr01a_25679746_25680146	Iba_chr01a_25679746_25680146.F	GGCTTTTCACTGTTGCTGGATT	Iba_chr01a	25679946
	Iba_chr01a_25679746_25680146.R	TACAGGTCGTCCCGTAAGTACT	Iba_chr01a	25679946
Iba_chr01a_25692309_25692709	Iba_chr01a_25692309_25692709.F	CCAATAGCAGTGCACCAAGAAG	Iba_chr01a	25692509
	Iba_chr01a_25692309_25692709.R	CACAAAAGTTAGCAGCCCATCC	Iba_chr01a	25692509
Iba_chr01a_25698737_25699137	Iba_chr01a_25698737_25699137.F	TTCTTCCAGCCCAATGTCTTCA	Iba_chr01a	25698937
	Iba_chr01a_25698737_25699137.R	CCTTTGGGTGGACTTAGGATGT	Iba_chr01a	25698937
Iba_chr01a_25700848_25701248	Iba_chr01a_25700848_25701248.F	TGACTGTCTCATTGGTTTTTCAGA	Iba_chr01a	25701048
	Iba_chr01a_25700848_25701248.R	CATGTGGGGAGAAAGAGACCAA	Iba_chr01a	25701048
Iba_chr01a_25869291_25869691	Iba_chr01a_25869291_25869691.F	TAAGAATCGACCACTGCCCATT	Iba_chr01a	25869491
	Iba_chr01a_25869291_25869691.R	GGGTAGAAGAGTCAAGGAAGCA	Iba_chr01a	25869491
Iba_chr01a_25897601_25898001	Iba_chr01a_25897601_25898001.F	GAGACTAACACATGCACACGTG	Iba_chr01a	25897801
	Iba_chr01a_25897601_25898001.R	TGACTACAAATGTTTCCATGATGCT	Iba_chr01a	25897801
Iba_chr01a_25933920_25934320	Iba_chr01a_25933920_25934320.F	ACTAGGTAAGCTTAGTGGTGCA	Iba_chr01a	25934120
	Iba_chr01a_25933920_25934320.R	TGGAGAATGCTCTTTCGTTCCT	Iba_chr01a	25934120
Iba_chr01a_25971608_25972008	Iba_chr01a_25971608_25972008.F	CTGATCATTAGCGTGGTGAGGA	Iba_chr01a	25971808
	Iba_chr01a_25971608_25972008.R	CATTCAAGCAGGCTACACCAAC	Iba_chr01a	25971808
Iba_chr01a_25990445_25990845	Iba_chr01a_25990445_25990845.F	AAAGGAGTGTCGGGAATCCATC	Iba_chr01a	25990645
	Iba_chr01a_25990445_25990845.R	TGAAGGGAATTGACTCGCTTGT	Iba_chr01a	25990645
Iba_chr01a_26025085_26025485	Iba_chr01a_26025085_26025485.F	ATTTGTCGCCCATTATTGAGGC	Iba_chr01a	26025285
	Iba_chr01a_26025085_26025485.R	GCAAACACACGCCTTCTAAGTT	Iba_chr01a	26025285
Iba_chr01a_26025675_26026075	Iba_chr01a_26025675_26026075.F	ATTTCTCAGCAGTCTTCCCCTC	Iba_chr01a	26025875
	Iba_chr01a_26025675_26026075.R	ACAGTACCACCTATTCATTTGTCCA	Iba_chr01a	26025875
Iba_chr01a_26077959_26078359	Iba_chr01a_26077959_26078359.F	ACTGCATACCATTTTGCTGTGA	Iba_chr01a	26078159
	Iba_chr01a_26077959_26078359.R	GAAGATGGTAAGCTGCTTGCAA	Iba_chr01a	26078159
Iba_chr01a_26102461_26102861	Iba_chr01a_26102461_26102861.F	ATTCTAACACATCCTCGGAACAAT	Iba_chr01a	26102661
	Iba_chr01a_26102461_26102861.R	ACAATCGAGCCAACCCCAATAT	Iba_chr01a	26102661
Iba_chr01a_26102673_26103073	Iba_chr01a_26102673_26103073.F	ATATTGGGGTTGGCTCGATTGT	Iba_chr01a	26102873
	Iba_chr01a_26102673_26103073.R	AACTCAAGGTCAAGAGCCGAAA	Iba_chr01a	26102873
Iba_chr01a_26102848_26103248	Iba_chr01a_26102848_26103248.F	CGGCTCTTGACCTTGAGTTCAT	Iba_chr01a	26103048
	Iba_chr01a_26102848_26103248.R	GGAGGTCACCGATTGAGTTCAA	Iba_chr01a	26103048
Iba_chr01a_26103693_26104093	Iba_chr01a_26103693_26104093.F	AGGAGAGAGAGAGAGAGTCAATCT	Iba_chr01a	26103893
	Iba_chr01a_26103693_26104093.R	AGACGACTATACCACTGAGACCT	Iba_chr01a	26103893
Iba_chr01a_26111432_26111832	Iba_chr01a_26111432_26111832.F	TCAAAAATTCCGGTCCGCAATC	Iba_chr01a	26111632
	Iba_chr01a_26111432_26111832.R	GAGTGCGGGGATTGTATAGAGG	Iba_chr01a	26111632
Iba_chr01a_26227412_26227812	Iba_chr01a_26227412_26227812.F	TAAGAAGCGCAAAACAGAGCTC	Iba_chr01a	26227612
	Iba_chr01a_26227412_26227812.R	GGTGTAGCTGAAGAGGAAAAGC	Iba_chr01a	26227612
Iba_chr01a_26239943_26240343	Iba_chr01a_26239943_26240343.F	CTATTTCCTGAGTGCAAGGGGT	Iba_chr01a	26240143
	Iba_chr01a_26239943_26240343.R	TGTTGGACAGCCTTATGCCTAG	Iba_chr01a	26240143
Iba_chr01a_26241221_26241621	Iba_chr01a_26241221_26241621.F	CGCTGAGAACTGTCTGACAAAT	Iba_chr01a	26241421
	Iba_chr01a_26241221_26241621.R	TGGTCTTTCTGGCATTGTGTCT	Iba_chr01a	26241421
Iba_chr01a_26322168_26322568	Iba_chr01a_26322168_26322568.F	GCCGTTATGGTTGAGATCCTCT	Iba_chr01a	26322368
	Iba_chr01a_26322168_26322568.R	TACTTGTACATGGGGCATGCAT	Iba_chr01a	26322368
Iba_chr01a_26323823_26324223	Iba_chr01a_26323823_26324223.F	TGACTTTCAACTTTCGTGTTGGA	Iba_chr01a	26324023
	Iba_chr01a_26323823_26324223.R	TCTCCCATTCAAGGAAGCAGAA	Iba_chr01a	26324023
Iba_chr01a_26503648_26504048	Iba_chr01a_26503648_26504048.F	ACACCGAGCATTAATGTAGGCA	Iba_chr01a	26503848
	Iba_chr01a_26503648_26504048.R	TCACCTCCAACTTTGTATGCAA	Iba_chr01a	26503848
Iba_chr01a_26563372_26563772	Iba_chr01a_26563372_26563772.F	CCGTCGTCCCAACTACACTATC	Iba_chr01a	26563572
	Iba_chr01a_26563372_26563772.R	TCAGTCTTTGGGTCCTCACTTG	Iba_chr01a	26563572
Iba_chr01a_26813674_26814074	Iba_chr01a_26813674_26814074.F	ACCTATAGTGTTTGGACGGTAATCT	Iba_chr01a	26813874
	Iba_chr01a_26813674_26814074.R	ACATCTAATAGCCGCGAAAGGG	Iba_chr01a	26813874
Iba_chr01a_26838245_26838645	Iba_chr01a_26838245_26838645.F	ACTCAATCACAAAGTTCGTCGT	Iba_chr01a	26838445
	Iba_chr01a_26838245_26838645.R	AACATTAGCCTTGGCAGATGTT	Iba_chr01a	26838445
Iba_chr01a_26933126_26933526	Iba_chr01a_26933126_26933526.F	CAAACCCTATACAGATCAAACATGTC	Iba_chr01a	26933326
	Iba_chr01a_26933126_26933526.R	CCGTTTAGAACCTGTAAGTTGTGA	Iba_chr01a	26933326
Iba_chr01a_27005349_27005749	Iba_chr01a_27005349_27005749.F	TTATGCTCTTTGAATCGGCTGA	Iba_chr01a	27005549
	Iba_chr01a_27005349_27005749.R	TCCACGAAACGACATCCTAACA	Iba_chr01a	27005549
Iba_chr01a_27038926_27039326	Iba_chr01a_27038926_27039326.F	GCTTTGCTATTATGGTGCAGGG	Iba_chr01a	27039126
	Iba_chr01a_27038926_27039326.R	GCAAGTGCTTGGGGATATGAAT	Iba_chr01a	27039126
Iba_chr01a_27140625_27141025	Iba_chr01a_27140625_27141025.F	TACTACATCGAGGGAGAGAGCC	Iba_chr01a	27140825
	Iba_chr01a_27140625_27141025.R	TCCAATCTCATTTATGTCATGTGCA	Iba_chr01a	27140825
Iba_chr01a_27143440_27143840	Iba_chr01a_27143440_27143840.F	TATCCCAGTGCAGTTGTTGAGC	Iba_chr01a	27143640
	Iba_chr01a_27143440_27143840.R	TCGTGTGCAAGTCATAACCAGA	Iba_chr01a	27143640
Iba_chr01a_27175963_27176363	Iba_chr01a_27175963_27176363.F	TTGGGCAATAGAATGTGGTTGC	Iba_chr01a	27176163
	Iba_chr01a_27175963_27176363.R	GCAAGCGAAATTGTTAGCTGCT	Iba_chr01a	27176163
Iba_chr01a_27192713_27193113	Iba_chr01a_27192713_27193113.F	CCGGAGCTTTTAATACGCACTT	Iba_chr01a	27192913
	Iba_chr01a_27192713_27193113.R	CACTCATGACTCAATTAGTTTACGTG	Iba_chr01a	27192913
Iba_chr01a_27205362_27205762	Iba_chr01a_27205362_27205762.F	AGACCCAGTGTATAGTAGGGCA	Iba_chr01a	27205562
	Iba_chr01a_27205362_27205762.R	TTGGTGGTGGGCAATAATGTTG	Iba_chr01a	27205562
Iba_chr01a_27216669_27217069	Iba_chr01a_27216669_27217069.F	TGTGGGTTGTGTGAATTCGAGT	Iba_chr01a	27216869
	Iba_chr01a_27216669_27217069.R	TCGAAGACCCATTTTCCAACAA	Iba_chr01a	27216869
Iba_chr01a_27216838_27217238	Iba_chr01a_27216838_27217238.F	TGTTGGAAAATGGGTCTTCGAA	Iba_chr01a	27217038
	Iba_chr01a_27216838_27217238.R	GGTTGCTAGATCATATCAATCCTTCA	Iba_chr01a	27217038
Iba_chr01a_27228169_27228569	Iba_chr01a_27228169_27228569.F	AGGTCCGCCATTAGTGCAAG	Iba_chr01a	27228369
	Iba_chr01a_27228169_27228569.R	TTTCTATGTCGGATGCATGTGC	Iba_chr01a	27228369
Iba_chr01a_27228747_27229147	Iba_chr01a_27228747_27229147.F	TCATAGCTAAGCGACTCAGACC	Iba_chr01a	27228947
	Iba_chr01a_27228747_27229147.R	TGCATGCCGACATATACAAGGA	Iba_chr01a	27228947
Iba_chr01a_27239298_27239698	Iba_chr01a_27239298_27239698.F	CCCAAAAACAACGCAACCAAAC	Iba_chr01a	27239498
	Iba_chr01a_27239298_27239698.R	CTCCTCGTCTCTCTAGAGCTGA	Iba_chr01a	27239498
Iba_chr01a_27239683_27240083	Iba_chr01a_27239683_27240083.F	AAAAGGGAAGACGTTGGAAAGC	Iba_chr01a	27239883
	Iba_chr01a_27239683_27240083.R	ATCTCCTTTCCCATGCCCATTT	Iba_chr01a	27239883
Iba_chr01a_27269851_27270251	Iba_chr01a_27269851_27270251.F	GGATCTGAGAAAGCTAGCCACA	Iba_chr01a	27270051
	Iba_chr01a_27269851_27270251.R	AACAAGAACTGGTCGCCAAAAG	Iba_chr01a	27270051
Iba_chr01a_27277309_27277709	Iba_chr01a_27277309_27277709.F	TGCTAGCATACATGAGCCAGAG	Iba_chr01a	27277509
	Iba_chr01a_27277309_27277709.R	AGGCCCTTCCACAAGTAATGAG	Iba_chr01a	27277509
Iba_chr01a_27311590_27311990	Iba_chr01a_27311590_27311990.F	TATCTGGAGTTCGTGGTTGGTT	Iba_chr01a	27311790
	Iba_chr01a_27311590_27311990.R	TTCAGCTACGTAGGCAAAGCAA	Iba_chr01a	27311790
Iba_chr01a_27317210_27317610	Iba_chr01a_27317210_27317610.F	TGCTGTACACTATGCTTGTCGT	Iba_chr01a	27317410
	Iba_chr01a_27317210_27317610.R	TCATACACGTGGCTATTCTTGC	Iba_chr01a	27317410
Iba_chr01a_27661969_27662369	Iba_chr01a_27661969_27662369.F	TGTTGCGGTGATTAGAGTTATAGAGT	Iba_chr01a	27662169
	Iba_chr01a_27661969_27662369.R	TGGAGTGTAATTAAGGTGCAATGT	Iba_chr01a	27662169
Iba_chr01a_27726909_27727309	Iba_chr01a_27726909_27727309.F	CGTGATTAGTTTGCCTCTCCATG	Iba_chr01a	27727109
	Iba_chr01a_27726909_27727309.R	CACCACCTGGAAGTTCAACAAT	Iba_chr01a	27727109
Iba_chr01a_27730178_27730578	Iba_chr01a_27730178_27730578.F	GGAAGAGCCAGAGTCTGAAGTT	Iba_chr01a	27730378
	Iba_chr01a_27730178_27730578.R	GGAAGATGCTAAACATGTCGGC	Iba_chr01a	27730378
Iba_chr01a_27730189_27730589	Iba_chr01a_27730189_27730589.F	GGAAGAGCCAGAGTCTGAAGTT	Iba_chr01a	27730389
	Iba_chr01a_27730189_27730589.R	GGAAGATGCTAAACATGTCGGC	Iba_chr01a	27730389
Iba_chr01a_27730325_27730725	Iba_chr01a_27730325_27730725.F	GCCGACATGTTTAGCATCTTCC	Iba_chr01a	27730525
	Iba_chr01a_27730325_27730725.R	TTCTTTGCTTGCATTACTGGGC	Iba_chr01a	27730525
Iba_chr01a_33688495_33688895	Iba_chr01a_33688495_33688895.F	TCGTCGAATTCGCTATTGGTCT	Iba_chr01a	33688695
	Iba_chr01a_33688495_33688895.R	CCAAAAGCCATCGTCAGAACTG	Iba_chr01a	33688695
Iba_chr01a_33731266_33731666	Iba_chr01a_33731266_33731666.F	GGAGAACAAAAGATGTGGCTGC	Iba_chr01a	33731466
	Iba_chr01a_33731266_33731666.R	AAAAACGTGCGTGGTGTATCTG	Iba_chr01a	33731466
Iba_chr01a_33748113_33748513	Iba_chr01a_33748113_33748513.F	ATACAGAGTTTTGTCCGGTGGG	Iba_chr01a	33748313
	Iba_chr01a_33748113_33748513.R	TAGCAGTAGCAGCAACCATGAA	Iba_chr01a	33748313
Iba_chr01a_33751472_33751872	Iba_chr01a_33751472_33751872.F	ACGCAGTGAGCACATCAAAATG	Iba_chr01a	33751672
	Iba_chr01a_33751472_33751872.R	CGCTTGCTTGACCATGTACAAT	Iba_chr01a	33751672
Iba_chr01a_33755239_33755639	Iba_chr01a_33755239_33755639.F	GCCATGTAGATCAAGGGGCTAA	Iba_chr01a	33755439
	Iba_chr01a_33755239_33755639.R	GCCACAAAAGAAGCTAGCTGTG	Iba_chr01a	33755439
Iba_chr01a_33872155_33872555	Iba_chr01a_33872155_33872555.F	AGGTCCACCTTGATTAAGCTCG	Iba_chr01a	33872355
	Iba_chr01a_33872155_33872555.R	ACTCAGCAAACTAACCTTAAAACTGG	Iba_chr01a	33872355
Iba_chr01a_33927490_33927890	Iba_chr01a_33927490_33927890.F	GCAAACTTGTCTCGAAATCCCT	Iba_chr01a	33927690
	Iba_chr01a_33927490_33927890.R	ACTCCTCTTGCCATATTGTACCT	Iba_chr01a	33927690
Iba_chr01a_33965360_33965760	Iba_chr01a_33965360_33965760.F	ATGGGGAATAAGGAGCCTTTGT	Iba_chr01a	33965560
	Iba_chr01a_33965360_33965760.R	AAAGGCCATGTCTCTGTACCAG	Iba_chr01a	33965560
Iba_chr01a_33991036_33991436	Iba_chr01a_33991036_33991436.F	CACATGACATCAATGCACTTGC	Iba_chr01a	33991236
	Iba_chr01a_33991036_33991436.R	TTGACAACTAGAGGTGGGCATG	Iba_chr01a	33991236
Iba_chr01a_33992070_33992470	Iba_chr01a_33992070_33992470.F	TCGATACTGTGGAAGTTTGGGG	Iba_chr01a	33992270
	Iba_chr01a_33992070_33992470.R	TGTACATTGGTTTATGTGCACATGT	Iba_chr01a	33992270
Iba_chr01a_33994278_33994678	Iba_chr01a_33994278_33994678.F	AACCCCGACATCCTTAATCACC	Iba_chr01a	33994478
	Iba_chr01a_33994278_33994678.R	AGGCTTACAGCTGCTATAACCC	Iba_chr01a	33994478
Iba_chr01a_34016463_34016863	Iba_chr01a_34016463_34016863.F	ACATCATTCGTTGAACTGAAGTGT	Iba_chr01a	34016663
	Iba_chr01a_34016463_34016863.R	TGTTCGCAGAGTATGGTACCAT	Iba_chr01a	34016663
Iba_chr01a_34018732_34019132	Iba_chr01a_34018732_34019132.F	TGTGTAGTACCGATAAGGACGC	Iba_chr01a	34018932
	Iba_chr01a_34018732_34019132.R	AATTCCCGAAAACGGCAAACAA	Iba_chr01a	34018932
Iba_chr01a_34036277_34036677	Iba_chr01a_34036277_34036677.F	ACGTGTCGCTAATATGTGTGGT	Iba_chr01a	34036477
	Iba_chr01a_34036277_34036677.R	ACACCCTATCACTTTCTCTGGC	Iba_chr01a	34036477
Iba_chr01a_34048861_34049261	Iba_chr01a_34048861_34049261.F	AGAATTTAAGTTGGCTCACTCTCCT	Iba_chr01a	34049061
	Iba_chr01a_34048861_34049261.R	CCTCATTCATTAGGGGGTTTAACT	Iba_chr01a	34049061
Iba_chr01a_34049105_34049505	Iba_chr01a_34049105_34049505.F	TTGTTCTGAGGGAAACTCTGGG	Iba_chr01a	34049305
	Iba_chr01a_34049105_34049505.R	TGGCTGTACTATTCCCTCCTCA	Iba_chr01a	34049305
Iba_chr01a_34064253_34064653	Iba_chr01a_34064253_34064653.F	ACTACGCTACTAACGTGCAAAA	Iba_chr01a	34064453
	Iba_chr01a_34064253_34064653.R	GCATACACACTATGCAAGAATAACG	Iba_chr01a	34064453
Iba_chr01a_34188281_34188681	Iba_chr01a_34188281_34188681.F	GCTCCTCAAATTAAAGTCCCAAACT	Iba_chr01a	34188481
	Iba_chr01a_34188281_34188681.R	ACCCACCGTTCAATCAAGATCA	Iba_chr01a	34188481
Iba_chr01a_34245794_34246194	Iba_chr01a_34245794_34246194.F	GGGGTAGAGTGGTGTGAAGTTT	Iba_chr01a	34245994
	Iba_chr01a_34245794_34246194.R	CACAGGTGTCCTTATTCCAGGT	Iba_chr01a	34245994
Iba_chr01a_34254160_34254560	Iba_chr01a_34254160_34254560.F	GAAAGTAGGTCTAAGGTCGCCC	Iba_chr01a	34254360
	Iba_chr01a_34254160_34254560.R	AAACGTGGTTTTTAGGCTGGTG	Iba_chr01a	34254360
Iba_chr01a_34267117_34267517	Iba_chr01a_34267117_34267517.F	CAAAGCATCCCAAAGCTGATGT	Iba_chr01a	34267317
	Iba_chr01a_34267117_34267517.R	ACAATCTGACAGTTTGGAGCAA	Iba_chr01a	34267317
Iba_chr01a_34278373_34278773	Iba_chr01a_34278373_34278773.F	TGCAGAAACTTATGGCTGTCCT	Iba_chr01a	34278573
	Iba_chr01a_34278373_34278773.R	GCTATGTATGTTGGGCCAGCTA	Iba_chr01a	34278573
Iba_chr01a_34290756_34291156	Iba_chr01a_34290756_34291156.F	TGGCTTTGGTCAGTTGACTGTA	Iba_chr01a	34290956
	Iba_chr01a_34290756_34291156.R	TGCGTTAACTTCAATTCTCGAAGA	Iba_chr01a	34290956
Iba_chr01a_34309029_34309429	Iba_chr01a_34309029_34309429.F	ACCATTGACAACAGGGTGTGTA	Iba_chr01a	34309229
	Iba_chr01a_34309029_34309429.R	CAATTCTTGACCAACCAACCCC	Iba_chr01a	34309229
Iba_chr01a_34333617_34334017	Iba_chr01a_34333617_34334017.F	TGCTGGTGTGACTCAAATCAAA	Iba_chr01a	34333817
	Iba_chr01a_34333617_34334017.R	TCGTTGCTATGACTTTCTGCCT	Iba_chr01a	34333817
Iba_chr01a_34393449_34393849	Iba_chr01a_34393449_34393849.F	GGAGCTCAATCCATTTATGAACGG	Iba_chr01a	34393649
	Iba_chr01a_34393449_34393849.R	AGTGACCATGATGGCAAGTCAT	Iba_chr01a	34393649
Iba_chr01a_34429755_34430155	Iba_chr01a_34429755_34430155.F	GCGAACTGTGCTCAGATAGTGA	Iba_chr01a	34429955
	Iba_chr01a_34429755_34430155.R	AATGGGCTTAGTGACTCGTGAG	Iba_chr01a	34429955
Iba_chr01a_34454081_34454481	Iba_chr01a_34454081_34454481.F	GAGTGATGGGCGTGACTACTAG	Iba_chr01a	34454281
	Iba_chr01a_34454081_34454481.R	TAGTCGCGACACCTAAGTTTCC	Iba_chr01a	34454281
Iba_chr01a_34463451_34463851	Iba_chr01a_34463451_34463851.F	cgccacacccagaaagataaac	Iba_chr01a	34463651
	Iba_chr01a_34463451_34463851.R	TCTTTTGTACTGTGACCCCCAC	Iba_chr01a	34463651
Iba_chr01a_34649757_34650157	Iba_chr01a_34649757_34650157.F	CGGTCTCAGGCAGATACATGAT	Iba_chr01a	34649957
	Iba_chr01a_34649757_34650157.R	TGCAGCTCTTTACATGGATGGT	Iba_chr01a	34649957
Iba_chr01a_34688687_34689087	Iba_chr01a_34688687_34689087.F	ACATTGGTCAAACGAAATCCCG	Iba_chr01a	34688887
	Iba_chr01a_34688687_34689087.R	TGCTCGCCGACTGTTATAGATC	Iba_chr01a	34688887
Iba_chr01a_34689297_34689697	Iba_chr01a_34689297_34689697.F	ACGGTATACCTACCCGTATCGT	Iba_chr01a	34689497
	Iba_chr01a_34689297_34689697.R	TGATATCTCCCGTGGTAGGACA	Iba_chr01a	34689497
Iba_chr01a_34696383_34696783	Iba_chr01a_34696383_34696783.F	TCTTCTCGGTCGCAATTAACCA	Iba_chr01a	34696583
	Iba_chr01a_34696383_34696783.R	CCATCGTTAATTCGCGATCGAC	Iba_chr01a	34696583
Iba_chr01a_34733042_34733442	Iba_chr01a_34733042_34733442.F	TGCAGTCCTCATTTTGACTCCA	Iba_chr01a	34733242
	Iba_chr01a_34733042_34733442.R	CCACTCATGACAACTAAGACCG	Iba_chr01a	34733242
Iba_chr01a_34792390_34792790	Iba_chr01a_34792390_34792790.F	TCCAATCAGGTACCGATTGTGG	Iba_chr01a	34792590
	Iba_chr01a_34792390_34792790.R	ACGTACAGTCCGATATGTGCTC	Iba_chr01a	34792590
Iba_chr01a_34859089_34859489	Iba_chr01a_34859089_34859489.F	tgtgcacatgtattatggctgc	Iba_chr01a	34859289
	Iba_chr01a_34859089_34859489.R	tggtccagaatgtacagatcaca	Iba_chr01a	34859289
Iba_chr01a_34898066_34898466	Iba_chr01a_34898066_34898466.F	GCAACCAGGAGTCACAGAAGTT	Iba_chr01a	34898266
	Iba_chr01a_34898066_34898466.R	ACAATCCGTACATAAAGCGCAG	Iba_chr01a	34898266
Iba_chr01a_34927663_34928063	Iba_chr01a_34927663_34928063.F	TGATTCTTCTAACAATACGAAGGGGA	Iba_chr01a	34927863
	Iba_chr01a_34927663_34928063.R	AGCCACATTCCAATCAAGGGTA	Iba_chr01a	34927863
Iba_chr01a_34929434_34929834	Iba_chr01a_34929434_34929834.F	CCATTATGTGTAGGCATGCCCTA	Iba_chr01a	34929634
	Iba_chr01a_34929434_34929834.R	TCACAAGGTTTTAGGGGTGAGG	Iba_chr01a	34929634
Iba_chr01a_35234958_35235358	Iba_chr01a_35234958_35235358.F	AACTTTGAGTTCCTCAGGTGCC	Iba_chr01a	35235158
	Iba_chr01a_35234958_35235358.R	CAGTGCACATATAGCAGTTGCC	Iba_chr01a	35235158
Iba_chr01a_35234996_35235396	Iba_chr01a_35234996_35235396.F	AACTTTGAGTTCCTCAGGTGCC	Iba_chr01a	35235196
	Iba_chr01a_35234996_35235396.R	AGGTTGTCAGATGAAGAGTGCA	Iba_chr01a	35235196
Iba_chr01a_35236173_35236573	Iba_chr01a_35236173_35236573.F	ACGTACAGTATGATATATGCCGCA	Iba_chr01a	35236373
	Iba_chr01a_35236173_35236573.R	TACAGGCCGCTCTACTATACGA	Iba_chr01a	35236373
Iba_chr01a_35236770_35237170	Iba_chr01a_35236770_35237170.F	TGCTAAAAGACGACCTCACTCC	Iba_chr01a	35236970
	Iba_chr01a_35236770_35237170.R	TTGTCACTCAGCTCCTAACCAA	Iba_chr01a	35236970
Iba_chr01a_35237171_35237571	Iba_chr01a_35237171_35237571.F	ATATATGATCGAGGCCCCGGTA	Iba_chr01a	35237371
	Iba_chr01a_35237171_35237571.R	TGAACCAATGGATCAAATAATGAGGG	Iba_chr01a	35237371
Iba_chr01a_35239269_35239669	Iba_chr01a_35239269_35239669.F	AGCTGCTGCAGAAAGTAGAGTT	Iba_chr01a	35239469
	Iba_chr01a_35239269_35239669.R	GTAAAGCCTGTGAAGCAACTGG	Iba_chr01a	35239469
Iba_chr01a_35241541_35241941	Iba_chr01a_35241541_35241941.F	CAGCTTCCGCATCTTTTTCCAT	Iba_chr01a	35241741
	Iba_chr01a_35241541_35241941.R	CATTCAGCACTAGCAACCCATT	Iba_chr01a	35241741
Iba_chr01a_35241822_35242222	Iba_chr01a_35241822_35242222.F	TGAGATCCACGTTGAAGGTAGG	Iba_chr01a	35242022
	Iba_chr01a_35241822_35242222.R	TGTTAAAGAAATGAGCTACCCACTG	Iba_chr01a	35242022
Iba_chr01a_35273259_35273659	Iba_chr01a_35273259_35273659.F	TCTAGCCAGCTTTTAGTTCCCC	Iba_chr01a	35273459
	Iba_chr01a_35273259_35273659.R	AATCAACTTTTCAGCCAGTCGC	Iba_chr01a	35273459
Iba_chr01a_35273408_35273808	Iba_chr01a_35273408_35273808.F	GCGACTGGCTGAAAAGTTGATT	Iba_chr01a	35273608
	Iba_chr01a_35273408_35273808.R	ATCTCGATCGATCTCCTTCCCT	Iba_chr01a	35273608
Iba_chr01a_35278561_35278961	Iba_chr01a_35278561_35278961.F	TTAGTGAATGATGAGGCCAGGT	Iba_chr01a	35278761
	Iba_chr01a_35278561_35278961.R	GCCGGCATATGAGAAATCAGCT	Iba_chr01a	35278761
Iba_chr01a_35281438_35281838	Iba_chr01a_35281438_35281838.F	GTTGTCAAGTTCTGGCGATGAG	Iba_chr01a	35281638
	Iba_chr01a_35281438_35281838.R	CAGTACATCCCCTCCGGAATTC	Iba_chr01a	35281638
Iba_chr01a_35281882_35282282	Iba_chr01a_35281882_35282282.F	TAGTGGGGTTCTTTGCTAACGT	Iba_chr01a	35282082
	Iba_chr01a_35281882_35282282.R	AGTGTCAAACCAAAGCGATGAC	Iba_chr01a	35282082
Iba_chr01a_35300112_35300512	Iba_chr01a_35300112_35300512.F	TAAAGTTGTAAAGCTGCGCTGG	Iba_chr01a	35300312
	Iba_chr01a_35300112_35300512.R	GCTGAGCTGGGTTAGTTCTCAA	Iba_chr01a	35300312
Iba_chr01a_35301947_35302347	Iba_chr01a_35301947_35302347.F	TCCGGGCATGTAAAGTGTGAAA	Iba_chr01a	35302147
	Iba_chr01a_35301947_35302347.R	CTGAAGGGGAAAGCTTCTCAGT	Iba_chr01a	35302147
Iba_chr01a_35343192_35343592	Iba_chr01a_35343192_35343592.F	TGCCGATTATTGGGCCATAGTT	Iba_chr01a	35343392
	Iba_chr01a_35343192_35343592.R	TTACCAACGTGGAAGAAGAGCA	Iba_chr01a	35343392
Iba_chr01a_35345788_35346188	Iba_chr01a_35345788_35346188.F	CTAACTCCGATTCAACACGCAC	Iba_chr01a	35345988
	Iba_chr01a_35345788_35346188.R	CAAAGCAAACTAACGTCTCCGG	Iba_chr01a	35345988
Iba_chr01a_35347722_35348122	Iba_chr01a_35347722_35348122.F	TAATCCTGAAGAATCCGGCCAG	Iba_chr01a	35347922
	Iba_chr01a_35347722_35348122.R	GCTTGTACACTACCTAACACTTGG	Iba_chr01a	35347922
Iba_chr01a_35348326_35348726	Iba_chr01a_35348326_35348726.F	GCACTATGGCAGACACCGTATA	Iba_chr01a	35348526
	Iba_chr01a_35348326_35348726.R	CTTGCCACCCCAATCCTGTT	Iba_chr01a	35348526
Iba_chr01a_35367523_35367923	Iba_chr01a_35367523_35367923.F	TATGTTGGACACTACCTGGTGC	Iba_chr01a	35367723
	Iba_chr01a_35367523_35367923.R	AAGCTGGAACCTCCTACTCTCT	Iba_chr01a	35367723
Iba_chr01a_35371267_35371667	Iba_chr01a_35371267_35371667.F	GCATGTCGACTCTGCTTCACTA	Iba_chr01a	35371467
	Iba_chr01a_35371267_35371667.R	GTGGAACTTGGTAATTGGTGGTG	Iba_chr01a	35371467
Iba_chr01a_35437992_35438392	Iba_chr01a_35437992_35438392.F	GGCCTTAATATCATTGTTGGACCA	Iba_chr01a	35438192
	Iba_chr01a_35437992_35438392.R	GGTCCTGCTGCTGTCAAAGTAT	Iba_chr01a	35438192
Iba_chr01a_35480138_35480538	Iba_chr01a_35480138_35480538.F	CCTAAGTGCCCATGATTTGCTG	Iba_chr01a	35480338
	Iba_chr01a_35480138_35480538.R	AGGATGTCAGGCTGCATAAAGT	Iba_chr01a	35480338
Iba_chr01a_35483306_35483706	Iba_chr01a_35483306_35483706.F	TCCTCATCCAAATCAGTTGACCA	Iba_chr01a	35483506
	Iba_chr01a_35483306_35483706.R	ACAACTGACTGTTCCGTTTCCT	Iba_chr01a	35483506
Iba_chr01a_35487213_35487613	Iba_chr01a_35487213_35487613.F	GTCCGAAGTTCCTGAAAGTTGC	Iba_chr01a	35487413
	Iba_chr01a_35487213_35487613.R	GGGTAATGTTCCTCTTTGCACC	Iba_chr01a	35487413
Iba_chr01a_35494850_35495250	Iba_chr01a_35494850_35495250.F	TGTATGAGTCAACTTACCATCCCT	Iba_chr01a	35495050
	Iba_chr01a_35494850_35495250.R	ATTTGTTGCCCCAGATTTGGTG	Iba_chr01a	35495050
Iba_chr01a_35540000_35540400	Iba_chr01a_35540000_35540400.F	AATCGAGAGACAGGCATGCATA	Iba_chr01a	35540200
	Iba_chr01a_35540000_35540400.R	AGCCATGTGGTTGATGTGTACA	Iba_chr01a	35540200
Iba_chr01a_35551361_35551761	Iba_chr01a_35551361_35551761.F	GAATTCAGTGCACTGGTCAACC	Iba_chr01a	35551561
	Iba_chr01a_35551361_35551761.R	ACAAGACTACAAGGCAGCTTTG	Iba_chr01a	35551561
Iba_chr01a_35588298_35588698	Iba_chr01a_35588298_35588698.F	AGACTTGAAGCGAGCTAACAAA	Iba_chr01a	35588498
	Iba_chr01a_35588298_35588698.R	CATAGTGACACAGTCTGCAGGT	Iba_chr01a	35588498
Iba_chr01a_35601192_35601592	Iba_chr01a_35601192_35601592.F	TCTTTGGCTATGAACCGTACCC	Iba_chr01a	35601392
	Iba_chr01a_35601192_35601592.R	TGGAGATGAACAATGGAGTTACAGA	Iba_chr01a	35601392
Iba_chr01a_35606176_35606576	Iba_chr01a_35606176_35606576.F	ACGTGTCTTATGTATGATCGGCT	Iba_chr01a	35606376
	Iba_chr01a_35606176_35606576.R	ACCATCACTATTAGGGTAAATCGACA	Iba_chr01a	35606376
Iba_chr01a_35636127_35636527	Iba_chr01a_35636127_35636527.F	TGCAGTTACATATGGCCAGCTA	Iba_chr01a	35636327
	Iba_chr01a_35636127_35636527.R	CCCGTTCTTCTATGGCCTCTC	Iba_chr01a	35636327
Iba_chr01a_35641129_35641529	Iba_chr01a_35641129_35641529.F	GTGGTGCAGTAATTTAATTAGGACCA	Iba_chr01a	35641329
	Iba_chr01a_35641129_35641529.R	CTCTACACGACAAATTAAACATGCA	Iba_chr01a	35641329
Iba_chr01a_35648306_35648706	Iba_chr01a_35648306_35648706.F	TTGAAAGTGAAGGCCAAATGCA	Iba_chr01a	35648506
	Iba_chr01a_35648306_35648706.R	AGGTGGGGAGTTCGTACTAAGA	Iba_chr01a	35648506
Iba_chr01a_35653251_35653651	Iba_chr01a_35653251_35653651.F	TGGTCGAACTCATCACTCATCG	Iba_chr01a	35653451
	Iba_chr01a_35653251_35653651.R	GCAGTACATTTTGGGCAAGGAG	Iba_chr01a	35653451
Iba_chr01a_35664119_35664519	Iba_chr01a_35664119_35664519.F	GATCTAATAATCACGGGTTTCATAGC	Iba_chr01a	35664319
	Iba_chr01a_35664119_35664519.R	CGTAAGTGAGGGGTAAGTATTGGT	Iba_chr01a	35664319
Iba_chr01a_35691777_35692177	Iba_chr01a_35691777_35692177.F	TCCAATCCCAGTCAAGTCAACC	Iba_chr01a	35691977
	Iba_chr01a_35691777_35692177.R	CAAACTCGCTATTCTAGGGGCA	Iba_chr01a	35691977
Iba_chr01a_35722130_35722530	Iba_chr01a_35722130_35722530.F	GCTAAAAAGTTCCAAAAACCTCCC	Iba_chr01a	35722330
	Iba_chr01a_35722130_35722530.R	TCTTTGTCTCTGAAGTCTGGGC	Iba_chr01a	35722330
Iba_chr01a_35723650_35724050	Iba_chr01a_35723650_35724050.F	GGATGGTTCACATAGGACACCA	Iba_chr01a	35723850
	Iba_chr01a_35723650_35724050.R	ACCAACAGAGGTGTCAATGACA	Iba_chr01a	35723850
Iba_chr01a_35751467_35751867	Iba_chr01a_35751467_35751867.F	CCTGGAGGCTGCAAATTGTAAC	Iba_chr01a	35751667
	Iba_chr01a_35751467_35751867.R	GCAAGAGAACTTCTCACAGGGA	Iba_chr01a	35751667
Iba_chr01a_35756717_35757117	Iba_chr01a_35756717_35757117.F	TGGCTTCAGTCTTTTCAATTCACA	Iba_chr01a	35756917
	Iba_chr01a_35756717_35757117.R	TGTGACATCTGAGAACCTGGAT	Iba_chr01a	35756917
Iba_chr01a_35778410_35778810	Iba_chr01a_35778410_35778810.F	GTGAGGACAGCTCACGAGTAAA	Iba_chr01a	35778610
	Iba_chr01a_35778410_35778810.R	GTGGAAGGGGTGTTAGTAGTGG	Iba_chr01a	35778610
Iba_chr01a_35781276_35781676	Iba_chr01a_35781276_35781676.F	ACAATCAGGGCTAGAGATCGTA	Iba_chr01a	35781476
	Iba_chr01a_35781276_35781676.R	TGGCTGCTCTATTTGGAAGGAG	Iba_chr01a	35781476
Iba_chr01a_35781549_35781949	Iba_chr01a_35781549_35781949.F	GGACCTGCATGCGTTGTTTTAT	Iba_chr01a	35781749
	Iba_chr01a_35781549_35781949.R	AGGTAACCTTGCTTCTACCTTTGT	Iba_chr01a	35781749
Iba_chr01a_35840826_35841226	Iba_chr01a_35840826_35841226.F	CTTCGTCGATGTCCTTCTGGAT	Iba_chr01a	35841026
	Iba_chr01a_35840826_35841226.R	GATCAGTGCGCAAATCATAGCC	Iba_chr01a	35841026
Iba_chr01a_35864750_35865150	Iba_chr01a_35864750_35865150.F	TCATGTAGCCAAGTGAGTCGAG	Iba_chr01a	35864950
	Iba_chr01a_35864750_35865150.R	TACCAATGCCAGCTCCTGAAAT	Iba_chr01a	35864950
Iba_chr01a_35870877_35871277	Iba_chr01a_35870877_35871277.F	AAGCCGTACATTCCTTGTCTGG	Iba_chr01a	35871077
	Iba_chr01a_35870877_35871277.R	GGTTACCTGGTGGAAAGCTACA	Iba_chr01a	35871077
Iba_chr01a_35879164_35879564	Iba_chr01a_35879164_35879564.F	GACGCTAAATTCGTCGCAGTAC	Iba_chr01a	35879364
	Iba_chr01a_35879164_35879564.R	CGGAAGAGCAAGCGATCTAAAC	Iba_chr01a	35879364
Iba_chr01a_36025866_36026266	Iba_chr01a_36025866_36026266.F	CTCAATGACGGCCAACACAATT	Iba_chr01a	36026066
	Iba_chr01a_36025866_36026266.R	CTGCAACTGCTTCTGAGTGTTG	Iba_chr01a	36026066
Iba_chr01a_36026066_36026466	Iba_chr01a_36026066_36026466.F	ATTGTTCTCTCGCTCGTGATGT	Iba_chr01a	36026266
	Iba_chr01a_36026066_36026466.R	ACCAAATGGAAGCTGAATGCAC	Iba_chr01a	36026266
Iba_chr01a_36030089_36030489	Iba_chr01a_36030089_36030489.F	ACAAACAGTGAATGGGACTTTGT	Iba_chr01a	36030289
	Iba_chr01a_36030089_36030489.R	TTTTACCCCAAGGAGGTCACAC	Iba_chr01a	36030289
Iba_chr01a_36074650_36075050	Iba_chr01a_36074650_36075050.F	TGATGTATTTGCGAGCAGGGAT	Iba_chr01a	36074850
	Iba_chr01a_36074650_36075050.R	AGACTGGACCAATCTGGAAACA	Iba_chr01a	36074850
Iba_chr01a_36228405_36228805	Iba_chr01a_36228405_36228805.F	TAGTTCACGGGTGGAAGCTTAC	Iba_chr01a	36228605
	Iba_chr01a_36228405_36228805.R	TTCATAGGTGGGGTGACAACTG	Iba_chr01a	36228605
Iba_chr02a_1576884_1577284	Iba_chr02a_1576884_1577284.F	TGAGGCCCGATAGTGAGATAGT	Iba_chr02a	1577084
	Iba_chr02a_1576884_1577284.R	GGGGCGAGCTATGATTGTATGA	Iba_chr02a	1577084
Iba_chr02a_2010449_2010849	Iba_chr02a_2010449_2010849.F	ATATGGAACTTGTGAAGCGGGT	Iba_chr02a	2010649
	Iba_chr02a_2010449_2010849.R	TGTTGTGTGTTATCAGAGGGGG	Iba_chr02a	2010649
Iba_chr02a_2031149_2031549	Iba_chr02a_2031149_2031549.F	TCAACTCGTACAAATCCGAATCCT	Iba_chr02a	2031349
	Iba_chr02a_2031149_2031549.R	CCGGAGAAAACGCCTTTGTTAA	Iba_chr02a	2031349
Iba_chr02a_2096225_2096625	Iba_chr02a_2096225_2096625.F	CAGATCGATGCAGCACTTACAA	Iba_chr02a	2096425
	Iba_chr02a_2096225_2096625.R	GGAGTGACTGTCTTTGATGGGA	Iba_chr02a	2096425
Iba_chr02a_2142344_2142744	Iba_chr02a_2142344_2142744.F	CTCCAGCCAATACCTTACTGGG	Iba_chr02a	2142544
	Iba_chr02a_2142344_2142744.R	TGGAGAAATCATCATGAGAGCAGA	Iba_chr02a	2142544
Iba_chr02a_2164441_2164841	Iba_chr02a_2164441_2164841.F	TATTTGTTGGCCGGACACCATT	Iba_chr02a	2164641
	Iba_chr02a_2164441_2164841.R	TCTGATAGTAACTGCCTCTTTCGG	Iba_chr02a	2164641
Iba_chr02a_2223813_2224213	Iba_chr02a_2223813_2224213.F	GGGGCTAAACATGTATAAGACTGC	Iba_chr02a	2224013
	Iba_chr02a_2223813_2224213.R	CTCAAGGATGAGCTGTCCTACC	Iba_chr02a	2224013
Iba_chr02a_2260381_2260781	Iba_chr02a_2260381_2260781.F	CGAGTATAAGTGACGTCGGTGT	Iba_chr02a	2260581
	Iba_chr02a_2260381_2260781.R	GTCTTATTTTGGTCCTCATTTTAGGG	Iba_chr02a	2260581
Iba_chr02a_2294575_2294975	Iba_chr02a_2294575_2294975.F	TGCCTCAAAAGATTTCGAACCT	Iba_chr02a	2294775
	Iba_chr02a_2294575_2294975.R	TGAGCCAGTTGAGTTATCGCAT	Iba_chr02a	2294775
Iba_chr02a_2311801_2312201	Iba_chr02a_2311801_2312201.F	CCAACTCATCAACGTGCGTTAG	Iba_chr02a	2312001
	Iba_chr02a_2311801_2312201.R	TGGTCAAGATGGTATTAACACATGA	Iba_chr02a	2312001
Iba_chr02a_2326411_2326811	Iba_chr02a_2326411_2326811.F	TCCAATGTGTCAATACCTCACAAC	Iba_chr02a	2326611
	Iba_chr02a_2326411_2326811.R	TATTAACTTGTCGGGTGCCAAG	Iba_chr02a	2326611
Iba_chr02a_2416473_2416873	Iba_chr02a_2416473_2416873.F	TCGAATGTGTCCATCCTGTGTT	Iba_chr02a	2416673
	Iba_chr02a_2416473_2416873.R	TCGAAACTTCTCAGGCTCAAGT	Iba_chr02a	2416673
Iba_chr02a_2417102_2417502	Iba_chr02a_2417102_2417502.F	AACCGGGTCCAATAAAGCTCAT	Iba_chr02a	2417302
	Iba_chr02a_2417102_2417502.R	GAGCTACAGTCATGGTGCTAGA	Iba_chr02a	2417302
Iba_chr02a_2638456_2638856	Iba_chr02a_2638456_2638856.F	TGTCGGAATTTCGAACCTCTCT	Iba_chr02a	2638656
	Iba_chr02a_2638456_2638856.R	CTTCTCTTCAGCCGCTCTTTCT	Iba_chr02a	2638656
Iba_chr02a_2725060_2725460	Iba_chr02a_2725060_2725460.F	CCCACGGTGAAGAGGGAATAAG	Iba_chr02a	2725260
	Iba_chr02a_2725060_2725460.R	TCAACGAAGGCAGCATTTTCAC	Iba_chr02a	2725260
Iba_chr02a_3679212_3679612	Iba_chr02a_3679212_3679612.F	TAGTCTCTGGGTGACTGGGTTA	Iba_chr02a	3679412
	Iba_chr02a_3679212_3679612.R	CCATGGTACGTACTTAATTTCTGAGT	Iba_chr02a	3679412
Iba_chr02a_3721927_3722327	Iba_chr02a_3721927_3722327.F	CGGGTATACTTCTCAATACGTTTTGT	Iba_chr02a	3722127
	Iba_chr02a_3721927_3722327.R	ATATAGCGCATCTGGAGACTCG	Iba_chr02a	3722127
Iba_chr02a_3761345_3761745	Iba_chr02a_3761345_3761745.F	CTTTCCATTGCATTGTCCGTGT	Iba_chr02a	3761545
	Iba_chr02a_3761345_3761745.R	TCAGTAGAATGGCGATGACTTGT	Iba_chr02a	3761545
Iba_chr02a_3841952_3842352	Iba_chr02a_3841952_3842352.F	CGTGAATATTACTGCTTCCACTTGT	Iba_chr02a	3842152
	Iba_chr02a_3841952_3842352.R	TCTGGTCACTTTCAAGCCACAT	Iba_chr02a	3842152
Iba_chr02a_4260569_4260969	Iba_chr02a_4260569_4260969.F	ACTCAAACAGTGGTGCTTGTTA	Iba_chr02a	4260769
	Iba_chr02a_4260569_4260969.R	AGGGTTATTAGCTTTTAGTTCCCC	Iba_chr02a	4260769
Iba_chr02a_4444064_4444464	Iba_chr02a_4444064_4444464.F	AGTTTTCTAATTATAGGGCACTGGC	Iba_chr02a	4444264
	Iba_chr02a_4444064_4444464.R	TAATCTCACTGTGAGTAGCGGC	Iba_chr02a	4444264
Iba_chr02a_4568230_4568630	Iba_chr02a_4568230_4568630.F	GGGGATGTTTGGGTCAAGGTAT	Iba_chr02a	4568430
	Iba_chr02a_4568230_4568630.R	GCAACAGAATCTCACATTCCTGG	Iba_chr02a	4568430
Iba_chr02a_4604335_4604735	Iba_chr02a_4604335_4604735.F	GCTCATTGCCCAAAATGCAGTA	Iba_chr02a	4604535
	Iba_chr02a_4604335_4604735.R	GAGCCCCATGGACAAGATTTCT	Iba_chr02a	4604535
Iba_chr02a_4754737_4755137	Iba_chr02a_4754737_4755137.F	ATGGTCCAGGGTGTGCATTAAA	Iba_chr02a	4754937
	Iba_chr02a_4754737_4755137.R	TATATGCCCCAGTGCTCCCTAT	Iba_chr02a	4754937
Iba_chr02a_4769714_4770114	Iba_chr02a_4769714_4770114.F	TGTATTCAGTGATCCATCTTGCAA	Iba_chr02a	4769914
	Iba_chr02a_4769714_4770114.R	TTGTTCTTTTCACCGGTTTGGG	Iba_chr02a	4769914
Iba_chr02a_4951629_4952029	Iba_chr02a_4951629_4952029.F	CTATCCTAGTTTCCCCGCCATC	Iba_chr02a	4951829
	Iba_chr02a_4951629_4952029.R	TTCTTGATCAGCTTGGGATGGG	Iba_chr02a	4951829
Iba_chr02a_5148923_5149323	Iba_chr02a_5148923_5149323.F	CATGTATGCTGTGCTGCGTTTA	Iba_chr02a	5149123
	Iba_chr02a_5148923_5149323.R	TCCAAAGACCAAGTAGGCTCAC	Iba_chr02a	5149123
Iba_chr02a_5252634_5253034	Iba_chr02a_5252634_5253034.F	ACTCTAGGCTATGGGTCTGGTT	Iba_chr02a	5252834
	Iba_chr02a_5252634_5253034.R	CCTCCAAATAATCTATGAAGAAAGCC	Iba_chr02a	5252834
Iba_chr02a_5401556_5401956	Iba_chr02a_5401556_5401956.F	ACTTGCTTTATTGGCCATGTGG	Iba_chr02a	5401756
	Iba_chr02a_5401556_5401956.R	GGTGCCTTGCAGACTTAATTCA	Iba_chr02a	5401756
Iba_chr02a_5423182_5423582	Iba_chr02a_5423182_5423582.F	GCCCTCTGAATACGTCTTCCAA	Iba_chr02a	5423382
	Iba_chr02a_5423182_5423582.R	TGGCTACCGAAATACAAGCTGT	Iba_chr02a	5423382
Iba_chr02a_5552607_5553007	Iba_chr02a_5552607_5553007.F	GGGGCTGTGAAATCCTGATCAT	Iba_chr02a	5552807
	Iba_chr02a_5552607_5553007.R	ACCAGTGTCCAATGAGTTGTCA	Iba_chr02a	5552807
Iba_chr02a_5843622_5844022	Iba_chr02a_5843622_5844022.F	ACTGACTCGGCTCTACTCTGAT	Iba_chr02a	5843822
	Iba_chr02a_5843622_5844022.R	ATACCCTTCTGTTTGGCTACGG	Iba_chr02a	5843822
Iba_chr02a_5857635_5858035	Iba_chr02a_5857635_5858035.F	cgcccagtttccatgtacaatg	Iba_chr02a	5857835
	Iba_chr02a_5857635_5858035.R	ataccaaacacaagtggcctca	Iba_chr02a	5857835
Iba_chr02a_5977802_5978202	Iba_chr02a_5977802_5978202.F	ATCACTTCACAAACCTATGGACTT	Iba_chr02a	5978002
	Iba_chr02a_5977802_5978202.R	CAGTGTAGTACCCGTGCATCTT	Iba_chr02a	5978002
Iba_chr02a_6500738_6501138	Iba_chr02a_6500738_6501138.F	TTCCATAATTGTGACCAGCCCA	Iba_chr02a	6500938
	Iba_chr02a_6500738_6501138.R	TGGAACAAGCGTCACAAAACAA	Iba_chr02a	6500938
Iba_chr02a_6650520_6650920	Iba_chr02a_6650520_6650920.F	TGTTTCACATTGCTGGGTTAAATGT	Iba_chr02a	6650720
	Iba_chr02a_6650520_6650920.R	TCCAATGGTTCGGAAAGACTGA	Iba_chr02a	6650720
Iba_chr02a_7043693_7044093	Iba_chr02a_7043693_7044093.F	GGGGATTTATGGACTGTGTTTTTGT	Iba_chr02a	7043893
	Iba_chr02a_7043693_7044093.R	CCAGTTGTAAAATCAACCATGTTCA	Iba_chr02a	7043893
Iba_chr02a_7232662_7233062	Iba_chr02a_7232662_7233062.F	GATAGTCACCAAACACGGCTTT	Iba_chr02a	7232862
	Iba_chr02a_7232662_7233062.R	CCAGGAAGAAGGGACGTTACTC	Iba_chr02a	7232862
Iba_chr02a_7273359_7273759	Iba_chr02a_7273359_7273759.F	TAATGGTCACTGGCCACTACAG	Iba_chr02a	7273559
	Iba_chr02a_7273359_7273759.R	TATGTTATGTCTCGCTCTCGCC	Iba_chr02a	7273559
Iba_chr02a_7289550_7289950	Iba_chr02a_7289550_7289950.F	TTTACCCCACCACAGCATTACA	Iba_chr02a	7289750
	Iba_chr02a_7289550_7289950.R	ATACTGTAATGCTGGTGGGTGG	Iba_chr02a	7289750
Iba_chr02a_7319110_7319510	Iba_chr02a_7319110_7319510.F	AACAGCAGGTGAGATCAAGGAC	Iba_chr02a	7319310
	Iba_chr02a_7319110_7319510.R	ACATCCACCTACTCGCAAAGTT	Iba_chr02a	7319310
Iba_chr02a_7344240_7344640	Iba_chr02a_7344240_7344640.F	TCATGTGGAACCATTGCCATTG	Iba_chr02a	7344440
	Iba_chr02a_7344240_7344640.R	GCGTTGGTGCAAGTACAATTCA	Iba_chr02a	7344440
Iba_chr02a_7405737_7406137	Iba_chr02a_7405737_7406137.F	gattcagctgactacaacccca	Iba_chr02a	7405937
	Iba_chr02a_7405737_7406137.R	aactgtgggtatatcgagaggat	Iba_chr02a	7405937
Iba_chr02a_7420341_7420741	Iba_chr02a_7420341_7420741.F	CCTGATGACACGACAGTACGAA	Iba_chr02a	7420541
	Iba_chr02a_7420341_7420741.R	CACTACAGTGGCAATATGCTGA	Iba_chr02a	7420541
Iba_chr02a_7429699_7430099	Iba_chr02a_7429699_7430099.F	TTTTGTCTTGCCTGGTAGCTCA	Iba_chr02a	7429899
	Iba_chr02a_7429699_7430099.R	GGTTATGGAAGGGAGGACAAGG	Iba_chr02a	7429899
Iba_chr02a_7434589_7434989	Iba_chr02a_7434589_7434989.F	TCAACGGGGAGGAACAAAATCT	Iba_chr02a	7434789
	Iba_chr02a_7434589_7434989.R	TCATCTGACAGTTATTGCGGGT	Iba_chr02a	7434789
Iba_chr02a_7442859_7443259	Iba_chr02a_7442859_7443259.F	CAATTGAAGTCGCCAACGGTAT	Iba_chr02a	7443059
	Iba_chr02a_7442859_7443259.R	GATCACCTAACGACCCGAAAGT	Iba_chr02a	7443059
Iba_chr02a_7476119_7476519	Iba_chr02a_7476119_7476519.F	GGTGTGTCCATATGGAGGAGTG	Iba_chr02a	7476319
	Iba_chr02a_7476119_7476519.R	GGATTACGTACAGTCGCCATCT	Iba_chr02a	7476319
Iba_chr02a_7490341_7490741	Iba_chr02a_7490341_7490741.F	AGGTTTCATGTACTCCATCACAAGA	Iba_chr02a	7490541
	Iba_chr02a_7490341_7490741.R	GTAGGCAACCAATTCATACGGC	Iba_chr02a	7490541
Iba_chr02a_7491223_7491623	Iba_chr02a_7491223_7491623.F	CGATCCAAAACTTTGAGGACATGT	Iba_chr02a	7491423
	Iba_chr02a_7491223_7491623.R	TGACTAGGGCAATCGATGAAGG	Iba_chr02a	7491423
Iba_chr02a_7497019_7497419	Iba_chr02a_7497019_7497419.F	CACCATAAGACGCGCTTTTCAA	Iba_chr02a	7497219
	Iba_chr02a_7497019_7497419.R	GGGAGGCGATGAAGACAGAAAT	Iba_chr02a	7497219
Iba_chr02a_7501445_7501845	Iba_chr02a_7501445_7501845.F	GGATGATTCGAGACGACCCTTT	Iba_chr02a	7501645
	Iba_chr02a_7501445_7501845.R	CCCTTCTTAGACGACAACCCAA	Iba_chr02a	7501645
Iba_chr02a_7568194_7568594	Iba_chr02a_7568194_7568594.F	GCATTAGTATCTCCAGCGTCGA	Iba_chr02a	7568394
	Iba_chr02a_7568194_7568594.R	CTTGACCTCAAGCCGAAATCC	Iba_chr02a	7568394
Iba_chr02a_7581637_7582037	Iba_chr02a_7581637_7582037.F	GGCTCCTCCAATTGCCATTAAC	Iba_chr02a	7581837
	Iba_chr02a_7581637_7582037.R	ACATGAGTAATCACTTAGCGGATT	Iba_chr02a	7581837
Iba_chr02a_7616410_7616810	Iba_chr02a_7616410_7616810.F	ATTGGTTTCCCGAGTTTGTCCT	Iba_chr02a	7616610
	Iba_chr02a_7616410_7616810.R	TCGTCTCTTGTCTGTGTGGAAG	Iba_chr02a	7616610
Iba_chr02a_7670833_7671233	Iba_chr02a_7670833_7671233.F	TGTGTATGATTTTGGGCGTTGG	Iba_chr02a	7671033
	Iba_chr02a_7670833_7671233.R	AGAGATAATTCTTGCTCCAAAGACG	Iba_chr02a	7671033
Iba_chr02a_7674954_7675354	Iba_chr02a_7674954_7675354.F	TGGCGCAGGATTCTGTAATGAT	Iba_chr02a	7675154
	Iba_chr02a_7674954_7675354.R	GCGCTAGGAGTTAAGTCGATCC	Iba_chr02a	7675154
Iba_chr02a_7711003_7711403	Iba_chr02a_7711003_7711403.F	GTATTGCTGGTCGCTGCATTAG	Iba_chr02a	7711203
	Iba_chr02a_7711003_7711403.R	TCGAAGACAGGCAAACACAGAT	Iba_chr02a	7711203
Iba_chr02a_7723318_7723718	Iba_chr02a_7723318_7723718.F	CATGCATCCCTTAGCCCCTTAT	Iba_chr02a	7723518
	Iba_chr02a_7723318_7723718.R	GGAGGTTACATGAGGAAGGATCC	Iba_chr02a	7723518
Iba_chr02a_7752505_7752905	Iba_chr02a_7752505_7752905.F	GTTCACATGTGATGACTTTCCACA	Iba_chr02a	7752705
	Iba_chr02a_7752505_7752905.R	TGTTGATCATTGTTAGCATTCCTCA	Iba_chr02a	7752705
Iba_chr02a_7806723_7807123	Iba_chr02a_7806723_7807123.F	TGCAACAGAATCTCAATGGGGA	Iba_chr02a	7806923
	Iba_chr02a_7806723_7807123.R	TCATGCTTCGAATCTCCTCGTC	Iba_chr02a	7806923
Iba_chr02a_7810172_7810572	Iba_chr02a_7810172_7810572.F	TGATAAGTGTGATGGTGTGTCC	Iba_chr02a	7810372
	Iba_chr02a_7810172_7810572.R	AAGATTATGTTGGGCATCATCTCA	Iba_chr02a	7810372
Iba_chr02a_7811573_7811973	Iba_chr02a_7811573_7811973.F	GTGGATCCATCGCTTTGTTACG	Iba_chr02a	7811773
	Iba_chr02a_7811573_7811973.R	ACAATTGCACTTGTGTGACTATGT	Iba_chr02a	7811773
Iba_chr02a_7820786_7821186	Iba_chr02a_7820786_7821186.F	TCTAAAGTGCTATTACAGGCAATGT	Iba_chr02a	7820986
	Iba_chr02a_7820786_7821186.R	ATGATTGATCATGAGCGTCGGA	Iba_chr02a	7820986
Iba_chr02a_7825140_7825540	Iba_chr02a_7825140_7825540.F	AGTCCAAAAACGAGGAGAACGA	Iba_chr02a	7825340
	Iba_chr02a_7825140_7825540.R	GGTGCTAGTCCTAACGTCTTCC	Iba_chr02a	7825340
Iba_chr02a_7832292_7832692	Iba_chr02a_7832292_7832692.F	GAGCTTTTGAATAGCGACTGGC	Iba_chr02a	7832492
	Iba_chr02a_7832292_7832692.R	GAGGCCGGCCAATCATTAATTT	Iba_chr02a	7832492
Iba_chr02a_7894955_7895355	Iba_chr02a_7894955_7895355.F	AACTCGTCACCGTTGAATTGTG	Iba_chr02a	7895155
	Iba_chr02a_7894955_7895355.R	ATCTAAGATGGCTCGCGAGAAG	Iba_chr02a	7895155
Iba_chr02a_7895110_7895510	Iba_chr02a_7895110_7895510.F	CTTCTCGCGAGCCATCTTAGAT	Iba_chr02a	7895310
	Iba_chr02a_7895110_7895510.R	TAAGGGCAATACGCGACTGTTA	Iba_chr02a	7895310
Iba_chr02a_8061124_8061524	Iba_chr02a_8061124_8061524.F	ATGGCACCATACTGGGATGATG	Iba_chr02a	8061324
	Iba_chr02a_8061124_8061524.R	CCATGTGGGCCTAACAATGACT	Iba_chr02a	8061324
Iba_chr02a_8088291_8088691	Iba_chr02a_8088291_8088691.F	AGCCTCGAAGATTGAAGAAGCA	Iba_chr02a	8088491
	Iba_chr02a_8088291_8088691.R	TGTTGCAGCCTTCTCTGTATGT	Iba_chr02a	8088491
Iba_chr02a_8136418_8136818	Iba_chr02a_8136418_8136818.F	CAGGCAAGGCTTTTCATAAGGG	Iba_chr02a	8136618
	Iba_chr02a_8136418_8136818.R	AGGCCGCTCTTTTGCATTTATG	Iba_chr02a	8136618
Iba_chr02a_8139180_8139580	Iba_chr02a_8139180_8139580.F	TCCGTTGGTTCGAAAATTTGCA	Iba_chr02a	8139380
	Iba_chr02a_8139180_8139580.R	CTAGCTTGAAACCGCAAAGCTT	Iba_chr02a	8139380
Iba_chr02a_8673562_8673962	Iba_chr02a_8673562_8673962.F	TCCGGATTGCATTTATCTAATGACA	Iba_chr02a	8673762
	Iba_chr02a_8673562_8673962.R	TGGTAGAAGCAGATAAGTGAACAAT	Iba_chr02a	8673762
Iba_chr02a_8740753_8741153	Iba_chr02a_8740753_8741153.F	GCAGTTTCTGTCCATTCATGCA	Iba_chr02a	8740953
	Iba_chr02a_8740753_8741153.R	GCTCCACTTGCATGCTCAAATT	Iba_chr02a	8740953
Iba_chr02a_8828602_8829002	Iba_chr02a_8828602_8829002.F	ACGCCATGGTGGAGATTTATGA	Iba_chr02a	8828802
	Iba_chr02a_8828602_8829002.R	CATTCGCATACGGTCTTTCCAC	Iba_chr02a	8828802
Iba_chr02a_8855965_8856365	Iba_chr02a_8855965_8856365.F	CAAGCGTGCTATTTTCCCTAGC	Iba_chr02a	8856165
	Iba_chr02a_8855965_8856365.R	AATTTTTGCTAACTCGCGGTCC	Iba_chr02a	8856165
Iba_chr02a_10169813_10170213	Iba_chr02a_10169813_10170213.F	GTAGGCAACAAAGTTGGGATGC	Iba_chr02a	10170013
	Iba_chr02a_10169813_10170213.R	GGTGGAAGCCCTGGATCAAATA	Iba_chr02a	10170013
Iba_chr02a_10573933_10574333	Iba_chr02a_10573933_10574333.F	GAGATGGCGTTGTAGAGAGGAG	Iba_chr02a	10574133
	Iba_chr02a_10573933_10574333.R	CCAATGATAGCATGCTAATGACCA	Iba_chr02a	10574133
Iba_chr02a_11042709_11043109	Iba_chr02a_11042709_11043109.F	agacaatctaaactgactcactgtga	Iba_chr02a	11042909
	Iba_chr02a_11042709_11043109.R	ACGTGTTGGTTGAGTCTAAGGT	Iba_chr02a	11042909
Iba_chr02a_11159119_11159519	Iba_chr02a_11159119_11159519.F	TGCAAATGAAACCTATGCCTCTC	Iba_chr02a	11159319
	Iba_chr02a_11159119_11159519.R	ACAAAGGCTGGATTTGCTAGGA	Iba_chr02a	11159319
Iba_chr02a_11172811_11173211	Iba_chr02a_11172811_11173211.F	GCTTGTTTAGGGAGTGAATGGC	Iba_chr02a	11173011
	Iba_chr02a_11172811_11173211.R	CTATCAGCACATGAGAGCCTGT	Iba_chr02a	11173011
Iba_chr02a_11436250_11436650	Iba_chr02a_11436250_11436650.F	AATCTGGCAATGCTCCCTTTTG	Iba_chr02a	11436450
	Iba_chr02a_11436250_11436650.R	AGTGTGATTGCAGCACCTCTAT	Iba_chr02a	11436450
Iba_chr02a_11634697_11635097	Iba_chr02a_11634697_11635097.F	TATCAGGTGCCCAAGAGAACAC	Iba_chr02a	11634897
	Iba_chr02a_11634697_11635097.R	TGCTCTGCAGAGGCTAATAGTG	Iba_chr02a	11634897
Iba_chr02a_11677150_11677550	Iba_chr02a_11677150_11677550.F	AGGTCAAATACGAGCTCACACT	Iba_chr02a	11677350
	Iba_chr02a_11677150_11677550.R	AATTTTCCGGGGTGCAAACAAG	Iba_chr02a	11677350
Iba_chr02a_11688092_11688492	Iba_chr02a_11688092_11688492.F	GCCCGGCTATCATAAGGTTCAT	Iba_chr02a	11688292
	Iba_chr02a_11688092_11688492.R	AGCGGGATACATAGCCAAGAAG	Iba_chr02a	11688292
Iba_chr02a_11905616_11906016	Iba_chr02a_11905616_11906016.F	GGAGAAGCGTTCTATGTGGACT	Iba_chr02a	11905816
	Iba_chr02a_11905616_11906016.R	TCTGACCGTCTCCTTAGTGACT	Iba_chr02a	11905816
Iba_chr02a_11951404_11951804	Iba_chr02a_11951404_11951804.F	TGAAACTATTCACCCAGAACATACA	Iba_chr02a	11951604
	Iba_chr02a_11951404_11951804.R	AGGTTTCTGCTGCATCAAGGTA	Iba_chr02a	11951604
Iba_chr02a_12275445_12275845	Iba_chr02a_12275445_12275845.F	GCCCACATATAAACCTTCATCCC	Iba_chr02a	12275645
	Iba_chr02a_12275445_12275845.R	TCTTGCCCTCGCTTCTATAACC	Iba_chr02a	12275645
Iba_chr02a_12275827_12276227	Iba_chr02a_12275827_12276227.F	AGCTTAAAATGCAACTTCCAGCA	Iba_chr02a	12276027
	Iba_chr02a_12275827_12276227.R	CATGATGATATGCCAGGGTGGG	Iba_chr02a	12276027
Iba_chr02a_12278323_12278723	Iba_chr02a_12278323_12278723.F	AGAACCCACATGTCGAATATCTTT	Iba_chr02a	12278523
	Iba_chr02a_12278323_12278723.R	ACAGCTTACACATTAGCCCAGT	Iba_chr02a	12278523
Iba_chr02a_12335907_12336307	Iba_chr02a_12335907_12336307.F	TCAGCGAGAAAATGGCTTGTTT	Iba_chr02a	12336107
	Iba_chr02a_12335907_12336307.R	GGTGCCCTAGTGCCAATAGTAA	Iba_chr02a	12336107
Iba_chr02a_12343769_12344169	Iba_chr02a_12343769_12344169.F	TCAGAGATGGGCGTTGAATGAA	Iba_chr02a	12343969
	Iba_chr02a_12343769_12344169.R	TGTTTCTATAATTCTTGGCTCCTGC	Iba_chr02a	12343969
Iba_chr02a_12361432_12361832	Iba_chr02a_12361432_12361832.F	AGACAATGTAAGGTGAAGTAGGCA	Iba_chr02a	12361632
	Iba_chr02a_12361432_12361832.R	AGTGAGGGAGGAAGACTTGGTA	Iba_chr02a	12361632
Iba_chr02a_12422894_12423294	Iba_chr02a_12422894_12423294.F	TTGCACCTTGCTGTTTTACCAG	Iba_chr02a	12423094
	Iba_chr02a_12422894_12423294.R	TGAAGTTGGCATGATTGGGAGT	Iba_chr02a	12423094
Iba_chr02a_12490275_12490675	Iba_chr02a_12490275_12490675.F	AGAACACTATGTGCCAAGTTTGA	Iba_chr02a	12490475
	Iba_chr02a_12490275_12490675.R	AGGGTTTTACACGGGGTTATATCA	Iba_chr02a	12490475
Iba_chr02a_12660648_12661048	Iba_chr02a_12660648_12661048.F	CTCCTAGTGGGACTCTCACTGA	Iba_chr02a	12660848
	Iba_chr02a_12660648_12661048.R	CCCTTTTGTAGCAATCACGGTG	Iba_chr02a	12660848
Iba_chr02a_12901320_12901720	Iba_chr02a_12901320_12901720.F	GTTTTGGTGCAGAAGACGAGAC	Iba_chr02a	12901520
	Iba_chr02a_12901320_12901720.R	TATAGGGTGGGAGATCGAACCG	Iba_chr02a	12901520
Iba_chr02a_12990888_12991288	Iba_chr02a_12990888_12991288.F	GAGTGGAAGCTCGGTTGGAATA	Iba_chr02a	12991088
	Iba_chr02a_12990888_12991288.R	AGGTTAACTAGGAGAGTGATGTAACA	Iba_chr02a	12991088
Iba_chr02a_14772925_14773325	Iba_chr02a_14772925_14773325.F	TCTAAGCTTCCCTTGACATTCGA	Iba_chr02a	14773125
	Iba_chr02a_14772925_14773325.R	AGTGTCAATGGTTGCCTGAGAA	Iba_chr02a	14773125
Iba_chr02a_14811715_14812115	Iba_chr02a_14811715_14812115.F	TCTGGAACTCGATTGCACTGTT	Iba_chr02a	14811915
	Iba_chr02a_14811715_14812115.R	AGTAGCCAAAACACCACTTGGA	Iba_chr02a	14811915
Iba_chr02a_14915783_14916183	Iba_chr02a_14915783_14916183.F	TGGAGCAAGTAATGAGGACAGG	Iba_chr02a	14915983
	Iba_chr02a_14915783_14916183.R	AGCTGCTAGGCTACGACTCTAT	Iba_chr02a	14915983
Iba_chr02a_15235406_15235806	Iba_chr02a_15235406_15235806.F	CACGTGCAATTCCAACCAGAAT	Iba_chr02a	15235606
	Iba_chr02a_15235406_15235806.R	AGGCATCCACTTGTCAAATAGGA	Iba_chr02a	15235606
Iba_chr02a_15725506_15725906	Iba_chr02a_15725506_15725906.F	TATCCAACTTGGTGGCCTTCTC	Iba_chr02a	15725706
	Iba_chr02a_15725506_15725906.R	ACCTGTAAACAGAAGACGGCAT	Iba_chr02a	15725706
Iba_chr02a_15725704_15726104	Iba_chr02a_15725704_15726104.F	ATGCCGTCTTCTGTTTACAGGT	Iba_chr02a	15725904
	Iba_chr02a_15725704_15726104.R	ACAAATGATGGAGCCTTTTGGA	Iba_chr02a	15725904
Iba_chr02a_15727162_15727562	Iba_chr02a_15727162_15727562.F	CCTCGCAGCTATAGAATAAAGGC	Iba_chr02a	15727362
	Iba_chr02a_15727162_15727562.R	TCACCCATACATGCCATATCCA	Iba_chr02a	15727362
Iba_chr02a_15734647_15735047	Iba_chr02a_15734647_15735047.F	TACTCTGGTGGTACCTCCCTTT	Iba_chr02a	15734847
	Iba_chr02a_15734647_15735047.R	CTCCATGCTAATAGGAGGCTGG	Iba_chr02a	15734847
Iba_chr02a_15735767_15736167	Iba_chr02a_15735767_15736167.F	AACCAGTCCTAAGCCACGTTAG	Iba_chr02a	15735967
	Iba_chr02a_15735767_15736167.R	AACCCTCGACATGTCTCATACG	Iba_chr02a	15735967
Iba_chr02a_15889293_15889693	Iba_chr02a_15889293_15889693.F	GAAGACATTTGGGCGCTTCTTT	Iba_chr02a	15889493
	Iba_chr02a_15889293_15889693.R	CGCCTCCATTTTCTACATCTGC	Iba_chr02a	15889493
Iba_chr02a_16905206_16905606	Iba_chr02a_16905206_16905606.F	AAGAGGCTGCAGATTACTAGGC	Iba_chr02a	16905406
	Iba_chr02a_16905206_16905606.R	AACCTTTGGGATCCGATCTTCC	Iba_chr02a	16905406
Iba_chr02a_18549557_18549957	Iba_chr02a_18549557_18549957.F	GGCGTATAGAGGACAAATGGGT	Iba_chr02a	18549757
	Iba_chr02a_18549557_18549957.R	AGAGGCTTTAACCTTCCGGATT	Iba_chr02a	18549757
Iba_chr02a_18588481_18588881	Iba_chr02a_18588481_18588881.F	GGGGGCTCCTGTGTAAACATAA	Iba_chr02a	18588681
	Iba_chr02a_18588481_18588881.R	AGTAGTCATCATCTCACACGACA	Iba_chr02a	18588681
Iba_chr02a_18659859_18660259	Iba_chr02a_18659859_18660259.F	TTTTCCTCGTCCTCCGGTAATC	Iba_chr02a	18660059
	Iba_chr02a_18659859_18660259.R	GAATGCGAAACTCAGAAACCCC	Iba_chr02a	18660059
Iba_chr02a_18661360_18661760	Iba_chr02a_18661360_18661760.F	CTGTCAATCTCAGCGCTTATGC	Iba_chr02a	18661560
	Iba_chr02a_18661360_18661760.R	TAAATTCACTGTCCTCGGGTGG	Iba_chr02a	18661560
Iba_chr02a_18873657_18874057	Iba_chr02a_18873657_18874057.F	TTCAGGCATCGTTCAAGTGAGA	Iba_chr02a	18873857
	Iba_chr02a_18873657_18874057.R	TATTCATGCGCGAGGTGGATAT	Iba_chr02a	18873857
Iba_chr02a_18959261_18959661	Iba_chr02a_18959261_18959661.F	TCCTTTGTAAGTTAAGCCGAGGT	Iba_chr02a	18959461
	Iba_chr02a_18959261_18959661.R	GAAATTTCCTCGCGTCTGGAAG	Iba_chr02a	18959461
Iba_chr02a_19034263_19034663	Iba_chr02a_19034263_19034663.F	AACTCATTTACCATAGGGGCGG	Iba_chr02a	19034463
	Iba_chr02a_19034263_19034663.R	GCCCCACACACGTTATCAAAAA	Iba_chr02a	19034463
Iba_chr02a_19039072_19039472	Iba_chr02a_19039072_19039472.F	GTCTCTCCCGCGAAATACTTGA	Iba_chr02a	19039272
	Iba_chr02a_19039072_19039472.R	CCTTCCGGCGTAATCCTTATCA	Iba_chr02a	19039272
Iba_chr02a_19070179_19070579	Iba_chr02a_19070179_19070579.F	AAGCCACCAATTGCAGCTAATG	Iba_chr02a	19070379
	Iba_chr02a_19070179_19070579.R	TTGTGGATCGAATTGACTGTATGA	Iba_chr02a	19070379
Iba_chr02a_19376093_19376493	Iba_chr02a_19376093_19376493.F	TGCAAGATTAGAACGCAGTCCT	Iba_chr02a	19376293
	Iba_chr02a_19376093_19376493.R	TCATTGTATGTGTACGTGGATCG	Iba_chr02a	19376293
Iba_chr02a_19456533_19456933	Iba_chr02a_19456533_19456933.F	GTTTCTCAATTTGGCTGGTTGC	Iba_chr02a	19456733
	Iba_chr02a_19456533_19456933.R	GGAGGAGAAGGCAGATATCGTG	Iba_chr02a	19456733
Iba_chr02a_19482839_19483239	Iba_chr02a_19482839_19483239.F	TGTGGCCTTAAGCGTCAAAAAG	Iba_chr02a	19483039
	Iba_chr02a_19482839_19483239.R	GGTTTGATGGTCCTATGTTCGC	Iba_chr02a	19483039
Iba_chr02a_19512792_19513192	Iba_chr02a_19512792_19513192.F	AGAGTCTAGCCGAAACCTAGGT	Iba_chr02a	19512992
	Iba_chr02a_19512792_19513192.R	TCATGTGTCCCTGATTCACTGT	Iba_chr02a	19512992
Iba_chr02a_19647608_19648008	Iba_chr02a_19647608_19648008.F	CCCTGATCGGTTAGTCTCCTCT	Iba_chr02a	19647808
	Iba_chr02a_19647608_19648008.R	AAAATGACAACAGATGCGACCC	Iba_chr02a	19647808
Iba_chr02a_19647789_19648189	Iba_chr02a_19647789_19648189.F	GGGTCGCATCTGTTGTCATTTT	Iba_chr02a	19647989
	Iba_chr02a_19647789_19648189.R	TCCACCATAAATTCTCACATCCCA	Iba_chr02a	19647989
Iba_chr02a_19658747_19659147	Iba_chr02a_19658747_19659147.F	GGGATGAAGATGTGGGTCAAGA	Iba_chr02a	19658947
	Iba_chr02a_19658747_19659147.R	ATTGTATTGAGCACGGAACTGC	Iba_chr02a	19658947
Iba_chr02a_19720158_19720558	Iba_chr02a_19720158_19720558.F	CACAGCTCCGATGGTAGTCTTT	Iba_chr02a	19720358
	Iba_chr02a_19720158_19720558.R	TTACCTATGCCGCTCTTTGGTT	Iba_chr02a	19720358
Iba_chr02a_19868745_19869145	Iba_chr02a_19868745_19869145.F	TCGGTCCTGGAACCATATCTCT	Iba_chr02a	19868945
	Iba_chr02a_19868745_19869145.R	TCCTCAGCCCTTTAGGTTCAAC	Iba_chr02a	19868945
Iba_chr02a_19910295_19910695	Iba_chr02a_19910295_19910695.F	TCAATCATACTGCTCCCAACCC	Iba_chr02a	19910495
	Iba_chr02a_19910295_19910695.R	CGTTAGAATCATTGTGGGCAGT	Iba_chr02a	19910495
Iba_chr02a_19939355_19939755	Iba_chr02a_19939355_19939755.F	CACTTGCGGAGTAAAAAGGCAA	Iba_chr02a	19939555
	Iba_chr02a_19939355_19939755.R	ggcgagaagatgcatcaatgac	Iba_chr02a	19939555
Iba_chr02a_20003459_20003859	Iba_chr02a_20003459_20003859.F	TCCTACACGTATCTGATACCACG	Iba_chr02a	20003659
	Iba_chr02a_20003459_20003859.R	AGGTGATCCTGTGCTTCTTTGT	Iba_chr02a	20003659
Iba_chr02a_20021089_20021489	Iba_chr02a_20021089_20021489.F	GCTTCAATGCCATTACAACTACGA	Iba_chr02a	20021289
	Iba_chr02a_20021089_20021489.R	TGCTCATCCTGGTAATGGGTTT	Iba_chr02a	20021289
Iba_chr02a_20210667_20211067	Iba_chr02a_20210667_20211067.F	CTACACGTCCGGGCAATAGC	Iba_chr02a	20210867
	Iba_chr02a_20210667_20211067.R	AAGAAGGTGAAGGCGCTGATAA	Iba_chr02a	20210867
Iba_chr02a_20213474_20213874	Iba_chr02a_20213474_20213874.F	TGGCATCATTGGAAGATGAGCA	Iba_chr02a	20213674
	Iba_chr02a_20213474_20213874.R	TCTTCGTCTAGCAGATTCAGCC	Iba_chr02a	20213674
Iba_chr02a_20396349_20396749	Iba_chr02a_20396349_20396749.F	TCTCCTTCGTCCAAAACCTCTG	Iba_chr02a	20396549
	Iba_chr02a_20396349_20396749.R	TAAGTCTGAGATTGCGGGCATT	Iba_chr02a	20396549
Iba_chr02a_20402561_20402961	Iba_chr02a_20402561_20402961.F	ATAGTGCAAGCTCCAGAAGTGG	Iba_chr02a	20402761
	Iba_chr02a_20402561_20402961.R	ACCTGTGGTATGCGCAATATGA	Iba_chr02a	20402761
Iba_chr02a_21005982_21006382	Iba_chr02a_21005982_21006382.F	GACTCATGAATCATGTCCTCGC	Iba_chr02a	21006182
	Iba_chr02a_21005982_21006382.R	CTCAGGACCCTGTCAGTTTGAA	Iba_chr02a	21006182
Iba_chr02a_21026317_21026717	Iba_chr02a_21026317_21026717.F	TGGATGGGTTATCGCCTATCTTG	Iba_chr02a	21026517
	Iba_chr02a_21026317_21026717.R	GCAAACAAGAGGAAGACCATCC	Iba_chr02a	21026517
Iba_chr02a_21222772_21223172	Iba_chr02a_21222772_21223172.F	AGAACGAACTTGAATCGCGAAG	Iba_chr02a	21222972
	Iba_chr02a_21222772_21223172.R	AGTCTCAATTTCTCCAGCAGGA	Iba_chr02a	21222972
Iba_chr02a_21350216_21350616	Iba_chr02a_21350216_21350616.F	TACGTAATGGCCTCGTCACAAA	Iba_chr02a	21350416
	Iba_chr02a_21350216_21350616.R	ACTATCCGCGTTCTCATTCCTC	Iba_chr02a	21350416
Iba_chr02a_21633835_21634235	Iba_chr02a_21633835_21634235.F	ACTTCGTACGTTTTCTGTCCAA	Iba_chr02a	21634035
	Iba_chr02a_21633835_21634235.R	TGCAGTCCTTGTGTAGTCGATC	Iba_chr02a	21634035
Iba_chr02a_21925007_21925407	Iba_chr02a_21925007_21925407.F	TCTTCTCAGAACTCAGACGCTG	Iba_chr02a	21925207
	Iba_chr02a_21925007_21925407.R	ATGGCCAGAGCTCGACATTTAT	Iba_chr02a	21925207
Iba_chr02a_21941435_21941835	Iba_chr02a_21941435_21941835.F	AGGGAAAAACTTGCTAACCTTACA	Iba_chr02a	21941635
	Iba_chr02a_21941435_21941835.R	ACGTTTGAGTTAAGAGCCTGCA	Iba_chr02a	21941635
Iba_chr02a_22263815_22264215	Iba_chr02a_22263815_22264215.F	TTGCATGCGTGTGTCACTTTAG	Iba_chr02a	22264015
	Iba_chr02a_22263815_22264215.R	TTAAGCAGCTCTAGAGAGGGGG	Iba_chr02a	22264015
Iba_chr02a_22436053_22436453	Iba_chr02a_22436053_22436453.F	CCCTTGACCTATTGTTGGGTGT	Iba_chr02a	22436253
	Iba_chr02a_22436053_22436453.R	GGAATATATGCCAGCACAGTGC	Iba_chr02a	22436253
Iba_chr02a_22457182_22457582	Iba_chr02a_22457182_22457582.F	ACTTAATCAAATGTTGTCTCAGGGA	Iba_chr02a	22457382
	Iba_chr02a_22457182_22457582.R	CAGTACTGCACATAACTGGGAG	Iba_chr02a	22457382
Iba_chr02a_22458512_22458912	Iba_chr02a_22458512_22458912.F	GGCGCACACGAAGATAGGTATA	Iba_chr02a	22458712
	Iba_chr02a_22458512_22458912.R	AAGATACGGAGGGGTAGGTAGG	Iba_chr02a	22458712
Iba_chr02a_23074530_23074930	Iba_chr02a_23074530_23074930.F	GAGTGTAGAATGCAGTCCCAAA	Iba_chr02a	23074730
	Iba_chr02a_23074530_23074930.R	GCTTGGGATCTCAATTTGGAGC	Iba_chr02a	23074730
Iba_chr02a_26540799_26541199	Iba_chr02a_26540799_26541199.F	ATTAGCCCATCCATCATGCCTC	Iba_chr02a	26540999
	Iba_chr02a_26540799_26541199.R	AGAATTGTAGCATAGCCCGAGG	Iba_chr02a	26540999
Iba_chr02a_26714670_26715070	Iba_chr02a_26714670_26715070.F	GCTGCCAGATTCACCACAATAC	Iba_chr02a	26714870
	Iba_chr02a_26714670_26715070.R	TGCCTCAACTTGTATTGATCTCTT	Iba_chr02a	26714870
Iba_chr02a_26743092_26743492	Iba_chr02a_26743092_26743492.F	TGAGAACATAGTGGCTTCTCCA	Iba_chr02a	26743292
	Iba_chr02a_26743092_26743492.R	ACAGCTCTAGGCAGTACATTCA	Iba_chr02a	26743292
Iba_chr02a_26754684_26755084	Iba_chr02a_26754684_26755084.F	ACCAGAAATCATATCCGCCTGT	Iba_chr02a	26754884
	Iba_chr02a_26754684_26755084.R	TCAGCTCATTCCTTGATCTGTGA	Iba_chr02a	26754884
Iba_chr02a_27446467_27446867	Iba_chr02a_27446467_27446867.F	GTGGCAAGAATAGGTCCCACAT	Iba_chr02a	27446667
	Iba_chr02a_27446467_27446867.R	AGTGGACTAGGAAAGAAACCCT	Iba_chr02a	27446667
Iba_chr02a_27591125_27591525	Iba_chr02a_27591125_27591525.F	ACTCCGGTGTGTACTAGCCTAA	Iba_chr02a	27591325
	Iba_chr02a_27591125_27591525.R	TGGCTGGATTTTTAACGAAGGC	Iba_chr02a	27591325
Iba_chr02a_27609170_27609570	Iba_chr02a_27609170_27609570.F	GGGAGGGTTGAGAAAGAGGAAG	Iba_chr02a	27609370
	Iba_chr02a_27609170_27609570.R	TGTCCATACTTTTGGCATCTCAC	Iba_chr02a	27609370
Iba_chr02a_27616622_27617022	Iba_chr02a_27616622_27617022.F	CACTCCTATGTTCCCAGCGATT	Iba_chr02a	27616822
	Iba_chr02a_27616622_27617022.R	AATAGCCCTCCAAGGTTAGCTC	Iba_chr02a	27616822
Iba_chr02a_27626129_27626529	Iba_chr02a_27626129_27626529.F	ACTGTTTGATCAGGAACTCCCA	Iba_chr02a	27626329
	Iba_chr02a_27626129_27626529.R	GTAAGCTTTTGGCACTGGTGAA	Iba_chr02a	27626329
Iba_chr02a_27669414_27669814	Iba_chr02a_27669414_27669814.F	TCTCACCTAGTGGGACTGACTT	Iba_chr02a	27669614
	Iba_chr02a_27669414_27669814.R	TCCTCCATGGTTGAAATCTTAGCT	Iba_chr02a	27669614
Iba_chr02a_27748007_27748407	Iba_chr02a_27748007_27748407.F	GCATAGTGCATACCGTGACATT	Iba_chr02a	27748207
	Iba_chr02a_27748007_27748407.R	TCACCAGATTGACTCCTACAACA	Iba_chr02a	27748207
Iba_chr02a_27764074_27764474	Iba_chr02a_27764074_27764474.F	TCATCACTCAATGTTGCATTCACA	Iba_chr02a	27764274
	Iba_chr02a_27764074_27764474.R	GTTGGGGATTCAATGTCATGCA	Iba_chr02a	27764274
Iba_chr02a_27768122_27768522	Iba_chr02a_27768122_27768522.F	TCGACTTGTGTGATTTGGCAAC	Iba_chr02a	27768322
	Iba_chr02a_27768122_27768522.R	ACCGTCTCCATGTGTTGTACAA	Iba_chr02a	27768322
Iba_chr02a_27783891_27784291	Iba_chr02a_27783891_27784291.F	CTTGCTTGCCTTCTAGGAATGC	Iba_chr02a	27784091
	Iba_chr02a_27783891_27784291.R	ACAGCTAGCAATAAGAGAGGGC	Iba_chr02a	27784091
Iba_chr02a_27784761_27785161	Iba_chr02a_27784761_27785161.F	AGCATGAACAGTGAGATATGGGA	Iba_chr02a	27784961
	Iba_chr02a_27784761_27785161.R	CCCATAGACCAAAGGGCAGTT	Iba_chr02a	27784961
Iba_chr02a_28775681_28776081	Iba_chr02a_28775681_28776081.F	TGGATGTCAACCAAATCAGTCCT	Iba_chr02a	28775881
	Iba_chr02a_28775681_28776081.R	CTTACACGGCTCTTTGCATCAC	Iba_chr02a	28775881
Iba_chr02a_30053138_30053538	Iba_chr02a_30053138_30053538.F	AAGTCAACTACATTATCTGCCAACT	Iba_chr02a	30053338
	Iba_chr02a_30053138_30053538.R	TGAGATGTGTCATCATCACGCA	Iba_chr02a	30053338
Iba_chr02a_30258043_30258443	Iba_chr02a_30258043_30258443.F	TCAACGGCTATTTCGTGTTCTC	Iba_chr02a	30258243
	Iba_chr02a_30258043_30258443.R	TTTAGGGCAATCTCATGGGTCC	Iba_chr02a	30258243
Iba_chr02a_30747191_30747591	Iba_chr02a_30747191_30747591.F	CTTCATGTCCCGATATTCCCATT	Iba_chr02a	30747391
	Iba_chr02a_30747191_30747591.R	GCGTATCAACTTAAGACTGGTCT	Iba_chr02a	30747391
Iba_chr03a_268510_268910	Iba_chr03a_268510_268910.F	TTAGTCGAGCTATTTGGACGGA	Iba_chr03a	268710
	Iba_chr03a_268510_268910.R	AAGCCTAAAACTAACCGAATAGCT	Iba_chr03a	268710
Iba_chr03a_915396_915796	Iba_chr03a_915396_915796.F	CCTGAATGCCTGCCTTTTTGTT	Iba_chr03a	915596
	Iba_chr03a_915396_915796.R	ATAGTCCCTGCACCGATCTTTG	Iba_chr03a	915596
Iba_chr03a_1033324_1033724	Iba_chr03a_1033324_1033724.F	CTCTCATCCTGCGACTACTGAC	Iba_chr03a	1033524
	Iba_chr03a_1033324_1033724.R	ACCTTTATCCTTGACGTGACACT	Iba_chr03a	1033524
Iba_chr03a_1190183_1190583	Iba_chr03a_1190183_1190583.F	TGTAATTCTAGCCACCATATGACAA	Iba_chr03a	1190383
	Iba_chr03a_1190183_1190583.R	AAGCTGCGAATAGAAAATCCGT	Iba_chr03a	1190383
Iba_chr03a_1248304_1248704	Iba_chr03a_1248304_1248704.F	CATGTACATGTGTAAGCGCGAG	Iba_chr03a	1248504
	Iba_chr03a_1248304_1248704.R	TGTGAAATGTGCCCTAATTGTTGT	Iba_chr03a	1248504
Iba_chr03a_1319766_1320166	Iba_chr03a_1319766_1320166.F	CTCACGACCCTTTTGCATGAAC	Iba_chr03a	1319966
	Iba_chr03a_1319766_1320166.R	AACACGCCAAGCAATTATTCCC	Iba_chr03a	1319966
Iba_chr03a_1335038_1335438	Iba_chr03a_1335038_1335438.F	TGGGGTGTTCAAAGTTCCAAGA	Iba_chr03a	1335238
	Iba_chr03a_1335038_1335438.R	GCAGGCTGCAAGTTGACAATAA	Iba_chr03a	1335238
Iba_chr03a_1508261_1508661	Iba_chr03a_1508261_1508661.F	AAACTTACCGTCTTGGGAGAGG	Iba_chr03a	1508461
	Iba_chr03a_1508261_1508661.R	GGTTTGGAGGCGCTAAGAAATG	Iba_chr03a	1508461
Iba_chr03a_1572058_1572458	Iba_chr03a_1572058_1572458.F	TGCATTTTTAGTTTCGGGAGCA	Iba_chr03a	1572258
	Iba_chr03a_1572058_1572458.R	CTTGCTAATGTCAAGTTCGCCA	Iba_chr03a	1572258
Iba_chr03a_1580869_1581269	Iba_chr03a_1580869_1581269.F	TAAAGTAGGTGGGTGCGCAATA	Iba_chr03a	1581069
	Iba_chr03a_1580869_1581269.R	TGGAGGGTTCGTCAAGTGTATG	Iba_chr03a	1581069
Iba_chr03a_1626394_1626794	Iba_chr03a_1626394_1626794.F	CACTCCAAAATGCTTGCCTTGA	Iba_chr03a	1626594
	Iba_chr03a_1626394_1626794.R	CCGACAAAATCTTAAAACCTGGGT	Iba_chr03a	1626594
Iba_chr03a_1633088_1633488	Iba_chr03a_1633088_1633488.F	GCTTTGGTGTTGTGCTACTCAA	Iba_chr03a	1633288
	Iba_chr03a_1633088_1633488.R	ACATGAATTGTCGTTGCGATCA	Iba_chr03a	1633288
Iba_chr03a_1716483_1716883	Iba_chr03a_1716483_1716883.F	ACCAAGGCCGTCATGTTAATCT	Iba_chr03a	1716683
	Iba_chr03a_1716483_1716883.R	TGAGCAAGGGAGCATGATCTTT	Iba_chr03a	1716683
Iba_chr03a_1723464_1723864	Iba_chr03a_1723464_1723864.F	TGCTCGAGCCAGTATTTCAACT	Iba_chr03a	1723664
	Iba_chr03a_1723464_1723864.R	ACCTGTTTTCATTCTGTTTGTGCT	Iba_chr03a	1723664
Iba_chr03a_2135826_2136226	Iba_chr03a_2135826_2136226.F	TCACACGTCATTTCACCCTAGG	Iba_chr03a	2136026
	Iba_chr03a_2135826_2136226.R	TTGCAAAGACTTGGGTTGGAAC	Iba_chr03a	2136026
Iba_chr03a_2138335_2138735	Iba_chr03a_2138335_2138735.F	TAGCTCGTGAGGTACTGAAACG	Iba_chr03a	2138535
	Iba_chr03a_2138335_2138735.R	TGGCAAACAATCAGAAAATATCCCT	Iba_chr03a	2138535
Iba_chr03a_2150584_2150984	Iba_chr03a_2150584_2150984.F	GTTCAGGGCCTGGATTCACTAT	Iba_chr03a	2150784
	Iba_chr03a_2150584_2150984.R	TCTTTACAAGAGCAAGAGCCGT	Iba_chr03a	2150784
Iba_chr03a_2268315_2268715	Iba_chr03a_2268315_2268715.F	TGATGTAATTCTTGTGTGCCGC	Iba_chr03a	2268515
	Iba_chr03a_2268315_2268715.R	TTCGGCACACACCAACATTAAG	Iba_chr03a	2268515
Iba_chr03a_2273331_2273731	Iba_chr03a_2273331_2273731.F	GGAATAGGGCGATGTGGTTACT	Iba_chr03a	2273531
	Iba_chr03a_2273331_2273731.R	ACTCTGTACTGCTATACCCAAGA	Iba_chr03a	2273531
Iba_chr03a_2314828_2315228	Iba_chr03a_2314828_2315228.F	GACAAGTACGAGGTGAGGGATC	Iba_chr03a	2315028
	Iba_chr03a_2314828_2315228.R	TAGCAGCAGACGACAGTATTGG	Iba_chr03a	2315028
Iba_chr03a_2340529_2340929	Iba_chr03a_2340529_2340929.F	AGCCAATGGATAAAGTCGGGTT	Iba_chr03a	2340729
	Iba_chr03a_2340529_2340929.R	ACAAGTATGAGAAGCCGAAGCA	Iba_chr03a	2340729
Iba_chr03a_2340675_2341075	Iba_chr03a_2340675_2341075.F	TGCTTCGGCTTCTCATACTTGT	Iba_chr03a	2340875
	Iba_chr03a_2340675_2341075.R	AGGAAAACCCGAACCTTCAACT	Iba_chr03a	2340875
Iba_chr03a_2349606_2350006	Iba_chr03a_2349606_2350006.F	CCCAGTGGCTAAGGTACAAGTT	Iba_chr03a	2349806
	Iba_chr03a_2349606_2350006.R	AACAGCAAAGCGGGCATTAAAA	Iba_chr03a	2349806
Iba_chr03a_2352475_2352875	Iba_chr03a_2352475_2352875.F	TTTGGACAAGACGGGGAAATCT	Iba_chr03a	2352675
	Iba_chr03a_2352475_2352875.R	AAAGAGAGCTTCACATCCAGCA	Iba_chr03a	2352675
Iba_chr03a_3808496_3808896	Iba_chr03a_3808496_3808896.F	ACACCACGTCAGTTTAAGACCA	Iba_chr03a	3808696
	Iba_chr03a_3808496_3808896.R	AGACATCGATCCATTGTGCCAT	Iba_chr03a	3808696
Iba_chr03a_3881577_3881977	Iba_chr03a_3881577_3881977.F	TGTTCGAATGGAGTCAAGCGTA	Iba_chr03a	3881777
	Iba_chr03a_3881577_3881977.R	AAGTTAATGCCTAATGCCGCAC	Iba_chr03a	3881777
Iba_chr03a_3891040_3891440	Iba_chr03a_3891040_3891440.F	AAGTGGAAGTCATGGTGGGATC	Iba_chr03a	3891240
	Iba_chr03a_3891040_3891440.R	ATGTGCCTTGTCCACTTCGTAT	Iba_chr03a	3891240
Iba_chr03a_3913078_3913478	Iba_chr03a_3913078_3913478.F	CAGGAAGGTAACGCAAATGCAT	Iba_chr03a	3913278
	Iba_chr03a_3913078_3913478.R	GAACCGATCGAGGGTGGATATG	Iba_chr03a	3913278
Iba_chr03a_3955818_3956218	Iba_chr03a_3955818_3956218.F	TACGGTCGTGGGATTCCAAAAA	Iba_chr03a	3956018
	Iba_chr03a_3955818_3956218.R	ACATTTGTTTCCTACTTGTGGTTGT	Iba_chr03a	3956018
Iba_chr03a_3955957_3956357	Iba_chr03a_3955957_3956357.F	ACAACCACAAGTAGGAAACAAATGT	Iba_chr03a	3956157
	Iba_chr03a_3955957_3956357.R	GCAATGATGAGTGGGTCAGTCT	Iba_chr03a	3956157
Iba_chr03a_4150065_4150465	Iba_chr03a_4150065_4150465.F	GATATGAATAGGCTGCCGTTGC	Iba_chr03a	4150265
	Iba_chr03a_4150065_4150465.R	GACACGTGACGTCATGTTCTTG	Iba_chr03a	4150265
Iba_chr03a_4175033_4175433	Iba_chr03a_4175033_4175433.F	CCCAAGCTCTTCCCACCTATAC	Iba_chr03a	4175233
	Iba_chr03a_4175033_4175433.R	GACAGTAGACATAGGGGCATGA	Iba_chr03a	4175233
Iba_chr03a_4175389_4175789	Iba_chr03a_4175389_4175789.F	TGGCTTAAGACTCGTGGTTTCA	Iba_chr03a	4175589
	Iba_chr03a_4175389_4175789.R	CGGGTCATCTGGTTCACTCAAA	Iba_chr03a	4175589
Iba_chr03a_4175390_4175790	Iba_chr03a_4175390_4175790.F	TGGCTTAAGACTCGTGGTTTCA	Iba_chr03a	4175590
	Iba_chr03a_4175390_4175790.R	CGGGTCATCTGGTTCACTCAAA	Iba_chr03a	4175590
Iba_chr03a_4240227_4240627	Iba_chr03a_4240227_4240627.F	AGATTGCATGAAGGAGGCAGAA	Iba_chr03a	4240427
	Iba_chr03a_4240227_4240627.R	TAATGCATGGCAAGGGAAATGG	Iba_chr03a	4240427
Iba_chr03a_4271927_4272327	Iba_chr03a_4271927_4272327.F	GACTAGTATTGTGCTGCCCAGT	Iba_chr03a	4272127
	Iba_chr03a_4271927_4272327.R	AGTCAACGCACATTCTAGGAGG	Iba_chr03a	4272127
Iba_chr03a_4286229_4286629	Iba_chr03a_4286229_4286629.F	TCGATTTCCAAGGTGTGAACCA	Iba_chr03a	4286429
	Iba_chr03a_4286229_4286629.R	ACATCATGCTCATGCGTTTGTT	Iba_chr03a	4286429
Iba_chr03a_4312340_4312740	Iba_chr03a_4312340_4312740.F	AGAATGCATGACATAGCAGTGGA	Iba_chr03a	4312540
	Iba_chr03a_4312340_4312740.R	TGTAAGTGGTACCGAAGAGTTCA	Iba_chr03a	4312540
Iba_chr03a_4478005_4478405	Iba_chr03a_4478005_4478405.F	TGCTCTCGTGTAAACATCATTGA	Iba_chr03a	4478205
	Iba_chr03a_4478005_4478405.R	AAGAAACCATACCCCACATGCT	Iba_chr03a	4478205
Iba_chr03a_4682543_4682943	Iba_chr03a_4682543_4682943.F	GGCATGCACCTATTCCTAGGAA	Iba_chr03a	4682743
	Iba_chr03a_4682543_4682943.R	AAAGCAAGGCAAGTTACACACT	Iba_chr03a	4682743
Iba_chr03a_4684484_4684884	Iba_chr03a_4684484_4684884.F	TGGACTCTGGATCCCTTTCTCT	Iba_chr03a	4684684
	Iba_chr03a_4684484_4684884.R	AAACTTGAAGCCCTCTAGCAGG	Iba_chr03a	4684684
Iba_chr03a_5980295_5980695	Iba_chr03a_5980295_5980695.F	GGTCAGCTCAGATGCTCTCG	Iba_chr03a	5980495
	Iba_chr03a_5980295_5980695.R	TCTTTGACTTCAAGGGTGAGGG	Iba_chr03a	5980495
Iba_chr03a_7538647_7539047	Iba_chr03a_7538647_7539047.F	TGGTAACATGAAGTGGACAACTTA	Iba_chr03a	7538847
	Iba_chr03a_7538647_7539047.R	GGGGTAAGTAGGGTTATTTACGC	Iba_chr03a	7538847
Iba_chr03a_18110404_18110804	Iba_chr03a_18110404_18110804.F	TGTGGTTAGCCTTAGAGATGCT	Iba_chr03a	18110604
	Iba_chr03a_18110404_18110804.R	ACGAAAGCAATTAGGTCCTAGTGA	Iba_chr03a	18110604
Iba_chr03a_20339963_20340363	Iba_chr03a_20339963_20340363.F	GAAGTGCACGGCAGAGTTTTAT	Iba_chr03a	20340163
	Iba_chr03a_20339963_20340363.R	TGAAATGATCGAAGCCCAGCTA	Iba_chr03a	20340163
Iba_chr03a_20354009_20354409	Iba_chr03a_20354009_20354409.F	CCCCCTTAATGTCGTCCATCAT	Iba_chr03a	20354209
	Iba_chr03a_20354009_20354409.R	ACCGTTGCCAAATTCAAAGAGT	Iba_chr03a	20354209
Iba_chr03a_20400918_20401318	Iba_chr03a_20400918_20401318.F	GAAATTGAGAACCCCATTCGCC	Iba_chr03a	20401118
	Iba_chr03a_20400918_20401318.R	CCAACGTTCGTCCCCATTATTG	Iba_chr03a	20401118
Iba_chr03a_20530394_20530794	Iba_chr03a_20530394_20530794.F	GGAACAGAGCGTGATAGTGCTA	Iba_chr03a	20530594
	Iba_chr03a_20530394_20530794.R	TCATCGTAGGACGCAGAATCAG	Iba_chr03a	20530594
Iba_chr03a_20666918_20667318	Iba_chr03a_20666918_20667318.F	TGTATATCCGTGAGAGGGACCA	Iba_chr03a	20667118
	Iba_chr03a_20666918_20667318.R	GGCTGTTTAATTCGCTTCACGT	Iba_chr03a	20667118
Iba_chr03a_20977227_20977627	Iba_chr03a_20977227_20977627.F	TGAGTATACCATGACACGTAGGC	Iba_chr03a	20977427
	Iba_chr03a_20977227_20977627.R	TCCTCCATGATCCCGACTCTAA	Iba_chr03a	20977427
Iba_chr03a_20986026_20986426	Iba_chr03a_20986026_20986426.F	AGTGCTCAGCTGTTCCTGTTAA	Iba_chr03a	20986226
	Iba_chr03a_20986026_20986426.R	AACAAACTACCTGCGCTTCAAC	Iba_chr03a	20986226
Iba_chr03a_20990150_20990550	Iba_chr03a_20990150_20990550.F	CGAGAAGGGTCTAGTGACAGTG	Iba_chr03a	20990350
	Iba_chr03a_20990150_20990550.R	CTTCTCCTTGGACTCCACCTTC	Iba_chr03a	20990350
Iba_chr03a_21912118_21912518	Iba_chr03a_21912118_21912518.F	GAGGAGGGAGCCAAATTAACCA	Iba_chr03a	21912318
	Iba_chr03a_21912118_21912518.R	TATCCAAGGAATGCTGCTGTGT	Iba_chr03a	21912318
Iba_chr03a_22003800_22004200	Iba_chr03a_22003800_22004200.F	AGCACTATGAGAACAACTGGGG	Iba_chr03a	22004000
	Iba_chr03a_22003800_22004200.R	TGGGACAGGAAATATATTGTACGTCA	Iba_chr03a	22004000
Iba_chr03a_23449018_23449418	Iba_chr03a_23449018_23449418.F	ATTCTCCAAGATCCGGTGATGC	Iba_chr03a	23449218
	Iba_chr03a_23449018_23449418.R	TTTACAAAAGCCCCGCTCCTAA	Iba_chr03a	23449218
Iba_chr03a_23976129_23976529	Iba_chr03a_23976129_23976529.F	TTGCAACCGATGTTCCAAGATT	Iba_chr03a	23976329
	Iba_chr03a_23976129_23976529.R	TTGAGGTGCGCAGAATGATAGT	Iba_chr03a	23976329
Iba_chr03a_25634663_25635063	Iba_chr03a_25634663_25635063.F	TGTATACCCACCCCCATGTTTG	Iba_chr03a	25634863
	Iba_chr03a_25634663_25635063.R	CCGAGCTCTTGCCAAGATATCT	Iba_chr03a	25634863
Iba_chr03a_27048076_27048476	Iba_chr03a_27048076_27048476.F	AAGCCACTACATTGGTACACGT	Iba_chr03a	27048276
	Iba_chr03a_27048076_27048476.R	AAGCTAGTGGAAGCCAATGGAT	Iba_chr03a	27048276
Iba_chr03a_27128135_27128535	Iba_chr03a_27128135_27128535.F	GTGTGGGACTGTGTAATCACCA	Iba_chr03a	27128335
	Iba_chr03a_27128135_27128535.R	ACAGTAAAGCCAGAAGTGCCAT	Iba_chr03a	27128335
Iba_chr03a_27146032_27146432	Iba_chr03a_27146032_27146432.F	TGGCACAAACTAACCAGGCATA	Iba_chr03a	27146232
	Iba_chr03a_27146032_27146432.R	ACTCAGGGGACATTGAACAACT	Iba_chr03a	27146232
Iba_chr03a_27232095_27232495	Iba_chr03a_27232095_27232495.F	ATGTCTCGTTGAGTCGTTTACG	Iba_chr03a	27232295
	Iba_chr03a_27232095_27232495.R	TCTCCCAAATCGATGACAAGCA	Iba_chr03a	27232295
Iba_chr03a_27262362_27262762	Iba_chr03a_27262362_27262762.F	TTCTCTGCCTGCTACTCCATTG	Iba_chr03a	27262562
	Iba_chr03a_27262362_27262762.R	AGGGTGAGTACAAGTAGTTGCA	Iba_chr03a	27262562
Iba_chr03a_27273970_27274370	Iba_chr03a_27273970_27274370.F	AGTGCTGCTGTTTCAAATTCCC	Iba_chr03a	27274170
	Iba_chr03a_27273970_27274370.R	CTTTGCCCATACAACAGCAGTC	Iba_chr03a	27274170
Iba_chr03a_27295380_27295780	Iba_chr03a_27295380_27295780.F	CCATCTTGCTTAGGTGTTTGGC	Iba_chr03a	27295580
	Iba_chr03a_27295380_27295780.R	TCCTACGGACAGGGAGGTAATG	Iba_chr03a	27295580
Iba_chr03a_27304661_27305061	Iba_chr03a_27304661_27305061.F	TGCAAGCTTCACATTATTCCAATAG	Iba_chr03a	27304861
	Iba_chr03a_27304661_27305061.R	TCAACATGTTCAGTCCCCCATT	Iba_chr03a	27304861
Iba_chr03a_27327756_27328156	Iba_chr03a_27327756_27328156.F	AGAGAATTCAAGCACCACCCAT	Iba_chr03a	27327956
	Iba_chr03a_27327756_27328156.R	CAGAAGCAATCAATAGCGGTGG	Iba_chr03a	27327956
Iba_chr03a_27337746_27338146	Iba_chr03a_27337746_27338146.F	TCAAGATATCAGCTGCCCCATC	Iba_chr03a	27337946
	Iba_chr03a_27337746_27338146.R	CTACAACTCGGCAGCATTCTTG	Iba_chr03a	27337946
Iba_chr03a_27352981_27353381	Iba_chr03a_27352981_27353381.F	CTCAGTACCCAACCATAGCCAA	Iba_chr03a	27353181
	Iba_chr03a_27352981_27353381.R	AAGTGGGCCCTCATTTCTCAAT	Iba_chr03a	27353181
Iba_chr03a_27366973_27367373	Iba_chr03a_27366973_27367373.F	ACGGGAAATAGTGGTGAGGAAC	Iba_chr03a	27367173
	Iba_chr03a_27366973_27367373.R	AGTCCACCTACCTACGCCTTAA	Iba_chr03a	27367173
Iba_chr03a_27372997_27373397	Iba_chr03a_27372997_27373397.F	GTGTGCATTGCTTACCTGTTCA	Iba_chr03a	27373197
	Iba_chr03a_27372997_27373397.R	CTGCTTTCACGGTTCTGTTACC	Iba_chr03a	27373197
Iba_chr03a_27551069_27551469	Iba_chr03a_27551069_27551469.F	GCCTGTAAAGTTCCTAGCACCA	Iba_chr03a	27551269
	Iba_chr03a_27551069_27551469.R	TGCAGACTGTCAATGCAACAAC	Iba_chr03a	27551269
Iba_chr03a_27602720_27603120	Iba_chr03a_27602720_27603120.F	CCCTACATGGCAAGTCTGGTTA	Iba_chr03a	27602920
	Iba_chr03a_27602720_27603120.R	TCACTAGCAGTTTTAAACCAGGGT	Iba_chr03a	27602920
Iba_chr03a_27605297_27605697	Iba_chr03a_27605297_27605697.F	TTGAATGCAGTTTGATGGAGCA	Iba_chr03a	27605497
	Iba_chr03a_27605297_27605697.R	GTAGTGAATGCACCCAACTTCG	Iba_chr03a	27605497
Iba_chr03a_27605378_27605778	Iba_chr03a_27605378_27605778.F	TCGTGAGGTTGCTTTGTTTCAC	Iba_chr03a	27605578
	Iba_chr03a_27605378_27605778.R	TCCCCTATTATCGTGCTACCCT	Iba_chr03a	27605578
Iba_chr03a_27640117_27640517	Iba_chr03a_27640117_27640517.F	TAGTGGTCTATTGTGGACGCAG	Iba_chr03a	27640317
	Iba_chr03a_27640117_27640517.R	GAAACAAGCCGCAAAGAAATGC	Iba_chr03a	27640317
Iba_chr03a_27640118_27640518	Iba_chr03a_27640118_27640518.F	TAGTGGTCTATTGTGGACGCAG	Iba_chr03a	27640318
	Iba_chr03a_27640118_27640518.R	GAAACAAGCCGCAAAGAAATGC	Iba_chr03a	27640318
Iba_chr03a_27651223_27651623	Iba_chr03a_27651223_27651623.F	ACGTTGTTACTAATTTCCCTCCTGA	Iba_chr03a	27651423
	Iba_chr03a_27651223_27651623.R	GGCGATACAGGTACTCTTGGAT	Iba_chr03a	27651423
Iba_chr03a_27653798_27654198	Iba_chr03a_27653798_27654198.F	ACCAATGAAGACCACATGAAGGA	Iba_chr03a	27653998
	Iba_chr03a_27653798_27654198.R	TTTGCTCCCCCACCTAGTTTTT	Iba_chr03a	27653998
Iba_chr03a_27671188_27671588	Iba_chr03a_27671188_27671588.F	GTCACAAGCGGTAAAACCACTC	Iba_chr03a	27671388
	Iba_chr03a_27671188_27671588.R	TGTGATGCGGGCTGTTATAAGA	Iba_chr03a	27671388
Iba_chr03a_27682901_27683301	Iba_chr03a_27682901_27683301.F	TAGGGCTTCCAGTTTCCCATTC	Iba_chr03a	27683101
	Iba_chr03a_27682901_27683301.R	AAGCTGTTTTAGGTGGAGGAGG	Iba_chr03a	27683101
Iba_chr03a_27837002_27837402	Iba_chr03a_27837002_27837402.F	TCAACATGGGCATTTCTGGAGA	Iba_chr03a	27837202
	Iba_chr03a_27837002_27837402.R	CGCTAAAACAACCATGCCTGAA	Iba_chr03a	27837202
Iba_chr03a_28192271_28192671	Iba_chr03a_28192271_28192671.F	TCACATGCATATGGTACGGTCT	Iba_chr03a	28192471
	Iba_chr03a_28192271_28192671.R	GGAGGGAAACGTGCAAGTAGTA	Iba_chr03a	28192471
Iba_chr03a_28608163_28608563	Iba_chr03a_28608163_28608563.F	ACTGTACTTGTGTGACCTCCAC	Iba_chr03a	28608363
	Iba_chr03a_28608163_28608563.R	TGATTAACACGAGCAACGAACT	Iba_chr03a	28608363
Iba_chr03a_29504256_29504656	Iba_chr03a_29504256_29504656.F	CACATGAACATAGAGATGCGTGA	Iba_chr03a	29504456
	Iba_chr03a_29504256_29504656.R	CTCCACAATGGACAACCTACGA	Iba_chr03a	29504456
Iba_chr03a_30074052_30074452	Iba_chr03a_30074052_30074452.F	AGCACTCCCGTGATTTCTCTAA	Iba_chr03a	30074252
	Iba_chr03a_30074052_30074452.R	AGGATGCATAAAGTCCACTCCC	Iba_chr03a	30074252
Iba_chr03a_33074560_33074960	Iba_chr03a_33074560_33074960.F	ACAGAGGTCAAAAATGGCGTTG	Iba_chr03a	33074760
	Iba_chr03a_33074560_33074960.R	TTCGCTTGGCAAAAGGTTCATT	Iba_chr03a	33074760
Iba_chr03a_33529179_33529579	Iba_chr03a_33529179_33529579.F	CCCCGGATTTCGATATGATGGT	Iba_chr03a	33529379
	Iba_chr03a_33529179_33529579.R	AACATGAGAGACTGCTACCTGG	Iba_chr03a	33529379
Iba_chr03a_33615256_33615656	Iba_chr03a_33615256_33615656.F	TGTCAATTCTCCCGTACACCAA	Iba_chr03a	33615456
	Iba_chr03a_33615256_33615656.R	TAGAACGAACTACCCTGCCATG	Iba_chr03a	33615456
Iba_chr03a_33615892_33616292	Iba_chr03a_33615892_33616292.F	CAGGATGTCCATGATGGTTGGA	Iba_chr03a	33616092
	Iba_chr03a_33615892_33616292.R	CCGCAATGGAGCAGTAAGTTTT	Iba_chr03a	33616092
Iba_chr03a_33644498_33644898	Iba_chr03a_33644498_33644898.F	ATGCAGGGGTCAGTGTAGAATC	Iba_chr03a	33644698
	Iba_chr03a_33644498_33644898.R	ACTATTCGAGCGGTGTCAGTTT	Iba_chr03a	33644698
Iba_chr03a_33701752_33702152	Iba_chr03a_33701752_33702152.F	CGCCAACTTAAACAACCTGCAT	Iba_chr03a	33701952
	Iba_chr03a_33701752_33702152.R	AGCGGCCCTATATTAAACGAGG	Iba_chr03a	33701952
Iba_chr03a_33702896_33703296	Iba_chr03a_33702896_33703296.F	ACAGCAAAAGAATCAACTGAACCA	Iba_chr03a	33703096
	Iba_chr03a_33702896_33703296.R	TTCCGCTAGTTTAGCTGAATGTT	Iba_chr03a	33703096
Iba_chr03a_33721409_33721809	Iba_chr03a_33721409_33721809.F	AGCAAATATCGCATGTCAGCTG	Iba_chr03a	33721609
	Iba_chr03a_33721409_33721809.R	AAGGTCACATCAGAGCCATCAG	Iba_chr03a	33721609
Iba_chr03a_33774363_33774763	Iba_chr03a_33774363_33774763.F	ATCCACCAGCCTCCAAAGTAAG	Iba_chr03a	33774563
	Iba_chr03a_33774363_33774763.R	GCTACTGCCGTTGATCGAAATC	Iba_chr03a	33774563
Iba_chr03a_33778674_33779074	Iba_chr03a_33778674_33779074.F	CTCTCCTCGCCTTCTCACTTTT	Iba_chr03a	33778874
	Iba_chr03a_33778674_33779074.R	TCCAGCCCTCCAAAATCATGAA	Iba_chr03a	33778874
Iba_chr03a_33805311_33805711	Iba_chr03a_33805311_33805711.F	TCCACCACTTTAAACCTGACCG	Iba_chr03a	33805511
	Iba_chr03a_33805311_33805711.R	TGGCTTCATGAGATGGATAGGG	Iba_chr03a	33805511
Iba_chr03a_33833253_33833653	Iba_chr03a_33833253_33833653.F	CCCAAACATCCTCAGACAAAGC	Iba_chr03a	33833453
	Iba_chr03a_33833253_33833653.R	AAAGAACCAAGCCATCCAAACG	Iba_chr03a	33833453
Iba_chr03a_33853708_33854108	Iba_chr03a_33853708_33854108.F	CGGTGATGAGGTCCCTTCAAAA	Iba_chr03a	33853908
	Iba_chr03a_33853708_33854108.R	CAGCTCACAGATACTAGCTCGG	Iba_chr03a	33853908
Iba_chr03a_33860617_33861017	Iba_chr03a_33860617_33861017.F	CTGAACCACTCCCCTTGAAACT	Iba_chr03a	33860817
	Iba_chr03a_33860617_33861017.R	ACCTGCAAGAGTGACAGTAAGG	Iba_chr03a	33860817
Iba_chr03a_33862167_33862567	Iba_chr03a_33862167_33862567.F	GCTTTTTCACATAAATCGGCGC	Iba_chr03a	33862367
	Iba_chr03a_33862167_33862567.R	AGGCAGTAGCATTTATTGTTTACGT	Iba_chr03a	33862367
Iba_chr03a_33873987_33874387	Iba_chr03a_33873987_33874387.F	TACAGGCTTCAGAATCCCAACC	Iba_chr03a	33874187
	Iba_chr03a_33873987_33874387.R	GTGAATGATCAGTTTCCACCGC	Iba_chr03a	33874187
Iba_chr03a_33896002_33896402	Iba_chr03a_33896002_33896402.F	GCCTGAGCTAGCTGATCAATTATG	Iba_chr03a	33896202
	Iba_chr03a_33896002_33896402.R	GGAGAGTGAAGCTAGCAACCAT	Iba_chr03a	33896202
Iba_chr03a_33897382_33897782	Iba_chr03a_33897382_33897782.F	CTCCTTTCAGCCCCATGATGAT	Iba_chr03a	33897582
	Iba_chr03a_33897382_33897782.R	ACTGAAGCACATTACTGCACCA	Iba_chr03a	33897582
Iba_chr03a_33919789_33920189	Iba_chr03a_33919789_33920189.F	TAATGTTCCGTACGTCCTTGCA	Iba_chr03a	33919989
	Iba_chr03a_33919789_33920189.R	ACGACTCCTGAAAAGTGATCGA	Iba_chr03a	33919989
Iba_chr03a_33950174_33950574	Iba_chr03a_33950174_33950574.F	CCACCGTCCAATTAAAAAGCGT	Iba_chr03a	33950374
	Iba_chr03a_33950174_33950574.R	TGGGGGTGGTTGATAATGACAG	Iba_chr03a	33950374
Iba_chr03a_33951109_33951509	Iba_chr03a_33951109_33951509.F	GGCAAGCAATTAGTAGAGGGGT	Iba_chr03a	33951309
	Iba_chr03a_33951109_33951509.R	TATTGTAGAACCTTTGGCGCCT	Iba_chr03a	33951309
Iba_chr03a_33955922_33956322	Iba_chr03a_33955922_33956322.F	ATCAGAAGAGTGGACCAATCGG	Iba_chr03a	33956122
	Iba_chr03a_33955922_33956322.R	AGCAGAGACATAAGTTGGGCTC	Iba_chr03a	33956122
Iba_chr03a_33959833_33960233	Iba_chr03a_33959833_33960233.F	GCATTCATTGCCCCATCGATTT	Iba_chr03a	33960033
	Iba_chr03a_33959833_33960233.R	TCCTATAGTCATGAAAGCAGAAGTGA	Iba_chr03a	33960033
Iba_chr03a_33979488_33979888	Iba_chr03a_33979488_33979888.F	CCATACTTGGGCAATGCATCAG	Iba_chr03a	33979688
	Iba_chr03a_33979488_33979888.R	AGTGTATTATCATAGCCGCCCA	Iba_chr03a	33979688
Iba_chr03a_33980986_33981386	Iba_chr03a_33980986_33981386.F	GCAGTGGTCTGATCAATCTCGA	Iba_chr03a	33981186
	Iba_chr03a_33980986_33981386.R	TAAGGATTGCGAAAACAGCACC	Iba_chr03a	33981186
Iba_chr03a_33987016_33987416	Iba_chr03a_33987016_33987416.F	GGAACCCAATATTCACGCGTTT	Iba_chr03a	33987216
	Iba_chr03a_33987016_33987416.R	GCCTAGGCAAATGCTTGTTTGA	Iba_chr03a	33987216
Iba_chr03a_33990368_33990768	Iba_chr03a_33990368_33990768.F	GTGAAAGTGGGCGTTAGTGTTC	Iba_chr03a	33990568
	Iba_chr03a_33990368_33990768.R	CCCTAATAAGTGGGTCGTGCTT	Iba_chr03a	33990568
Iba_chr03a_34007038_34007438	Iba_chr03a_34007038_34007438.F	CTAAACCACGCCATCTCCTTCT	Iba_chr03a	34007238
	Iba_chr03a_34007038_34007438.R	AGGATCCTTACGGAAGCCATTG	Iba_chr03a	34007238
Iba_chr03a_34011999_34012399	Iba_chr03a_34011999_34012399.F	TTGCTAATCTTGCCTACGTTGG	Iba_chr03a	34012199
	Iba_chr03a_34011999_34012399.R	TCATTGAGGAGGGGAGATGAGT	Iba_chr03a	34012199
Iba_chr03a_34045419_34045819	Iba_chr03a_34045419_34045819.F	CCACATCTTGATGCTCACATGT	Iba_chr03a	34045619
	Iba_chr03a_34045419_34045819.R	GACAAACAGATGACTGCAGACG	Iba_chr03a	34045619
Iba_chr03a_34052677_34053077	Iba_chr03a_34052677_34053077.F	CACATAGCTGAAGTGCCGTTTT	Iba_chr03a	34052877
	Iba_chr03a_34052677_34053077.R	CATGGCCCACATCAGTTTCTGA	Iba_chr03a	34052877
Iba_chr03a_34053745_34054145	Iba_chr03a_34053745_34054145.F	GTGGTCTCTTACGCACCTGTAA	Iba_chr03a	34053945
	Iba_chr03a_34053745_34054145.R	ATCAGGCCAACATTGCACATTC	Iba_chr03a	34053945
Iba_chr03a_34062531_34062931	Iba_chr03a_34062531_34062931.F	TGTTCCGTCAACTGAGTTACCT	Iba_chr03a	34062731
	Iba_chr03a_34062531_34062931.R	CCTCACCTACAAACTGCTTTGC	Iba_chr03a	34062731
Iba_chr03a_34263886_34264286	Iba_chr03a_34263886_34264286.F	GCTCTGCAGATGCTTACCAATG	Iba_chr03a	34264086
	Iba_chr03a_34263886_34264286.R	GAGTCATGGAGTGATGAGCCAT	Iba_chr03a	34264086
Iba_chr03a_34264215_34264615	Iba_chr03a_34264215_34264615.F	CGCAAGTTGCCTGTATACAACA	Iba_chr03a	34264415
	Iba_chr03a_34264215_34264615.R	CTGCCCTGCCCAAAATATTTGG	Iba_chr03a	34264415
Iba_chr03a_34686973_34687373	Iba_chr03a_34686973_34687373.F	ATGCTCTTCCCCTGATGATGTC	Iba_chr03a	34687173
	Iba_chr03a_34686973_34687373.R	TCTCTAACCTTGGTAGCCGGTA	Iba_chr03a	34687173
Iba_chr03a_34714311_34714711	Iba_chr03a_34714311_34714711.F	AGCAGGTCCTTAATGAAGAGAGA	Iba_chr03a	34714511
	Iba_chr03a_34714311_34714711.R	TGTTGCTGTCAAAGGGAACTATT	Iba_chr03a	34714511
Iba_chr03a_34912232_34912632	Iba_chr03a_34912232_34912632.F	GAGGACCGAATGTAGCGACTAG	Iba_chr03a	34912432
	Iba_chr03a_34912232_34912632.R	ACATTCCCAAATCCGGTTAGCA	Iba_chr03a	34912432
Iba_chr04a_24898_25298	Iba_chr04a_24898_25298.F	TCAGGGTTGTTCAACACCAGAA	Iba_chr04a	25098
	Iba_chr04a_24898_25298.R	TGATCAGTCATCACTAACACAGGT	Iba_chr04a	25098
Iba_chr04a_36815_37215	Iba_chr04a_36815_37215.F	AAAGTAGTGAAGCCAAGCCAGA	Iba_chr04a	37015
	Iba_chr04a_36815_37215.R	GCCAATGCAGTTGCTTCTAAGT	Iba_chr04a	37015
Iba_chr04a_57049_57449	Iba_chr04a_57049_57449.F	CCAAATGGCCAACCTTACATTATT	Iba_chr04a	57249
	Iba_chr04a_57049_57449.R	ACCTGGACTTGTGAAAAGAGGA	Iba_chr04a	57249
Iba_chr04a_59477_59877	Iba_chr04a_59477_59877.F	ACAAGCTGAGATGACACTACGA	Iba_chr04a	59677
	Iba_chr04a_59477_59877.R	TCTTAACCGTCACATTTCCCGT	Iba_chr04a	59677
Iba_chr04a_121615_122015	Iba_chr04a_121615_122015.F	ACAAACACGGGAAAGATGGAGT	Iba_chr04a	121815
	Iba_chr04a_121615_122015.R	GGTGACGACCAGTAAGTTATGC	Iba_chr04a	121815
Iba_chr04a_123854_124254	Iba_chr04a_123854_124254.F	GAGACTCTCAAGATGCGTGCTA	Iba_chr04a	124054
	Iba_chr04a_123854_124254.R	ATCTACACCCCCAGAAATGCAG	Iba_chr04a	124054
Iba_chr04a_130366_130766	Iba_chr04a_130366_130766.F	TGGCAGTCGTAATACATCAACTT	Iba_chr04a	130566
	Iba_chr04a_130366_130766.R	ACTTGACGAAGCTAAATGCAACA	Iba_chr04a	130566
Iba_chr04a_169465_169865	Iba_chr04a_169465_169865.F	CGAATACTATCAAGTCCAACATAGCA	Iba_chr04a	169665
	Iba_chr04a_169465_169865.R	AGCGTTTATTGGAGCAGTCTGT	Iba_chr04a	169665
Iba_chr04a_171441_171841	Iba_chr04a_171441_171841.F	TGAAAACAAAGCTGGTGTAAACAGA	Iba_chr04a	171641
	Iba_chr04a_171441_171841.R	TTTGACCCTTGGAACGGTAAGT	Iba_chr04a	171641
Iba_chr04a_171511_171911	Iba_chr04a_171511_171911.F	TTATGCACTTAACCTGGCCAGT	Iba_chr04a	171711
	Iba_chr04a_171511_171911.R	GCTGGATCTGAGAGCTCAAAGA	Iba_chr04a	171711
Iba_chr04a_181072_181472	Iba_chr04a_181072_181472.F	AGAGCCTAGGTATTTTAGCCGC	Iba_chr04a	181272
	Iba_chr04a_181072_181472.R	TCGATCCGAGCAATGGATTCAA	Iba_chr04a	181272
Iba_chr04a_185912_186312	Iba_chr04a_185912_186312.F	ATACGTCGTAGTTCCGGTTTCC	Iba_chr04a	186112
	Iba_chr04a_185912_186312.R	GGTCGCAGTAATGAATGCACAG	Iba_chr04a	186112
Iba_chr04a_196957_197357	Iba_chr04a_196957_197357.F	AGGCCAACATGTAACTACCTCG	Iba_chr04a	197157
	Iba_chr04a_196957_197357.R	TGTGGCCCCTATCAAACTTCTC	Iba_chr04a	197157
Iba_chr04a_251988_252388	Iba_chr04a_251988_252388.F	TGGTTGACTAGCTGAATCACCC	Iba_chr04a	252188
	Iba_chr04a_251988_252388.R	CAAACTCAATGCTGCAGCTTCT	Iba_chr04a	252188
Iba_chr04a_262250_262650	Iba_chr04a_262250_262650.F	CTGGTCGTGCTTGTCTCCATAT	Iba_chr04a	262450
	Iba_chr04a_262250_262650.R	CGCAGTTTCAGTGATTCACGTT	Iba_chr04a	262450
Iba_chr04a_278497_278897	Iba_chr04a_278497_278897.F	GCCAAGGCAGCATTTTACATGA	Iba_chr04a	278697
	Iba_chr04a_278497_278897.R	GTTCATCACAGAGCAAGCAACA	Iba_chr04a	278697
Iba_chr04a_327190_327590	Iba_chr04a_327190_327590.F	TCTTGTGCCTCGGCCTAATTTA	Iba_chr04a	327390
	Iba_chr04a_327190_327590.R	AAATGTTCTCCGATGGAAGCCA	Iba_chr04a	327390
Iba_chr04a_362138_362538	Iba_chr04a_362138_362538.F	GGACCCACCAAACCTGATTCTA	Iba_chr04a	362338
	Iba_chr04a_362138_362538.R	CACCTCCGAATCTAACACCAGT	Iba_chr04a	362338
Iba_chr04a_393706_394106	Iba_chr04a_393706_394106.F	TAGGGTTTTGGCTACCAACACA	Iba_chr04a	393906
	Iba_chr04a_393706_394106.R	GCATTGCTGCCATTACATATACAC	Iba_chr04a	393906
Iba_chr04a_429675_430075	Iba_chr04a_429675_430075.F	ACGTACAGCTCTCTTTCTCACT	Iba_chr04a	429875
	Iba_chr04a_429675_430075.R	GCAGGCTACGATTTTCTAGGGT	Iba_chr04a	429875
Iba_chr04a_435132_435532	Iba_chr04a_435132_435532.F	GCATATTCTTTGGCTTTCGGTGA	Iba_chr04a	435332
	Iba_chr04a_435132_435532.R	ACGGAGGATTTTGAGAAACACAG	Iba_chr04a	435332
Iba_chr04a_437710_438110	Iba_chr04a_437710_438110.F	TGAGATGTCCACGAATTTCCGA	Iba_chr04a	437910
	Iba_chr04a_437710_438110.R	AAGTAACTTAAAGCAAGGGAAAACC	Iba_chr04a	437910
Iba_chr04a_443665_444065	Iba_chr04a_443665_444065.F	TTGTGATATCGCGTGTCCATGT	Iba_chr04a	443865
	Iba_chr04a_443665_444065.R	GCAAATAGTCCAGCTCAGTTGG	Iba_chr04a	443865
Iba_chr04a_445378_445778	Iba_chr04a_445378_445778.F	AAGCGTACACAGTCGGAGTTAG	Iba_chr04a	445578
	Iba_chr04a_445378_445778.R	CTCTACACATCAACAGGTGGCT	Iba_chr04a	445578
Iba_chr04a_450722_451122	Iba_chr04a_450722_451122.F	CAGTGAGATTGTAGTGCGGGTA	Iba_chr04a	450922
	Iba_chr04a_450722_451122.R	TGGGCAGTTGTACCATAATGCT	Iba_chr04a	450922
Iba_chr04a_508841_509241	Iba_chr04a_508841_509241.F	TGCAAATCCAGCTGACTCTATGT	Iba_chr04a	509041
	Iba_chr04a_508841_509241.R	ATTTTGTTGGTGCAACTGCTCA	Iba_chr04a	509041
Iba_chr04a_532686_533086	Iba_chr04a_532686_533086.F	TACCAGGCAGGAATGTAGCTTC	Iba_chr04a	532886
	Iba_chr04a_532686_533086.R	GGGCACTGGAGTTGAATAAGGA	Iba_chr04a	532886
Iba_chr04a_562215_562615	Iba_chr04a_562215_562615.F	ATACAAGCAATCTCGCCTCCTC	Iba_chr04a	562415
	Iba_chr04a_562215_562615.R	TCTCATATACACAGCTGCCACC	Iba_chr04a	562415
Iba_chr04a_563935_564335	Iba_chr04a_563935_564335.F	CAGGTGGGTGGATGGGTTAATA	Iba_chr04a	564135
	Iba_chr04a_563935_564335.R	CGCATCAGATAGGAACAGAGCT	Iba_chr04a	564135
Iba_chr04a_649543_649943	Iba_chr04a_649543_649943.F	TACTTTCGAGCATTAGACCCCG	Iba_chr04a	649743
	Iba_chr04a_649543_649943.R	CCACATGCAAACTCCTTTCCTG	Iba_chr04a	649743
Iba_chr04a_663038_663438	Iba_chr04a_663038_663438.F	ATGGCTACAGGATTTGCCTCTC	Iba_chr04a	663238
	Iba_chr04a_663038_663438.R	TCACCCTGGTTGGAATCATTGT	Iba_chr04a	663238
Iba_chr04a_671395_671795	Iba_chr04a_671395_671795.F	GCCCAACACTGCAGATCTTTTA	Iba_chr04a	671595
	Iba_chr04a_671395_671795.R	ACTTCTTAAATCAACTGCCTGCA	Iba_chr04a	671595
Iba_chr04a_832222_832622	Iba_chr04a_832222_832622.F	ATTGAGGTCAACCCAGCATTGA	Iba_chr04a	832422
	Iba_chr04a_832222_832622.R	CATTGCCCCCTTGCATATTCAA	Iba_chr04a	832422
Iba_chr04a_844224_844624	Iba_chr04a_844224_844624.F	AGATGAGTGACTGGGCAACAAT	Iba_chr04a	844424
	Iba_chr04a_844224_844624.R	CCTACAGAGTAGCAGTGTGTGG	Iba_chr04a	844424
Iba_chr04a_845548_845948	Iba_chr04a_845548_845948.F	TCGCTGAAGCTTTGGACTCTTA	Iba_chr04a	845748
	Iba_chr04a_845548_845948.R	CCCGCTGTCAAAGTAGACTACA	Iba_chr04a	845748
Iba_chr04a_858639_859039	Iba_chr04a_858639_859039.F	TGTCATGCATACTTCAGTGTTGT	Iba_chr04a	858839
	Iba_chr04a_858639_859039.R	CTTTATCCTTTGGAGCCCATGC	Iba_chr04a	858839
Iba_chr04a_1272774_1273174	Iba_chr04a_1272774_1273174.F	GGTGGCCTCAAAAACTTGTGTT	Iba_chr04a	1272974
	Iba_chr04a_1272774_1273174.R	AGCTACCCAACAAGATCACAGG	Iba_chr04a	1272974
Iba_chr04a_1299955_1300355	Iba_chr04a_1299955_1300355.F	CAACGTATCATCGCTGTGTCAC	Iba_chr04a	1300155
	Iba_chr04a_1299955_1300355.R	CGAAGGAGCAGAGTCACAATGA	Iba_chr04a	1300155
Iba_chr04a_1307574_1307974	Iba_chr04a_1307574_1307974.F	GAATGCTTTGTTCCACCTGACC	Iba_chr04a	1307774
	Iba_chr04a_1307574_1307974.R	TCTCTTCAAGGTGCGTCTTGTT	Iba_chr04a	1307774
Iba_chr04a_1309819_1310219	Iba_chr04a_1309819_1310219.F	AGGGCCGAGTAAAATTAGTTGAGT	Iba_chr04a	1310019
	Iba_chr04a_1309819_1310219.R	AGCCGTTGTTATTGTGTGCAAT	Iba_chr04a	1310019
Iba_chr04a_1320327_1320727	Iba_chr04a_1320327_1320727.F	CGTCATTTGATCACCCCACCTA	Iba_chr04a	1320527
	Iba_chr04a_1320327_1320727.R	CCCTTGCAAATTGTAATCAGTTGG	Iba_chr04a	1320527
Iba_chr04a_1374832_1375232	Iba_chr04a_1374832_1375232.F	AGAAGCGCACAAAGTTCAACC	Iba_chr04a	1375032
	Iba_chr04a_1374832_1375232.R	AGGACTCAGTCATAAACCATCACT	Iba_chr04a	1375032
Iba_chr04a_1377335_1377735	Iba_chr04a_1377335_1377735.F	TCGGAGGTCACATAGTTTCACC	Iba_chr04a	1377535
	Iba_chr04a_1377335_1377735.R	TTGCACAAGAGAATTTGAGGCA	Iba_chr04a	1377535
Iba_chr04a_1380346_1380746	Iba_chr04a_1380346_1380746.F	GAAGGAACGAGAGGTTTCGAGA	Iba_chr04a	1380546
	Iba_chr04a_1380346_1380746.R	CGCTAAGCTAAAACCTCAGGGA	Iba_chr04a	1380546
Iba_chr04a_1430747_1431147	Iba_chr04a_1430747_1431147.F	TAGTGGCCTGTAGTTTTCCGTC	Iba_chr04a	1430947
	Iba_chr04a_1430747_1431147.R	TGATTGCATGAAGCTCTTGAGC	Iba_chr04a	1430947
Iba_chr04a_1431559_1431959	Iba_chr04a_1431559_1431959.F	AGTTAGCAGATAACAGCAGCAA	Iba_chr04a	1431759
	Iba_chr04a_1431559_1431959.R	CTTGTGCCTTCTCAACCTTTCC	Iba_chr04a	1431759
Iba_chr04a_1448262_1448662	Iba_chr04a_1448262_1448662.F	ACATGGTCTGCTATCTACCACA	Iba_chr04a	1448462
	Iba_chr04a_1448262_1448662.R	TGCCATCCACAAAGCAAATTGG	Iba_chr04a	1448462
Iba_chr04a_1448928_1449328	Iba_chr04a_1448928_1449328.F	ACATCTGACATCCCAAGAAAGCT	Iba_chr04a	1449128
	Iba_chr04a_1448928_1449328.R	GTTTGTGTTCTTGTGTAGTGGGT	Iba_chr04a	1449128
Iba_chr04a_1450395_1450795	Iba_chr04a_1450395_1450795.F	ATTGCACATGACTGCGAGTTTC	Iba_chr04a	1450595
	Iba_chr04a_1450395_1450795.R	GGTGTCACTCTTCGATCATGGT	Iba_chr04a	1450595
Iba_chr04a_1536064_1536464	Iba_chr04a_1536064_1536464.F	TGGGTCAAGTCTCAATCAACCC	Iba_chr04a	1536264
	Iba_chr04a_1536064_1536464.R	AGAGCGCGGTAATTTATGTGGA	Iba_chr04a	1536264
Iba_chr04a_1554365_1554765	Iba_chr04a_1554365_1554765.F	TCTACAGAGGCAGGTTGAGGAT	Iba_chr04a	1554565
	Iba_chr04a_1554365_1554765.R	GACCAGTGAACTTGTGCCAAAA	Iba_chr04a	1554565
Iba_chr04a_1561859_1562259	Iba_chr04a_1561859_1562259.F	GTTTTGCGGACTTGCCCAATAT	Iba_chr04a	1562059
	Iba_chr04a_1561859_1562259.R	ACCATCCGGCCACTTATTACTC	Iba_chr04a	1562059
Iba_chr04a_1580367_1580767	Iba_chr04a_1580367_1580767.F	GCCTTTACTAAGAACACGCGTT	Iba_chr04a	1580567
	Iba_chr04a_1580367_1580767.R	TGTGAGTGTGACTTTAGGCGAA	Iba_chr04a	1580567
Iba_chr04a_1587585_1587985	Iba_chr04a_1587585_1587985.F	CAACGGCGATTTCTTTTTCCCT	Iba_chr04a	1587785
	Iba_chr04a_1587585_1587985.R	TCACGGACTTGAAAGTGAGTTCA	Iba_chr04a	1587785
Iba_chr04a_1589479_1589879	Iba_chr04a_1589479_1589879.F	AGCTCTTCCACCTGTCATGAAG	Iba_chr04a	1589679
	Iba_chr04a_1589479_1589879.R	GGCTATCTACACAGTGGATCAGG	Iba_chr04a	1589679
Iba_chr04a_1590287_1590687	Iba_chr04a_1590287_1590687.F	CAACCACAAGCCCTAGAGACAA	Iba_chr04a	1590487
	Iba_chr04a_1590287_1590687.R	TGTCATATGTTGTACTCAGTACCAC	Iba_chr04a	1590487
Iba_chr04a_1619330_1619730	Iba_chr04a_1619330_1619730.F	CGCTTTCCTTCTGACCCTAGTT	Iba_chr04a	1619530
	Iba_chr04a_1619330_1619730.R	TGAAGCGTCCAATCTGCATCTA	Iba_chr04a	1619530
Iba_chr04a_1652106_1652506	Iba_chr04a_1652106_1652506.F	GATCGACCAGGTGAGAATGGAG	Iba_chr04a	1652306
	Iba_chr04a_1652106_1652506.R	TGGGGGTGGGTCAATTAAAACT	Iba_chr04a	1652306
Iba_chr04a_1682449_1682849	Iba_chr04a_1682449_1682849.F	CCACCGGCATTTTTGTTGGTAT	Iba_chr04a	1682649
	Iba_chr04a_1682449_1682849.R	TGGCAATATGGTATCATGCTAGTT	Iba_chr04a	1682649
Iba_chr04a_1685524_1685924	Iba_chr04a_1685524_1685924.F	CAGAACTCAGAAGCACCAAAGC	Iba_chr04a	1685724
	Iba_chr04a_1685524_1685924.R	TTTGCTAAAACCACAGCACTCG	Iba_chr04a	1685724
Iba_chr04a_1687228_1687628	Iba_chr04a_1687228_1687628.F	TCATGCTGACAACACACAAACC	Iba_chr04a	1687428
	Iba_chr04a_1687228_1687628.R	TCGAAGCCATTCAACGAACCTA	Iba_chr04a	1687428
Iba_chr04a_1702319_1702719	Iba_chr04a_1702319_1702719.F	GACTTAAACCAGCCACCTACCA	Iba_chr04a	1702519
	Iba_chr04a_1702319_1702719.R	TGCTCTGTCTCACTGAATACTGT	Iba_chr04a	1702519
Iba_chr04a_1715631_1716031	Iba_chr04a_1715631_1716031.F	GCAAGGAAATTCCGGACTGAGA	Iba_chr04a	1715831
	Iba_chr04a_1715631_1716031.R	ATAAACACGTTGGATGCACGAC	Iba_chr04a	1715831
Iba_chr04a_1724252_1724652	Iba_chr04a_1724252_1724652.F	CAACATAGGCTGAGGTTACCCC	Iba_chr04a	1724452
	Iba_chr04a_1724252_1724652.R	GCCAGATTGGTCAAGCAATTGT	Iba_chr04a	1724452
Iba_chr04a_1785100_1785500	Iba_chr04a_1785100_1785500.F	AAACCACACTGGATGTAGGCTT	Iba_chr04a	1785300
	Iba_chr04a_1785100_1785500.R	TGCTTAGGGTGTTGCATACAAG	Iba_chr04a	1785300
Iba_chr04a_1819523_1819923	Iba_chr04a_1819523_1819923.F	GATGGCTTGCCTCCATGAAAAG	Iba_chr04a	1819723
	Iba_chr04a_1819523_1819923.R	CAACTCACGGACTCACAGTACA	Iba_chr04a	1819723
Iba_chr04a_1820351_1820751	Iba_chr04a_1820351_1820751.F	TGGTTGAACTGGTCCAATGACA	Iba_chr04a	1820551
	Iba_chr04a_1820351_1820751.R	GTGGCATTTACCATTGCTGTCA	Iba_chr04a	1820551
Iba_chr04a_1849460_1849860	Iba_chr04a_1849460_1849860.F	CCCCCAGGCAGGATTAGAACTA	Iba_chr04a	1849660
	Iba_chr04a_1849460_1849860.R	ACCCCTCTGCTTTAACTATGTCC	Iba_chr04a	1849660
Iba_chr04a_1854814_1855214	Iba_chr04a_1854814_1855214.F	AAAATGGGAATGCCTCAAAGCC	Iba_chr04a	1855014
	Iba_chr04a_1854814_1855214.R	AGTTCCTGGGGCTATACTGAGT	Iba_chr04a	1855014
Iba_chr04a_1864868_1865268	Iba_chr04a_1864868_1865268.F	CCACGGACGCAGGTATTCTTAT	Iba_chr04a	1865068
	Iba_chr04a_1864868_1865268.R	GGACCTGGCTCACTTCATTTTC	Iba_chr04a	1865068
Iba_chr04a_1898603_1899003	Iba_chr04a_1898603_1899003.F	CCGCATACACGCACTCATACTA	Iba_chr04a	1898803
	Iba_chr04a_1898603_1899003.R	GGTGGACTCATGATCAGGATCC	Iba_chr04a	1898803
Iba_chr04a_1917402_1917802	Iba_chr04a_1917402_1917802.F	AATATGCATACCCCTTCCAGCC	Iba_chr04a	1917602
	Iba_chr04a_1917402_1917802.R	CCCATCGGAAATGGTTTCGAAC	Iba_chr04a	1917602
Iba_chr04a_2190385_2190785	Iba_chr04a_2190385_2190785.F	GAGGAGTTTGAGGGGGATGTTG	Iba_chr04a	2190585
	Iba_chr04a_2190385_2190785.R	CCATCACTCGGCCATCATATCA	Iba_chr04a	2190585
Iba_chr04a_2191578_2191978	Iba_chr04a_2191578_2191978.F	TGGCTATGCATGGCTATGAAAC	Iba_chr04a	2191778
	Iba_chr04a_2191578_2191978.R	CTGGAAGTGATGGGGTTCAC	Iba_chr04a	2191778
Iba_chr04a_2195917_2196317	Iba_chr04a_2195917_2196317.F	TTTCCTCAGAAAACTGCCATGC	Iba_chr04a	2196117
	Iba_chr04a_2195917_2196317.R	CTCGGCTCAGATTAAGAGTGGG	Iba_chr04a	2196117
Iba_chr04a_2226141_2226541	Iba_chr04a_2226141_2226541.F	TAGACAATCAGACCCCTGCATG	Iba_chr04a	2226341
	Iba_chr04a_2226141_2226541.R	TGAAGAGCAACGATCCCAAGTT	Iba_chr04a	2226341
Iba_chr04a_2246928_2247328	Iba_chr04a_2246928_2247328.F	TTGTGCAGACATGACTAGCAGT	Iba_chr04a	2247128
	Iba_chr04a_2246928_2247328.R	TAACGGGCCAGAAACCTAAGTC	Iba_chr04a	2247128
Iba_chr04a_2247021_2247421	Iba_chr04a_2247021_2247421.F	ACTACTCAATGCAGCTTGGTCA	Iba_chr04a	2247221
	Iba_chr04a_2247021_2247421.R	ACATGTTCTCCAACACGGATGA	Iba_chr04a	2247221
Iba_chr04a_2290740_2291140	Iba_chr04a_2290740_2291140.F	AAGACTTCGTTTGTCCCAGACA	Iba_chr04a	2290940
	Iba_chr04a_2290740_2291140.R	ACCAGAACTTCAAGGGCACATA	Iba_chr04a	2290940
Iba_chr04a_2300512_2300912	Iba_chr04a_2300512_2300912.F	TGTTAGCCTAGCAGCAGAACAA	Iba_chr04a	2300712
	Iba_chr04a_2300512_2300912.R	CGAGACTTCCCTTGGACAAAGA	Iba_chr04a	2300712
Iba_chr04a_2307712_2308112	Iba_chr04a_2307712_2308112.F	CACTTTCTTGGCCAGACTCTCA	Iba_chr04a	2307912
	Iba_chr04a_2307712_2308112.R	TTCAAGGCTGTTTCAACACTGC	Iba_chr04a	2307912
Iba_chr04a_2308709_2309109	Iba_chr04a_2308709_2309109.F	GAATGCATTGCTACGGAAACCA	Iba_chr04a	2308909
	Iba_chr04a_2308709_2309109.R	CCAATGGTCTGTTTTTGGCCTT	Iba_chr04a	2308909
Iba_chr04a_2323199_2323599	Iba_chr04a_2323199_2323599.F	GGCTCTGACCAACTGCAAATTT	Iba_chr04a	2323399
	Iba_chr04a_2323199_2323599.R	GGGATTTGGGGGAGCTAATCAT	Iba_chr04a	2323399
Iba_chr04a_2332766_2333166	Iba_chr04a_2332766_2333166.F	GTTGGATTAATAAGGCAGCAGCA	Iba_chr04a	2332966
	Iba_chr04a_2332766_2333166.R	TCATGCCCTTGTTTGAATGCAT	Iba_chr04a	2332966
Iba_chr04a_2373510_2373910	Iba_chr04a_2373510_2373910.F	ACTAGTCGCACAATTTCTGGGT	Iba_chr04a	2373710
	Iba_chr04a_2373510_2373910.R	GTGCATAGAAAAGGGAGAGCCT	Iba_chr04a	2373710
Iba_chr04a_2421446_2421846	Iba_chr04a_2421446_2421846.F	GGTGATGACCTCTTTTCAGCCA	Iba_chr04a	2421646
	Iba_chr04a_2421446_2421846.R	GTCAGGGGAAAATGACAAATATGCT	Iba_chr04a	2421646
Iba_chr04a_2422891_2423291	Iba_chr04a_2422891_2423291.F	ACCAAGAGCTGCAGTGAGATAC	Iba_chr04a	2423091
	Iba_chr04a_2422891_2423291.R	AGCCAGAAGTCGTCTTAAATCCA	Iba_chr04a	2423091
Iba_chr04a_2428156_2428556	Iba_chr04a_2428156_2428556.F	AACCAAACGGCCCAAATTTCAA	Iba_chr04a	2428356
	Iba_chr04a_2428156_2428556.R	CAGTGAGAGAACGAGCCTTCTT	Iba_chr04a	2428356
Iba_chr04a_2441809_2442209	Iba_chr04a_2441809_2442209.F	AGCCCTAATAACACTGATGAATCCA	Iba_chr04a	2442009
	Iba_chr04a_2441809_2442209.R	TCAGTCATGGTCCCCAACAAAA	Iba_chr04a	2442009
Iba_chr04a_2460012_2460412	Iba_chr04a_2460012_2460412.F	AAAAGATCCTGTTCCCACCACA	Iba_chr04a	2460212
	Iba_chr04a_2460012_2460412.R	TCAACCCAAGCAGGTCTGTTAT	Iba_chr04a	2460212
Iba_chr04a_2492185_2492585	Iba_chr04a_2492185_2492585.F	TGGAACTTCTGGGACGTATGTG	Iba_chr04a	2492385
	Iba_chr04a_2492185_2492585.R	ACAAACAGTTTCTTCTTCCCAACA	Iba_chr04a	2492385
Iba_chr04a_2647109_2647509	Iba_chr04a_2647109_2647509.F	CGACCTTGATGTGAATTGAGCA	Iba_chr04a	2647309
	Iba_chr04a_2647109_2647509.R	GCCGATGCTGATAACTACTACTC	Iba_chr04a	2647309
Iba_chr04a_2672926_2673326	Iba_chr04a_2672926_2673326.F	CCTCTATCTCCTCCCACCAGAT	Iba_chr04a	2673126
	Iba_chr04a_2672926_2673326.R	TGCAAAGACGGTTCAGTACAGT	Iba_chr04a	2673126
Iba_chr04a_2672959_2673359	Iba_chr04a_2672959_2673359.F	CCTCTATCTCCTCCCACCAGAT	Iba_chr04a	2673159
	Iba_chr04a_2672959_2673359.R	TGCAAAGACGGTTCAGTACAGT	Iba_chr04a	2673159
Iba_chr04a_2685560_2685960	Iba_chr04a_2685560_2685960.F	GAGCATTGCCATGAGGAAATCC	Iba_chr04a	2685760
	Iba_chr04a_2685560_2685960.R	GCGAATCCAACCGATCTCCTAT	Iba_chr04a	2685760
Iba_chr04a_2716202_2716602	Iba_chr04a_2716202_2716602.F	GTAAAGGTCGCTGGTTTGCATC	Iba_chr04a	2716402
	Iba_chr04a_2716202_2716602.R	ATCAGCTTAAACCACAGCCACT	Iba_chr04a	2716402
Iba_chr04a_2721966_2722366	Iba_chr04a_2721966_2722366.F	TCCTCATCTGCTTCATCAATGGT	Iba_chr04a	2722166
	Iba_chr04a_2721966_2722366.R	TTGACGATTCGATTGTTGCTCG	Iba_chr04a	2722166
Iba_chr04a_2827664_2828064	Iba_chr04a_2827664_2828064.F	GCTCCTCCTGATAGATATCGCC	Iba_chr04a	2827864
	Iba_chr04a_2827664_2828064.R	ACTCTCCTACTTTGATACACGCA	Iba_chr04a	2827864
Iba_chr04a_2830200_2830600	Iba_chr04a_2830200_2830600.F	GGGTAAAGTTCCACTCAGCTCA	Iba_chr04a	2830400
	Iba_chr04a_2830200_2830600.R	GTCGTTTCACAGATGTCCGTTG	Iba_chr04a	2830400
Iba_chr04a_2861088_2861488	Iba_chr04a_2861088_2861488.F	GTCACCAACCATGACACAACTC	Iba_chr04a	2861288
	Iba_chr04a_2861088_2861488.R	AGTCGCTTGATTATTTTAGGTAGGT	Iba_chr04a	2861288
Iba_chr04a_2865528_2865928	Iba_chr04a_2865528_2865928.F	AGACTGGGTAAACAATAGAATGCTT	Iba_chr04a	2865728
	Iba_chr04a_2865528_2865928.R	ACATCATGAGAGTGGTGACGTC	Iba_chr04a	2865728
Iba_chr04a_2910957_2911357	Iba_chr04a_2910957_2911357.F	GTTTATGCATACATCTTAACATGCCC	Iba_chr04a	2911157
	Iba_chr04a_2910957_2911357.R	AGTTCAAATGTCGGAACCAGAA	Iba_chr04a	2911157
Iba_chr04a_2943544_2943944	Iba_chr04a_2943544_2943944.F	CTGTGTCTCGGTCTCCTTGTAC	Iba_chr04a	2943744
	Iba_chr04a_2943544_2943944.R	AACCCAAGTTTGATTCGCAACC	Iba_chr04a	2943744
Iba_chr04a_2946337_2946737	Iba_chr04a_2946337_2946737.F	TGTTCTCTAACCATTCACGAGCA	Iba_chr04a	2946537
	Iba_chr04a_2946337_2946737.R	TGTTACCTTAAGGCTTCAACCGT	Iba_chr04a	2946537
Iba_chr04a_3168948_3169348	Iba_chr04a_3168948_3169348.F	CCGCGCGTCTAGAATTTTGTTT	Iba_chr04a	3169148
	Iba_chr04a_3168948_3169348.R	GCAGTAGGGGACAACTTCTAACT	Iba_chr04a	3169148
Iba_chr04a_3180154_3180554	Iba_chr04a_3180154_3180554.F	AGGAAAGAACCTAGCTGACTGT	Iba_chr04a	3180354
	Iba_chr04a_3180154_3180554.R	CCTTTCTCGTTGACCTTTACTCC	Iba_chr04a	3180354
Iba_chr04a_3196421_3196821	Iba_chr04a_3196421_3196821.F	TGTTTACCTTACTCCCGCTCAG	Iba_chr04a	3196621
	Iba_chr04a_3196421_3196821.R	GCCTTTAGCTTGAGCCTTAAGG	Iba_chr04a	3196621
Iba_chr04a_3335589_3335989	Iba_chr04a_3335589_3335989.F	TTTGCTAGTGTTCCCATCACCA	Iba_chr04a	3335789
	Iba_chr04a_3335589_3335989.R	GTTGAACTTACCAAGCCGAAGC	Iba_chr04a	3335789
Iba_chr04a_3369168_3369568	Iba_chr04a_3369168_3369568.F	ATTTCCCCTCCCGTACGATATG	Iba_chr04a	3369368
	Iba_chr04a_3369168_3369568.R	AGCTACCCCAAGAAATGCATGA	Iba_chr04a	3369368
Iba_chr04a_3517723_3518123	Iba_chr04a_3517723_3518123.F	GCAGGCGGTAACTTACTGAAAC	Iba_chr04a	3517923
	Iba_chr04a_3517723_3518123.R	TATCATTCCCATCGCTTCCTCG	Iba_chr04a	3517923
Iba_chr04a_3546900_3547300	Iba_chr04a_3546900_3547300.F	TGATGACTCTGTGGTCTTTCCC	Iba_chr04a	3547100
	Iba_chr04a_3546900_3547300.R	GTCCAGCAATTTTCGTCAGGAG	Iba_chr04a	3547100
Iba_chr04a_3600607_3601007	Iba_chr04a_3600607_3601007.F	ATCCTCCATTCCTCCGAACAAC	Iba_chr04a	3600807
	Iba_chr04a_3600607_3601007.R	TGGAAGACCAAAAGGGGGTTG	Iba_chr04a	3600807
Iba_chr04a_3601103_3601503	Iba_chr04a_3601103_3601503.F	ACCAGTGCTCCAGATCATGATC	Iba_chr04a	3601303
	Iba_chr04a_3601103_3601503.R	ACTGCAAGGGAGTTGAAGAAGA	Iba_chr04a	3601303
Iba_chr04a_3617535_3617935	Iba_chr04a_3617535_3617935.F	AAACAGAGTAGATAGGTGCGGC	Iba_chr04a	3617735
	Iba_chr04a_3617535_3617935.R	CCACACCGCATGTTGAAATGAT	Iba_chr04a	3617735
Iba_chr04a_3644052_3644452	Iba_chr04a_3644052_3644452.F	CAGCACCCCAATATCACTCTCA	Iba_chr04a	3644252
	Iba_chr04a_3644052_3644452.R	AGCCTACCTTTGGTACGTTTAGG	Iba_chr04a	3644252
Iba_chr04a_3695599_3695999	Iba_chr04a_3695599_3695999.F	CCCATGACTACAGTTAGCCACA	Iba_chr04a	3695799
	Iba_chr04a_3695599_3695999.R	CCGAAATATACCGTGGGCCTAA	Iba_chr04a	3695799
Iba_chr04a_3706148_3706548	Iba_chr04a_3706148_3706548.F	AACAAGTTCACTGTCCGACCTA	Iba_chr04a	3706348
	Iba_chr04a_3706148_3706548.R	GACTTTGAACCATCAGCTCGTG	Iba_chr04a	3706348
Iba_chr04a_3726130_3726530	Iba_chr04a_3726130_3726530.F	GGTGTACATCGTGCTTTTGGAC	Iba_chr04a	3726330
	Iba_chr04a_3726130_3726530.R	TAACATTCACGATTGCACGTCG	Iba_chr04a	3726330
Iba_chr04a_3802952_3803352	Iba_chr04a_3802952_3803352.F	TCTCCAAAGTATAGAGTACGCTCA	Iba_chr04a	3803152
	Iba_chr04a_3802952_3803352.R	ACCGATGTTGTTCCACGTTAGA	Iba_chr04a	3803152
Iba_chr04a_4059798_4060198	Iba_chr04a_4059798_4060198.F	CCAATAGAGTTAATTAAGGCCTCACA	Iba_chr04a	4059998
	Iba_chr04a_4059798_4060198.R	CTAGCTTTGACCTGGCCTAACA	Iba_chr04a	4059998
Iba_chr04a_4193776_4194176	Iba_chr04a_4193776_4194176.F	AAGGACCATTTACTCCACCACC	Iba_chr04a	4193976
	Iba_chr04a_4193776_4194176.R	tggaggaggaaatagccctagt	Iba_chr04a	4193976
Iba_chr04a_4233135_4233535	Iba_chr04a_4233135_4233535.F	GGTCCCATCAACACCGAATAGT	Iba_chr04a	4233335
	Iba_chr04a_4233135_4233535.R	CCATTTTTGATTGGCGGGTCAA	Iba_chr04a	4233335
Iba_chr04a_4298581_4298981	Iba_chr04a_4298581_4298981.F	CGCGCATAGGTCCTTAGCTTTA	Iba_chr04a	4298781
	Iba_chr04a_4298581_4298981.R	ATGAGCGCAAAGTGTAGGATCA	Iba_chr04a	4298781
Iba_chr04a_4321870_4322270	Iba_chr04a_4321870_4322270.F	AACCTGTACCCATCAAAGTCCC	Iba_chr04a	4322070
	Iba_chr04a_4321870_4322270.R	CGGCCCTGCTACCAATAACAAT	Iba_chr04a	4322070
Iba_chr04a_4342711_4343111	Iba_chr04a_4342711_4343111.F	TCGCTTTCTTAAAGGAATAGAGCA	Iba_chr04a	4342911
	Iba_chr04a_4342711_4343111.R	TACCCGCTTTCATACTTGTGCT	Iba_chr04a	4342911
Iba_chr04a_4343615_4344015	Iba_chr04a_4343615_4344015.F	AAAAGGTTGCCCCAAAGACATG	Iba_chr04a	4343815
	Iba_chr04a_4343615_4344015.R	CACGCGTAATGACACATGTGAG	Iba_chr04a	4343815
Iba_chr04a_4345243_4345643	Iba_chr04a_4345243_4345643.F	CAGGGTCATTGATGAGATCGGT	Iba_chr04a	4345443
	Iba_chr04a_4345243_4345643.R	TGATAGTTCTGACCACCCAACC	Iba_chr04a	4345443
Iba_chr04a_4363686_4364086	Iba_chr04a_4363686_4364086.F	ACCTCCACACTCTTCTCTCACT	Iba_chr04a	4363886
	Iba_chr04a_4363686_4364086.R	GGAATGAATCTTGAAGAGCGGG	Iba_chr04a	4363886
Iba_chr04a_4383544_4383944	Iba_chr04a_4383544_4383944.F	TGCCTGATCCATATTCTCACCG	Iba_chr04a	4383744
	Iba_chr04a_4383544_4383944.R	GCATGACATAGCAATGCCATCA	Iba_chr04a	4383744
Iba_chr04a_4392494_4392894	Iba_chr04a_4392494_4392894.F	ACCAACCCATGATAAAAAGCACTG	Iba_chr04a	4392694
	Iba_chr04a_4392494_4392894.R	GGTTAGTCAACAGCCTTCTTAAACT	Iba_chr04a	4392694
Iba_chr04a_4393327_4393727	Iba_chr04a_4393327_4393727.F	CCAGCTAGTCGGGCATTCATTA	Iba_chr04a	4393527
	Iba_chr04a_4393327_4393727.R	GCATGCTGCATTGAATTGTCAG	Iba_chr04a	4393527
Iba_chr04a_4405403_4405803	Iba_chr04a_4405403_4405803.F	ACAACTTGTCACGTTTCTAGTGT	Iba_chr04a	4405603
	Iba_chr04a_4405403_4405803.R	TCCACAGCTACCCCTTTAACTT	Iba_chr04a	4405603
Iba_chr04a_4411518_4411918	Iba_chr04a_4411518_4411918.F	GGCATGCCCATAGGAGTAACAA	Iba_chr04a	4411718
	Iba_chr04a_4411518_4411918.R	GTGCTTGTTTCAGACAGTTAGAGT	Iba_chr04a	4411718
Iba_chr04a_4452051_4452451	Iba_chr04a_4452051_4452451.F	CTTTTCAGCTTCGGGTCTCTCT	Iba_chr04a	4452251
	Iba_chr04a_4452051_4452451.R	GGTATTCGGTTATACGCTTGAGG	Iba_chr04a	4452251
Iba_chr04a_4453031_4453431	Iba_chr04a_4453031_4453431.F	ACTCCGTAATACACTACTCATCTTCT	Iba_chr04a	4453231
	Iba_chr04a_4453031_4453431.R	CGTACATCAGCTCTGGTCCATT	Iba_chr04a	4453231
Iba_chr04a_4469190_4469590	Iba_chr04a_4469190_4469590.F	CCTCCATGTCCCTTTACACCAA	Iba_chr04a	4469390
	Iba_chr04a_4469190_4469590.R	GTTGGATGAGAGAACTTTGAAAACA	Iba_chr04a	4469390
Iba_chr04a_4473303_4473703	Iba_chr04a_4473303_4473703.F	GCCTTATCTGGAGAACGTTGGA	Iba_chr04a	4473503
	Iba_chr04a_4473303_4473703.R	TGTTGGTCGTGATTATGGGAGG	Iba_chr04a	4473503
Iba_chr04a_4516233_4516633	Iba_chr04a_4516233_4516633.F	AGCCTGAAGACAAAGCAGGATT	Iba_chr04a	4516433
	Iba_chr04a_4516233_4516633.R	AGCCATCTCCATCATGAGTCAA	Iba_chr04a	4516433
Iba_chr04a_4516856_4517256	Iba_chr04a_4516856_4517256.F	ATGCAGCTTCCTCCTAGTTTCC	Iba_chr04a	4517056
	Iba_chr04a_4516856_4517256.R	GTGAGTCGTTTTCGTTCAAGGG	Iba_chr04a	4517056
Iba_chr04a_4552177_4552577	Iba_chr04a_4552177_4552577.F	TGACCAGTACACAGTTGACGAT	Iba_chr04a	4552377
	Iba_chr04a_4552177_4552577.R	TGATGGATCTTGGCGGTGAATT	Iba_chr04a	4552377
Iba_chr04a_4560693_4561093	Iba_chr04a_4560693_4561093.F	GAGATTGCCAGATTTGCTGTGG	Iba_chr04a	4560893
	Iba_chr04a_4560693_4561093.R	TGTCTTTTATGAACGCACACTGA	Iba_chr04a	4560893
Iba_chr04a_4727932_4728332	Iba_chr04a_4727932_4728332.F	GTTGTCAAGTACGTGTGAGCAT	Iba_chr04a	4728132
	Iba_chr04a_4727932_4728332.R	ACTGTATGTCTTGTTGGGTGCA	Iba_chr04a	4728132
Iba_chr04a_4728102_4728502	Iba_chr04a_4728102_4728502.F	AACAAGCTAAAGGCCAACTTGC	Iba_chr04a	4728302
	Iba_chr04a_4728102_4728502.R	GAAGCACATAAAGGTCCATGCC	Iba_chr04a	4728302
Iba_chr04a_4827676_4828076	Iba_chr04a_4827676_4828076.F	CCTGCTGCTCTCTTCATCTGAA	Iba_chr04a	4827876
	Iba_chr04a_4827676_4828076.R	TGCTTTCCATCCATTACAAGTTGT	Iba_chr04a	4827876
Iba_chr04a_4828403_4828803	Iba_chr04a_4828403_4828803.F	TTTTCCCAGGCCTAAGTTGGTT	Iba_chr04a	4828603
	Iba_chr04a_4828403_4828803.R	AAGCATCCCACTACTTTCACCT	Iba_chr04a	4828603
Iba_chr04a_4897867_4898267	Iba_chr04a_4897867_4898267.F	TCCCTTCGTAGTACTTTTAGAGCT	Iba_chr04a	4898067
	Iba_chr04a_4897867_4898267.R	ACAACCAGAAAGAAGTCATGCA	Iba_chr04a	4898067
Iba_chr04a_4901803_4902203	Iba_chr04a_4901803_4902203.F	TTTCCTGCAAACCAATAGCGTG	Iba_chr04a	4902003
	Iba_chr04a_4901803_4902203.R	CGAGGCCTAGTGCTAATGAAGA	Iba_chr04a	4902003
Iba_chr04a_4944871_4945271	Iba_chr04a_4944871_4945271.F	TTCTGGTAAGGGCTGCTTCTTT	Iba_chr04a	4945071
	Iba_chr04a_4944871_4945271.R	ATCCGGCTATTTAACAGGGCAA	Iba_chr04a	4945071
Iba_chr04a_4986976_4987376	Iba_chr04a_4986976_4987376.F	TGGAAGAGCAATATCCATAGCTACT	Iba_chr04a	4987176
	Iba_chr04a_4986976_4987376.R	ATACACTAGGGGCAGTACTTGG	Iba_chr04a	4987176
Iba_chr04a_5722337_5722737	Iba_chr04a_5722337_5722737.F	CGTTGGATGCTGCTAGAGTACT	Iba_chr04a	5722537
	Iba_chr04a_5722337_5722737.R	GGTCAGAAGCCTGGGTTAAGAA	Iba_chr04a	5722537
Iba_chr04a_5756630_5757030	Iba_chr04a_5756630_5757030.F	TTGACCCAACATTGTAGACAAGAA	Iba_chr04a	5756830
	Iba_chr04a_5756630_5757030.R	ACCTCTGTTATTCACGGATAATGGT	Iba_chr04a	5756830
Iba_chr04a_5792497_5792897	Iba_chr04a_5792497_5792897.F	TAACAGCACCGGATCTTGAGAC	Iba_chr04a	5792697
	Iba_chr04a_5792497_5792897.R	TGTGTTGATGAACCCATTGAATCG	Iba_chr04a	5792697
Iba_chr04a_5797017_5797417	Iba_chr04a_5797017_5797417.F	CATCCATGCATCATTTTGACAAGA	Iba_chr04a	5797217
	Iba_chr04a_5797017_5797417.R	GACTAACAATGGTGCTCCTCCA	Iba_chr04a	5797217
Iba_chr04a_5807591_5807991	Iba_chr04a_5807591_5807991.F	ACAACTGCATACTTGGTGATGG	Iba_chr04a	5807791
	Iba_chr04a_5807591_5807991.R	TTATGTAAACGCGTCCTGTTGC	Iba_chr04a	5807791
Iba_chr04a_5830936_5831336	Iba_chr04a_5830936_5831336.F	TCAGGGAATATGCCAAGCAAGT	Iba_chr04a	5831136
	Iba_chr04a_5830936_5831336.R	TATTTGCGTTCTAGACAGCGGA	Iba_chr04a	5831136
Iba_chr04a_5831352_5831752	Iba_chr04a_5831352_5831752.F	TTGGATTGACATTTGGCCGTTC	Iba_chr04a	5831552
	Iba_chr04a_5831352_5831752.R	GCACAGGATAGACAGGATAGGC	Iba_chr04a	5831552
Iba_chr04a_5842420_5842820	Iba_chr04a_5842420_5842820.F	GCCCGTAGAGTGAGCTTAAACT	Iba_chr04a	5842620
	Iba_chr04a_5842420_5842820.R	ATGTGCCCTAACCCAAATCACT	Iba_chr04a	5842620
Iba_chr04a_5842535_5842935	Iba_chr04a_5842535_5842935.F	AGTGATTTGGGTTAGGGCACAT	Iba_chr04a	5842735
	Iba_chr04a_5842535_5842935.R	TACTTACCCACTCTGCGTTTCC	Iba_chr04a	5842735
Iba_chr04a_5968619_5969019	Iba_chr04a_5968619_5969019.F	TCACAAATTGATCTTCAGAGAACCA	Iba_chr04a	5968819
	Iba_chr04a_5968619_5969019.R	TCTTCATTGGAGGTCTAGCAAAAGA	Iba_chr04a	5968819
Iba_chr04a_5975631_5976031	Iba_chr04a_5975631_5976031.F	TGTTCTTACTTGGCATCCATTGG	Iba_chr04a	5975831
	Iba_chr04a_5975631_5976031.R	ACTTTTATGGGGTCTCTAGCCT	Iba_chr04a	5975831
Iba_chr04a_5978093_5978493	Iba_chr04a_5978093_5978493.F	TCCCAGGAGGAGAAGAGCATTA	Iba_chr04a	5978293
	Iba_chr04a_5978093_5978493.R	CCATAATATGAAAGTGACCCACCC	Iba_chr04a	5978293
Iba_chr04a_6001750_6002150	Iba_chr04a_6001750_6002150.F	GAAGAGGTACAACGTTAGCCCT	Iba_chr04a	6001950
	Iba_chr04a_6001750_6002150.R	GGAGGAATGTTTGGTTTGCCTT	Iba_chr04a	6001950
Iba_chr04a_6007856_6008256	Iba_chr04a_6007856_6008256.F	AAAGGTTTGGAGAATAAGAGAGCA	Iba_chr04a	6008056
	Iba_chr04a_6007856_6008256.R	GATAGACTTTGTTCCCAGGCGA	Iba_chr04a	6008056
Iba_chr04a_6022661_6023061	Iba_chr04a_6022661_6023061.F	CACGACGGTACATTGGCATTTT	Iba_chr04a	6022861
	Iba_chr04a_6022661_6023061.R	ACCCGCCTAAGCTAAATGTTCA	Iba_chr04a	6022861
Iba_chr04a_6025016_6025416	Iba_chr04a_6025016_6025416.F	GACATTTGCGAAACACTCCCAA	Iba_chr04a	6025216
	Iba_chr04a_6025016_6025416.R	TCGGAACTCCCATGTGATCATC	Iba_chr04a	6025216
Iba_chr04a_6035398_6035798	Iba_chr04a_6035398_6035798.F	TGAACAGGTCAGGATCCTTGTT	Iba_chr04a	6035598
	Iba_chr04a_6035398_6035798.R	AGTTCCGGTATTTTGTTTGCCT	Iba_chr04a	6035598
Iba_chr04a_6040821_6041221	Iba_chr04a_6040821_6041221.F	CCTGTTGCCTGCAATGAGAAAA	Iba_chr04a	6041021
	Iba_chr04a_6040821_6041221.R	ATTTCCCTAGGATGTCAGTGGC	Iba_chr04a	6041021
Iba_chr04a_6056018_6056418	Iba_chr04a_6056018_6056418.F	AGGTACCTTGATGTTGCTGGAA	Iba_chr04a	6056218
	Iba_chr04a_6056018_6056418.R	GCAACCTGCAGATAACAACGTA	Iba_chr04a	6056218
Iba_chr04a_6057015_6057415	Iba_chr04a_6057015_6057415.F	TGTGATGAAGAATAGGCTGCCA	Iba_chr04a	6057215
	Iba_chr04a_6057015_6057415.R	TCAGGTACCAATGTCGTCAACA	Iba_chr04a	6057215
Iba_chr04a_6123440_6123840	Iba_chr04a_6123440_6123840.F	TGTACGCCGTCCATACTGTATC	Iba_chr04a	6123640
	Iba_chr04a_6123440_6123840.R	ATCTGTCTTATCACTAACATCTCCG	Iba_chr04a	6123640
Iba_chr04a_6130146_6130546	Iba_chr04a_6130146_6130546.F	GCCTCCCTTGTAAGAGCTCATT	Iba_chr04a	6130346
	Iba_chr04a_6130146_6130546.R	AGAATTACGGTGTCCACATGCT	Iba_chr04a	6130346
Iba_chr04a_6150502_6150902	Iba_chr04a_6150502_6150902.F	CCCCGAGTTCTGTCACTACAAG	Iba_chr04a	6150702
	Iba_chr04a_6150502_6150902.R	GAGAGAGCCCTTTATACCCCCT	Iba_chr04a	6150702
Iba_chr04a_6172335_6172735	Iba_chr04a_6172335_6172735.F	AGCTCCCAAGGCTCATCATATG	Iba_chr04a	6172535
	Iba_chr04a_6172335_6172735.R	CCACCTGAAAGATTTGAGCTGC	Iba_chr04a	6172535
Iba_chr04a_6191699_6192099	Iba_chr04a_6191699_6192099.F	CAGCTTCACCAAAAGTTGTCCA	Iba_chr04a	6191899
	Iba_chr04a_6191699_6192099.R	TCCCAATTCACAGATAGCCCAA	Iba_chr04a	6191899
Iba_chr04a_6358000_6358400	Iba_chr04a_6358000_6358400.F	CCACCTCCGCTTTTGAGTTATG	Iba_chr04a	6358200
	Iba_chr04a_6358000_6358400.R	TTCTGTGTGATAAGGACAGTGTTT	Iba_chr04a	6358200
Iba_chr04a_6376053_6376453	Iba_chr04a_6376053_6376453.F	TGTCAGATGAATAGATGGCGTCA	Iba_chr04a	6376253
	Iba_chr04a_6376053_6376453.R	CCAGTTGCCATGGTAAAAGCAA	Iba_chr04a	6376253
Iba_chr04a_6423924_6424324	Iba_chr04a_6423924_6424324.F	GCTTAAGCTGCGTGGCTAAG	Iba_chr04a	6424124
	Iba_chr04a_6423924_6424324.R	TCTTTTCCTGTCTAATCCTGCATT	Iba_chr04a	6424124
Iba_chr04a_6427225_6427625	Iba_chr04a_6427225_6427625.F	TGAGCATCGATTCAGGTTGAGT	Iba_chr04a	6427425
	Iba_chr04a_6427225_6427625.R	ACATATTCAACAGCTTGCGCAA	Iba_chr04a	6427425
Iba_chr04a_6456818_6457218	Iba_chr04a_6456818_6457218.F	ATCGGAGCACTTTTAGACGGTT	Iba_chr04a	6457018
	Iba_chr04a_6456818_6457218.R	GGTAATCCAAACGGCGTAACAG	Iba_chr04a	6457018
Iba_chr04a_6461879_6462279	Iba_chr04a_6461879_6462279.F	AAGCGGAGAGAGGGGGATATAA	Iba_chr04a	6462079
	Iba_chr04a_6461879_6462279.R	ATGTTTGGCTAGCGGATCTGAT	Iba_chr04a	6462079
Iba_chr04a_6465119_6465519	Iba_chr04a_6465119_6465519.F	AGCTCAGATGAGAGAACAGGTT	Iba_chr04a	6465319
	Iba_chr04a_6465119_6465519.R	AAACGAAGTGCATACCAAGAGG	Iba_chr04a	6465319
Iba_chr04a_6477120_6477520	Iba_chr04a_6477120_6477520.F	TGGTACACCCCACTATCTGATCT	Iba_chr04a	6477320
	Iba_chr04a_6477120_6477520.R	CATCTCCATCGTCCTGCTTCTT	Iba_chr04a	6477320
Iba_chr04a_6478762_6479162	Iba_chr04a_6478762_6479162.F	TCCTCCCTAATTAATATGCACGGA	Iba_chr04a	6478962
	Iba_chr04a_6478762_6479162.R	AGGCGGATAGGTAGGTGTGTAA	Iba_chr04a	6478962
Iba_chr04a_6514467_6514867	Iba_chr04a_6514467_6514867.F	AGCGTTTTGTCAGGGAAAACTT	Iba_chr04a	6514667
	Iba_chr04a_6514467_6514867.R	ACCCGCAAAAATCCATTACACA	Iba_chr04a	6514667
Iba_chr04a_6516873_6517273	Iba_chr04a_6516873_6517273.F	AGAGCAGTCAGGCTAAAGAACA	Iba_chr04a	6517073
	Iba_chr04a_6516873_6517273.R	CCGTTTATCCTCATTGGCCTCA	Iba_chr04a	6517073
Iba_chr04a_6519039_6519439	Iba_chr04a_6519039_6519439.F	TCGGGATTGATATGAGCACACT	Iba_chr04a	6519239
	Iba_chr04a_6519039_6519439.R	AGATAGCTTGGGGGATCTACTTTG	Iba_chr04a	6519239
Iba_chr04a_6545868_6546268	Iba_chr04a_6545868_6546268.F	CCGTACCGTATCCTCTGACAAC	Iba_chr04a	6546068
	Iba_chr04a_6545868_6546268.R	GCCAACACTAGTTATACATACAAAGC	Iba_chr04a	6546068
Iba_chr04a_6547469_6547869	Iba_chr04a_6547469_6547869.F	CGTGACAACACTGCACTAATGC	Iba_chr04a	6547669
	Iba_chr04a_6547469_6547869.R	TACTAGGTCTCCCCATCAGCC	Iba_chr04a	6547669
Iba_chr04a_6558316_6558716	Iba_chr04a_6558316_6558716.F	TCAAAATTGCTGGGCCACAATG	Iba_chr04a	6558516
	Iba_chr04a_6558316_6558716.R	AGCAAGTCCACTACAGCTGATT	Iba_chr04a	6558516
Iba_chr04a_6582365_6582765	Iba_chr04a_6582365_6582765.F	CATCGTGGTGTTTCAACGACAA	Iba_chr04a	6582565
	Iba_chr04a_6582365_6582765.R	CCCCATATTTTGCCAGCTCTTC	Iba_chr04a	6582565
Iba_chr04a_6583959_6584359	Iba_chr04a_6583959_6584359.F	AAGAAGCTAAGTGTGGCAACCT	Iba_chr04a	6584159
	Iba_chr04a_6583959_6584359.R	AGCTTTGAATCATACCACCACTT	Iba_chr04a	6584159
Iba_chr04a_6606692_6607092	Iba_chr04a_6606692_6607092.F	CAACTCGCATTCTGCTGGAAAA	Iba_chr04a	6606892
	Iba_chr04a_6606692_6607092.R	TGCCACTTCTTACTCTGAGTTCT	Iba_chr04a	6606892
Iba_chr04a_6607701_6608101	Iba_chr04a_6607701_6608101.F	CATGAATCAGCAGTGCAGAAGC	Iba_chr04a	6607901
	Iba_chr04a_6607701_6608101.R	CACAACTGCACATTAGGGGTCT	Iba_chr04a	6607901
Iba_chr04a_6607853_6608253	Iba_chr04a_6607853_6608253.F	AGACCCCTAATGTGCAGTTGTG	Iba_chr04a	6608053
	Iba_chr04a_6607853_6608253.R	CTACAGGTAGCCCTCTCTGGAT	Iba_chr04a	6608053
Iba_chr04a_6611076_6611476	Iba_chr04a_6611076_6611476.F	TGCTGTCGCCTGATATGACTTT	Iba_chr04a	6611276
	Iba_chr04a_6611076_6611476.R	ACGGAGTAGTACTTATCTTTTAGGCT	Iba_chr04a	6611276
Iba_chr04a_6633289_6633689	Iba_chr04a_6633289_6633689.F	ATTATATTGGCGGCGGATGACT	Iba_chr04a	6633489
	Iba_chr04a_6633289_6633689.R	CAGAGCTCACTATACGCATGGT	Iba_chr04a	6633489
Iba_chr04a_6684093_6684493	Iba_chr04a_6684093_6684493.F	GTCATCAAAACTCATTGCCACCA	Iba_chr04a	6684293
	Iba_chr04a_6684093_6684493.R	GGTACAAATCATCTTTGCTCCTGT	Iba_chr04a	6684293
Iba_chr04a_6700389_6700789	Iba_chr04a_6700389_6700789.F	AAGGTTCTTTCGTGGATAGCCA	Iba_chr04a	6700589
	Iba_chr04a_6700389_6700789.R	GGAGTTGAGACAAAGGACGACT	Iba_chr04a	6700589
Iba_chr04a_6731209_6731609	Iba_chr04a_6731209_6731609.F	ATTAGGCAAAAGGGGAAGCACT	Iba_chr04a	6731409
	Iba_chr04a_6731209_6731609.R	AAATCGAAGCCAGTCCAATCCT	Iba_chr04a	6731409
Iba_chr04a_6731692_6732092	Iba_chr04a_6731692_6732092.F	TCTTTTACAGGGAAACAGGCTGT	Iba_chr04a	6731892
	Iba_chr04a_6731692_6732092.R	TAAGGGGCAGGTTGTGAAACTT	Iba_chr04a	6731892
Iba_chr04a_6738448_6738848	Iba_chr04a_6738448_6738848.F	TCTTACGGCACATATTATCTCACTAC	Iba_chr04a	6738648
	Iba_chr04a_6738448_6738848.R	AATTCAGAGCCCAACCCAACT	Iba_chr04a	6738648
Iba_chr04a_6750411_6750811	Iba_chr04a_6750411_6750811.F	TGCAAATCTTGGGGTTCTAGGG	Iba_chr04a	6750611
	Iba_chr04a_6750411_6750811.R	ATGCTCACTTTGACCAACATGC	Iba_chr04a	6750611
Iba_chr04a_6757450_6757850	Iba_chr04a_6757450_6757850.F	AGTACAACATTTTGCTCAGTTTCCT	Iba_chr04a	6757650
	Iba_chr04a_6757450_6757850.R	GCGATTTTGTAAAGGTAGGGCG	Iba_chr04a	6757650
Iba_chr04a_6772534_6772934	Iba_chr04a_6772534_6772934.F	GGCTTGGTGAGGGATTATTCGA	Iba_chr04a	6772734
	Iba_chr04a_6772534_6772934.R	CAGATTCACGGTGTACCTGGAA	Iba_chr04a	6772734
Iba_chr04a_6782192_6782592	Iba_chr04a_6782192_6782592.F	CAGATTCATCAGCGTACTCCGA	Iba_chr04a	6782392
	Iba_chr04a_6782192_6782592.R	ATTGAAAGGCAGGTGCACCATA	Iba_chr04a	6782392
Iba_chr04a_6988552_6988952	Iba_chr04a_6988552_6988952.F	ACTTCATGCCCTACAATCCATTTC	Iba_chr04a	6988752
	Iba_chr04a_6988552_6988952.R	CGTGTTGGCCTGATGGGTTATA	Iba_chr04a	6988752
Iba_chr04a_7231363_7231763	Iba_chr04a_7231363_7231763.F	GGTCCGGTTGCACACTGTATTA	Iba_chr04a	7231563
	Iba_chr04a_7231363_7231763.R	GAGGTGAGGTATAGCCCACAAG	Iba_chr04a	7231563
Iba_chr04a_7234391_7234791	Iba_chr04a_7234391_7234791.F	AAACCGGGCATTACATCTCTGT	Iba_chr04a	7234591
	Iba_chr04a_7234391_7234791.R	TGATAACTCGACGGTGTCTAGC	Iba_chr04a	7234591
Iba_chr04a_7265738_7266138	Iba_chr04a_7265738_7266138.F	GCTTCAAAGCCTTTGCAATTGT	Iba_chr04a	7265938
	Iba_chr04a_7265738_7266138.R	AAGATGAGACACCTCCTATAAGCT	Iba_chr04a	7265938
Iba_chr04a_7314650_7315050	Iba_chr04a_7314650_7315050.F	TCCACACATGAAACCAGAACTT	Iba_chr04a	7314850
	Iba_chr04a_7314650_7315050.R	TTCTAACAGATCATGTAATGCTCCA	Iba_chr04a	7314850
Iba_chr04a_7381064_7381464	Iba_chr04a_7381064_7381464.F	TGGAGAAGTGACTTACAGCAGT	Iba_chr04a	7381264
	Iba_chr04a_7381064_7381464.R	AGCCATAGGGTCAACTAATCTTTCA	Iba_chr04a	7381264
Iba_chr04a_7424877_7425277	Iba_chr04a_7424877_7425277.F	CCCCGGTTTCTTGTTTCAATCC	Iba_chr04a	7425077
	Iba_chr04a_7424877_7425277.R	GGAACATAGACTGGGATTGGGG	Iba_chr04a	7425077
Iba_chr04a_7427893_7428293	Iba_chr04a_7427893_7428293.F	CCAGGCAGGAGGTTATGAAGAG	Iba_chr04a	7428093
	Iba_chr04a_7427893_7428293.R	GGCACTTGACTGAACATGTGAC	Iba_chr04a	7428093
Iba_chr04a_7434946_7435346	Iba_chr04a_7434946_7435346.F	CCGGGTGTATATGATCCGTGAG	Iba_chr04a	7435146
	Iba_chr04a_7434946_7435346.R	TGAAAGGAATTAGAGGAGGCCG	Iba_chr04a	7435146
Iba_chr04a_7468143_7468543	Iba_chr04a_7468143_7468543.F	TCACCTAGAACAGAGACACCCA	Iba_chr04a	7468343
	Iba_chr04a_7468143_7468543.R	CGGAGCGAGAGTTTGAGGTTTA	Iba_chr04a	7468343
Iba_chr04a_7501536_7501936	Iba_chr04a_7501536_7501936.F	GCATCTTAGTGCTAGCCTGTCT	Iba_chr04a	7501736
	Iba_chr04a_7501536_7501936.R	TGCGTTGACTAGATTTGGGGAT	Iba_chr04a	7501736
Iba_chr04a_7520050_7520450	Iba_chr04a_7520050_7520450.F	GAGATACCAAAACCTCCCTGGG	Iba_chr04a	7520250
	Iba_chr04a_7520050_7520450.R	CCAGCACTTCAACATGATCAGT	Iba_chr04a	7520250
Iba_chr04a_7547316_7547716	Iba_chr04a_7547316_7547716.F	TTTTCTGGTGGGGAATTGGTCT	Iba_chr04a	7547516
	Iba_chr04a_7547316_7547716.R	GGTGGCCTTAGACTCACCATAA	Iba_chr04a	7547516
Iba_chr04a_7549284_7549684	Iba_chr04a_7549284_7549684.F	CCCCCTACTGAAGTTGGATTCT	Iba_chr04a	7549484
	Iba_chr04a_7549284_7549684.R	GAACATTGCCTGTCAAAACGGA	Iba_chr04a	7549484
Iba_chr04a_7552028_7552428	Iba_chr04a_7552028_7552428.F	CTTCCACCTCTCTGAAACAGGT	Iba_chr04a	7552228
	Iba_chr04a_7552028_7552428.R	TCTGGAGAACCCTAAAGACCGA	Iba_chr04a	7552228
Iba_chr04a_7587101_7587501	Iba_chr04a_7587101_7587501.F	GATCTCTCCTTCGTGTGTCTCC	Iba_chr04a	7587301
	Iba_chr04a_7587101_7587501.R	AGTCCGTTAGCATGGCCTAAAA	Iba_chr04a	7587301
Iba_chr04a_7625820_7626220	Iba_chr04a_7625820_7626220.F	ACTCTTGCTGAAGGTCGTTGAT	Iba_chr04a	7626020
	Iba_chr04a_7625820_7626220.R	GGCTCAACACTATTCCCCCATA	Iba_chr04a	7626020
Iba_chr04a_7647776_7648176	Iba_chr04a_7647776_7648176.F	TGGCACTCTGGAGTTAATGTGG	Iba_chr04a	7647976
	Iba_chr04a_7647776_7648176.R	TGTGTGGAAAGATTGAAACGCT	Iba_chr04a	7647976
Iba_chr04a_7649000_7649400	Iba_chr04a_7649000_7649400.F	TCAGACTGGTTGGTTGTGGTAA	Iba_chr04a	7649200
	Iba_chr04a_7649000_7649400.R	AGGCCTGAGAGAGATCCAATCT	Iba_chr04a	7649200
Iba_chr04a_7674164_7674564	Iba_chr04a_7674164_7674564.F	AAAGATGGACATGTGTGAGGCT	Iba_chr04a	7674364
	Iba_chr04a_7674164_7674564.R	ACTCAGGGTCACTATGTGTAAGT	Iba_chr04a	7674364
Iba_chr04a_7677150_7677550	Iba_chr04a_7677150_7677550.F	CGAGTCAAACGGTAACAATCCC	Iba_chr04a	7677350
	Iba_chr04a_7677150_7677550.R	TAGAAGTCTAGACCGGCAAGGA	Iba_chr04a	7677350
Iba_chr04a_7699572_7699972	Iba_chr04a_7699572_7699972.F	GGCACTGATTAATCCCACCCAT	Iba_chr04a	7699772
	Iba_chr04a_7699572_7699972.R	GCCACTAGTAACCAACTCATCAAC	Iba_chr04a	7699772
Iba_chr04a_7708821_7709221	Iba_chr04a_7708821_7709221.F	AGTCAGCAGTAATTCGTCAGCA	Iba_chr04a	7709021
	Iba_chr04a_7708821_7709221.R	CAGGGTTGGTTGGACGTACATA	Iba_chr04a	7709021
Iba_chr04a_7724039_7724439	Iba_chr04a_7724039_7724439.F	GATTAGCCTGTAGCCATGCTCA	Iba_chr04a	7724239
	Iba_chr04a_7724039_7724439.R	CTTCAAAGGTCTAAGGCCTAAGC	Iba_chr04a	7724239
Iba_chr04a_7726228_7726628	Iba_chr04a_7726228_7726628.F	CATGGAGTGGAAGCCAAACATG	Iba_chr04a	7726428
	Iba_chr04a_7726228_7726628.R	CGGACTAATTTTGCTCCGGTTT	Iba_chr04a	7726428
Iba_chr04a_7747924_7748324	Iba_chr04a_7747924_7748324.F	CGCACAAACTAACAAGCCTCAA	Iba_chr04a	7748124
	Iba_chr04a_7747924_7748324.R	TACGTGCCATTTCATCCTTGGA	Iba_chr04a	7748124
Iba_chr04a_7747934_7748334	Iba_chr04a_7747934_7748334.F	CGCACAAACTAACAAGCCTCAA	Iba_chr04a	7748134
	Iba_chr04a_7747934_7748334.R	TACGTGCCATTTCATCCTTGGA	Iba_chr04a	7748134
Iba_chr04a_7748496_7748896	Iba_chr04a_7748496_7748896.F	GGAACATTTGGGAGGGAGTGAT	Iba_chr04a	7748696
	Iba_chr04a_7748496_7748896.R	CCAAGGAGCCACAATAGGACTT	Iba_chr04a	7748696
Iba_chr04a_7758241_7758641	Iba_chr04a_7758241_7758641.F	CCCATTTGCCTGCCTTCTTTTT	Iba_chr04a	7758441
	Iba_chr04a_7758241_7758641.R	ACAGTGACGACATAGATAAGACTGA	Iba_chr04a	7758441
Iba_chr04a_7759793_7760193	Iba_chr04a_7759793_7760193.F	ACTCACTGTGACTGGCTAACTG	Iba_chr04a	7759993
	Iba_chr04a_7759793_7760193.R	ACTGTTTCTGGTTTCAGCTCCT	Iba_chr04a	7759993
Iba_chr04a_7761361_7761761	Iba_chr04a_7761361_7761761.F	AACAGGTACTCTACAGGCAAGA	Iba_chr04a	7761561
	Iba_chr04a_7761361_7761761.R	TGAGGTAGCCACATCTACAAGC	Iba_chr04a	7761561
Iba_chr04a_7776114_7776514	Iba_chr04a_7776114_7776514.F	GTGGTTGCGATACACTGCATTT	Iba_chr04a	7776314
	Iba_chr04a_7776114_7776514.R	TCTGTGACCAAAAATCAACTGCA	Iba_chr04a	7776314
Iba_chr04a_7786465_7786865	Iba_chr04a_7786465_7786865.F	ACCGATTACCAATTCAACGTGG	Iba_chr04a	7786665
	Iba_chr04a_7786465_7786865.R	AGCAATTGCAAGTGATTCTTTCTCA	Iba_chr04a	7786665
Iba_chr04a_7796148_7796548	Iba_chr04a_7796148_7796548.F	TCAAGAACAACATTGAGAGATGCT	Iba_chr04a	7796348
	Iba_chr04a_7796148_7796548.R	TGCTCTGGCATGGATAAAATGG	Iba_chr04a	7796348
Iba_chr04a_7816399_7816799	Iba_chr04a_7816399_7816799.F	GCCCTGGTTTAGTTCCATCTCA	Iba_chr04a	7816599
	Iba_chr04a_7816399_7816799.R	ATGCGGACACATACTCCTTTCT	Iba_chr04a	7816599
Iba_chr04a_7955769_7956169	Iba_chr04a_7955769_7956169.F	GTGTTGTGTAATAGCAAGTATCCCG	Iba_chr04a	7955969
	Iba_chr04a_7955769_7956169.R	TTCATCCCTGATACATGCGACT	Iba_chr04a	7955969
Iba_chr04a_8083392_8083792	Iba_chr04a_8083392_8083792.F	GATCCTCTGCAAGACTGAACCA	Iba_chr04a	8083592
	Iba_chr04a_8083392_8083792.R	GCTGCAAACTGGCTTAGAAGAC	Iba_chr04a	8083592
Iba_chr04a_8140708_8141108	Iba_chr04a_8140708_8141108.F	ACCACCTGTTACCCGTTATGAC	Iba_chr04a	8140908
	Iba_chr04a_8140708_8141108.R	TGTGCTAATGGTAAGTTCGGCT	Iba_chr04a	8140908
Iba_chr04a_8144258_8144658	Iba_chr04a_8144258_8144658.F	TGACGGAAAAATCGAGGTGACA	Iba_chr04a	8144458
	Iba_chr04a_8144258_8144658.R	TGGTCCAACTCGCAATATTCCA	Iba_chr04a	8144458
Iba_chr04a_8146259_8146659	Iba_chr04a_8146259_8146659.F	GACATTTAAAACCCGCTGCTGT	Iba_chr04a	8146459
	Iba_chr04a_8146259_8146659.R	AGTGAATTCATTCCCAAAGAGAGT	Iba_chr04a	8146459
Iba_chr04a_8158826_8159226	Iba_chr04a_8158826_8159226.F	CCAAAAAGTTTCACACTCCGTAGT	Iba_chr04a	8159026
	Iba_chr04a_8158826_8159226.R	CGAGGATGGCATGTTCTACAGA	Iba_chr04a	8159026
Iba_chr04a_8178661_8179061	Iba_chr04a_8178661_8179061.F	TGGTCTACAATTCCATGGGCTC	Iba_chr04a	8178861
	Iba_chr04a_8178661_8179061.R	GGAATTCAGCTATTATTCCAGGGA	Iba_chr04a	8178861
Iba_chr04a_8180035_8180435	Iba_chr04a_8180035_8180435.F	AGCTTCTTTTCTGTAATTCGCCT	Iba_chr04a	8180235
	Iba_chr04a_8180035_8180435.R	ATTTGACACGCAGAAGAACGTC	Iba_chr04a	8180235
Iba_chr04a_8187098_8187498	Iba_chr04a_8187098_8187498.F	AAACCCTAGCTTCACTCGACTG	Iba_chr04a	8187298
	Iba_chr04a_8187098_8187498.R	TCATCCTTCATATTCGCCTGCA	Iba_chr04a	8187298
Iba_chr04a_8247887_8248287	Iba_chr04a_8247887_8248287.F	GACCATCCATCTCTGGTGTGAA	Iba_chr04a	8248087
	Iba_chr04a_8247887_8248287.R	AAACCCTGGGTACTAATGCAGG	Iba_chr04a	8248087
Iba_chr04a_8251832_8252232	Iba_chr04a_8251832_8252232.F	GCTAGCAGCCACACTATTTTTCA	Iba_chr04a	8252032
	Iba_chr04a_8251832_8252232.R	GGAATCCGCAATCGAAGAGTTC	Iba_chr04a	8252032
Iba_chr04a_8275955_8276355	Iba_chr04a_8275955_8276355.F	AAAAAGACTTCCACACAGTCGC	Iba_chr04a	8276155
	Iba_chr04a_8275955_8276355.R	AAAATCGGAAAAGGAGCGCAAA	Iba_chr04a	8276155
Iba_chr04a_8281590_8281990	Iba_chr04a_8281590_8281990.F	CAGGAATCAACTGCGTGCATTT	Iba_chr04a	8281790
	Iba_chr04a_8281590_8281990.R	TGAGCAATGAATATCAACCATGACA	Iba_chr04a	8281790
Iba_chr04a_8293895_8294295	Iba_chr04a_8293895_8294295.F	TGGCCTCCTTTTCTTTGAGTGT	Iba_chr04a	8294095
	Iba_chr04a_8293895_8294295.R	TTCGCCACACTCATAACCTTGA	Iba_chr04a	8294095
Iba_chr04a_8381586_8381986	Iba_chr04a_8381586_8381986.F	AGCCTATACATTGCCATGGAGG	Iba_chr04a	8381786
	Iba_chr04a_8381586_8381986.R	TTTCAGGTGCTCTCTGTCTGTC	Iba_chr04a	8381786
Iba_chr04a_8424847_8425247	Iba_chr04a_8424847_8425247.F	GTCTTGTTAACCCCCTTCCGAA	Iba_chr04a	8425047
	Iba_chr04a_8424847_8425247.R	TAAATGCGTTTCTACCATGCGC	Iba_chr04a	8425047
Iba_chr04a_8520631_8521031	Iba_chr04a_8520631_8521031.F	TTGCAATTGCTAGCTGTGTTCC	Iba_chr04a	8520831
	Iba_chr04a_8520631_8521031.R	GCACCAGACTACCTACCATGTC	Iba_chr04a	8520831
Iba_chr04a_8543813_8544213	Iba_chr04a_8543813_8544213.F	TGTCTTCGTCGATTACACCCAC	Iba_chr04a	8544013
	Iba_chr04a_8543813_8544213.R	TGTTAGTTGGGGTGGGTATTGG	Iba_chr04a	8544013
Iba_chr04a_8710457_8710857	Iba_chr04a_8710457_8710857.F	AGGCTAAGAGACAGGGGTTTTG	Iba_chr04a	8710657
	Iba_chr04a_8710457_8710857.R	TGTTCAATTGGGACTTGATCATGT	Iba_chr04a	8710657
Iba_chr04a_8747619_8748019	Iba_chr04a_8747619_8748019.F	GGGCCGGAGCATAAAATAGAGA	Iba_chr04a	8747819
	Iba_chr04a_8747619_8748019.R	TTTCAATGCCCATCTTGGACCA	Iba_chr04a	8747819
Iba_chr04a_8815323_8815723	Iba_chr04a_8815323_8815723.F	GCTACGACGATGGATATGAGCA	Iba_chr04a	8815523
	Iba_chr04a_8815323_8815723.R	GCGGGCGCAAGAAATTATAAGT	Iba_chr04a	8815523
Iba_chr04a_8817700_8818100	Iba_chr04a_8817700_8818100.F	CGGCCTAATTGGTCTACTCGAG	Iba_chr04a	8817900
	Iba_chr04a_8817700_8818100.R	ACCGTGCAGTTTTCATGTGTTT	Iba_chr04a	8817900
Iba_chr04a_8843319_8843719	Iba_chr04a_8843319_8843719.F	TTTGCGCTCACCCTTACTATGT	Iba_chr04a	8843519
	Iba_chr04a_8843319_8843719.R	GCTCTCTTCAGGTCTGAGATGG	Iba_chr04a	8843519
Iba_chr04a_8847513_8847913	Iba_chr04a_8847513_8847913.F	ATATGCATCCAAAGGCCAGTGA	Iba_chr04a	8847713
	Iba_chr04a_8847513_8847913.R	CCCTAGTCTCCCCAGAATGTCT	Iba_chr04a	8847713
Iba_chr04a_8859354_8859754	Iba_chr04a_8859354_8859754.F	TCTCACTTTCCACTCTACCAATGT	Iba_chr04a	8859554
	Iba_chr04a_8859354_8859754.R	TCGAATTCTGCTATGTCAACATACA	Iba_chr04a	8859554
Iba_chr04a_8860989_8861389	Iba_chr04a_8860989_8861389.F	GTTTGCTTGGTGACCATGATCC	Iba_chr04a	8861189
	Iba_chr04a_8860989_8861389.R	ATCCACGTAGAGGTGTTAGTGC	Iba_chr04a	8861189
Iba_chr04a_8876982_8877382	Iba_chr04a_8876982_8877382.F	TTCAGTCTGACAAAGTCGTGCA	Iba_chr04a	8877182
	Iba_chr04a_8876982_8877382.R	CAGCGGAAGTGTCTACTCAGAT	Iba_chr04a	8877182
Iba_chr04a_8879273_8879673	Iba_chr04a_8879273_8879673.F	CGTGGGCTTTGGAAGTATGGAT	Iba_chr04a	8879473
	Iba_chr04a_8879273_8879673.R	GCAATGAGATACTCTCCATCAGGA	Iba_chr04a	8879473
Iba_chr04a_8881713_8882113	Iba_chr04a_8881713_8882113.F	GCATCATCGCCAGATTTGTACA	Iba_chr04a	8881913
	Iba_chr04a_8881713_8882113.R	TCACCATAGACTAAAAGAGCCAAAT	Iba_chr04a	8881913
Iba_chr04a_8881807_8882207	Iba_chr04a_8881807_8882207.F	GCATCATCGCCAGATTTGTACA	Iba_chr04a	8882007
	Iba_chr04a_8881807_8882207.R	TCACCATAGACTAAAAGAGCCAAAT	Iba_chr04a	8882007
Iba_chr04a_8882404_8882804	Iba_chr04a_8882404_8882804.F	ACCAGGTTGTTTCCCATACCAA	Iba_chr04a	8882604
	Iba_chr04a_8882404_8882804.R	ACTCTATTGCAGTGACCTCCTG	Iba_chr04a	8882604
Iba_chr04a_8931160_8931560	Iba_chr04a_8931160_8931560.F	TGCCCAAACATTTGTTCAGCTT	Iba_chr04a	8931360
	Iba_chr04a_8931160_8931560.R	AGCCCCGATAATGTTTAGCACA	Iba_chr04a	8931360
Iba_chr04a_8947171_8947571	Iba_chr04a_8947171_8947571.F	CCAATCACCTGCACATCCATTG	Iba_chr04a	8947371
	Iba_chr04a_8947171_8947571.R	GAGAATGGGGCTTGGAAGAAGA	Iba_chr04a	8947371
Iba_chr04a_8959618_8960018	Iba_chr04a_8959618_8960018.F	GACTTCAAATTTCCAGCTGGGC	Iba_chr04a	8959818
	Iba_chr04a_8959618_8960018.R	ACAAATGCAAACCAGCTCCTTC	Iba_chr04a	8959818
Iba_chr04a_8981944_8982344	Iba_chr04a_8981944_8982344.F	AAACTCCGCACCTGTAAGCATA	Iba_chr04a	8982144
	Iba_chr04a_8981944_8982344.R	TGCTGACACACTATACCCCTCT	Iba_chr04a	8982144
Iba_chr04a_9030240_9030640	Iba_chr04a_9030240_9030640.F	ACACAAACGCGAAACAATGATT	Iba_chr04a	9030440
	Iba_chr04a_9030240_9030640.R	TCCAGTCCTGCGTCACAATAAT	Iba_chr04a	9030440
Iba_chr04a_9113772_9114172	Iba_chr04a_9113772_9114172.F	TCCGACCCGTCAACTTTTACAT	Iba_chr04a	9113972
	Iba_chr04a_9113772_9114172.R	tggtgtgacacaaatcgagaca	Iba_chr04a	9113972
Iba_chr04a_9138917_9139317	Iba_chr04a_9138917_9139317.F	CAACTACCTAGCTAACGGCCAA	Iba_chr04a	9139117
	Iba_chr04a_9138917_9139317.R	AGTACAGCCTCATTGGAATCAGG	Iba_chr04a	9139117
Iba_chr04a_9140983_9141383	Iba_chr04a_9140983_9141383.F	TCAAGCAAGTTTTACGTACTCACA	Iba_chr04a	9141183
	Iba_chr04a_9140983_9141383.R	TGTTACTTCTTATGCCGGCCAT	Iba_chr04a	9141183
Iba_chr04a_9194599_9194999	Iba_chr04a_9194599_9194999.F	GTCAACTGCTCAGGAGTCTTCA	Iba_chr04a	9194799
	Iba_chr04a_9194599_9194999.R	CCGGTCAAGGAGATTCATCTGT	Iba_chr04a	9194799
Iba_chr04a_9194610_9195010	Iba_chr04a_9194610_9195010.F	GTCAACTGCTCAGGAGTCTTCA	Iba_chr04a	9194810
	Iba_chr04a_9194610_9195010.R	CCGGTCAAGGAGATTCATCTGT	Iba_chr04a	9194810
Iba_chr04a_9226902_9227302	Iba_chr04a_9226902_9227302.F	TTGTTGCGTGCTAGAACTTTGA	Iba_chr04a	9227102
	Iba_chr04a_9226902_9227302.R	AAGAACGACAACCTAGAAGGCT	Iba_chr04a	9227102
Iba_chr04a_9231646_9232046	Iba_chr04a_9231646_9232046.F	ATAAAGCACAAAACGCCACGAC	Iba_chr04a	9231846
	Iba_chr04a_9231646_9232046.R	TCACGAGAGCGGTATAACAGTC	Iba_chr04a	9231846
Iba_chr04a_9239987_9240387	Iba_chr04a_9239987_9240387.F	AATAGGTTCCGATAAGGTGGGC	Iba_chr04a	9240187
	Iba_chr04a_9239987_9240387.R	TGCATGTTGTCAGCACTATCAA	Iba_chr04a	9240187
Iba_chr04a_9470012_9470412	Iba_chr04a_9470012_9470412.F	CTCATGATGGGAGGATGGGAAG	Iba_chr04a	9470212
	Iba_chr04a_9470012_9470412.R	TCAGACTCTGAATTAGTGGGTCC	Iba_chr04a	9470212
Iba_chr04a_9473848_9474248	Iba_chr04a_9473848_9474248.F	CAGTTCCGATATCTCCGGGTTT	Iba_chr04a	9474048
	Iba_chr04a_9473848_9474248.R	GGGTGAGCTGAATTTAGGCCTT	Iba_chr04a	9474048
Iba_chr04a_9505136_9505536	Iba_chr04a_9505136_9505536.F	TTAGGGGCTGGGGATTTTACAC	Iba_chr04a	9505336
	Iba_chr04a_9505136_9505536.R	TCCCCTCTGTACCTCTCAACTT	Iba_chr04a	9505336
Iba_chr04a_9556949_9557349	Iba_chr04a_9556949_9557349.F	CAGATACTTACACGCACGCATG	Iba_chr04a	9557149
	Iba_chr04a_9556949_9557349.R	TTTGCTCCTTTTACGTACGCAA	Iba_chr04a	9557149
Iba_chr04a_9573759_9574159	Iba_chr04a_9573759_9574159.F	AGACCGTTTCCTGTAAAATAGTTGT	Iba_chr04a	9573959
	Iba_chr04a_9573759_9574159.R	CCTGGCCCTTGGATTACGATAA	Iba_chr04a	9573959
Iba_chr04a_9590688_9591088	Iba_chr04a_9590688_9591088.F	GACTTTCCCTAGCCCCTTGTC	Iba_chr04a	9590888
	Iba_chr04a_9590688_9591088.R	ACTCCAGCTTTTACGTGTACTTT	Iba_chr04a	9590888
Iba_chr04a_9991890_9992290	Iba_chr04a_9991890_9992290.F	ACCGCAGTCATTGGTGTCTAAA	Iba_chr04a	9992090
	Iba_chr04a_9991890_9992290.R	TTATTCCAACTGTCTGGCCCTC	Iba_chr04a	9992090
Iba_chr04a_10123557_10123957	Iba_chr04a_10123557_10123957.F	ACAATAGTGGTCCGAGAAGAGC	Iba_chr04a	10123757
	Iba_chr04a_10123557_10123957.R	AGAGGTGGTGATGATAGACCCT	Iba_chr04a	10123757
Iba_chr04a_10430933_10431333	Iba_chr04a_10430933_10431333.F	TCCTACCAAAAGTTAGAGGGTGT	Iba_chr04a	10431133
	Iba_chr04a_10430933_10431333.R	ATTGTCCTTGATGGTGCTGTGT	Iba_chr04a	10431133
Iba_chr04a_10693268_10693668	Iba_chr04a_10693268_10693668.F	CCAAAAACGCCGTAAACTCTCA	Iba_chr04a	10693468
	Iba_chr04a_10693268_10693668.R	ACTGACTCCCGATGAATGCATT	Iba_chr04a	10693468
Iba_chr04a_11052143_11052543	Iba_chr04a_11052143_11052543.F	GTGCACACCAGACCAACATTTT	Iba_chr04a	11052343
	Iba_chr04a_11052143_11052543.R	ATGGCAAGAGTGGATGGATTCA	Iba_chr04a	11052343
Iba_chr04a_11055970_11056370	Iba_chr04a_11055970_11056370.F	GCCCGATGGAAGGATTGGATAT	Iba_chr04a	11056170
	Iba_chr04a_11055970_11056370.R	GTTGCCTGCCAATCAGACAAAT	Iba_chr04a	11056170
Iba_chr04a_11105651_11106051	Iba_chr04a_11105651_11106051.F	AGAGTGAGCGTCGGATGAATTA	Iba_chr04a	11105851
	Iba_chr04a_11105651_11106051.R	TCGCTCCAAGCAATTACATCCT	Iba_chr04a	11105851
Iba_chr04a_11108444_11108844	Iba_chr04a_11108444_11108844.F	GATCTTCTGCCGGAATCCTTCT	Iba_chr04a	11108644
	Iba_chr04a_11108444_11108844.R	CTTCGATTTCACGAACCTCTGC	Iba_chr04a	11108644
Iba_chr04a_11134795_11135195	Iba_chr04a_11134795_11135195.F	ATACACTCGCCACTGATTCCTG	Iba_chr04a	11134995
	Iba_chr04a_11134795_11135195.R	CTGCGTGGATTTGAACGTTTCT	Iba_chr04a	11134995
Iba_chr04a_11136260_11136660	Iba_chr04a_11136260_11136660.F	ACACCACACCATTTAGTCTTAGGT	Iba_chr04a	11136460
	Iba_chr04a_11136260_11136660.R	AAAACATGAGGAGTGTAATCTCGT	Iba_chr04a	11136460
Iba_chr04a_11157049_11157449	Iba_chr04a_11157049_11157449.F	GTGAAGGTAGCTCGTAGTGGAC	Iba_chr04a	11157249
	Iba_chr04a_11157049_11157449.R	GGCCTCCTGGAAATAGGTTCAA	Iba_chr04a	11157249
Iba_chr04a_11532723_11533123	Iba_chr04a_11532723_11533123.F	TGCTCAACAGTATAACATTGAACCT	Iba_chr04a	11532923
	Iba_chr04a_11532723_11533123.R	ATGCCATCCAGGTCGATGTTTA	Iba_chr04a	11532923
Iba_chr04a_11590810_11591210	Iba_chr04a_11590810_11591210.F	TCACCAAAGACGGATTTCACAA	Iba_chr04a	11591010
	Iba_chr04a_11590810_11591210.R	TACCCCTGGCTAGACTAACCTT	Iba_chr04a	11591010
Iba_chr04a_12417108_12417508	Iba_chr04a_12417108_12417508.F	GCAACTCAACTTAGGGGAGGAA	Iba_chr04a	12417308
	Iba_chr04a_12417108_12417508.R	AAACAAGCTTGTCTTTGGGCTC	Iba_chr04a	12417308
Iba_chr04a_12444108_12444508	Iba_chr04a_12444108_12444508.F	TGATCTGAATCCGAACTGCGAT	Iba_chr04a	12444308
	Iba_chr04a_12444108_12444508.R	ACACGTGATTTCCATGATTTGCA	Iba_chr04a	12444308
Iba_chr04a_12713688_12714088	Iba_chr04a_12713688_12714088.F	TAACCCCAAGATCTTCGCAGTC	Iba_chr04a	12713888
	Iba_chr04a_12713688_12714088.R	GCCAACATACATGAAGTTAGCCC	Iba_chr04a	12713888
Iba_chr04a_12800565_12800965	Iba_chr04a_12800565_12800965.F	TTCCTGAATGAAGTAGCCCGAC	Iba_chr04a	12800765
	Iba_chr04a_12800565_12800965.R	TGTCACAGCCCCGTGATATTTT	Iba_chr04a	12800765
Iba_chr04a_12920402_12920802	Iba_chr04a_12920402_12920802.F	GGGACTTCGAGGTTCAAAGGAT	Iba_chr04a	12920602
	Iba_chr04a_12920402_12920802.R	ACAATTGGAAACTTACTGGGCA	Iba_chr04a	12920602
Iba_chr04a_13322128_13322528	Iba_chr04a_13322128_13322528.F	AGGGGCGGGTTTTGTAAACTAA	Iba_chr04a	13322328
	Iba_chr04a_13322128_13322528.R	TCTAACGATGGGCTAACACTGG	Iba_chr04a	13322328
Iba_chr04a_13528137_13528537	Iba_chr04a_13528137_13528537.F	AGTCCAACGCAACTAGAAAATGT	Iba_chr04a	13528337
	Iba_chr04a_13528137_13528537.R	CTCTTTTTGAAACCGTGATAAAGGA	Iba_chr04a	13528337
Iba_chr04a_14678769_14679169	Iba_chr04a_14678769_14679169.F	ACAAGTTTGACCGACAGTGGAT	Iba_chr04a	14678969
	Iba_chr04a_14678769_14679169.R	TTCTGCTTCAGTACCCTCTTGG	Iba_chr04a	14678969
Iba_chr04a_14683503_14683903	Iba_chr04a_14683503_14683903.F	TCCCTGATCTAGAAACCCCACT	Iba_chr04a	14683703
	Iba_chr04a_14683503_14683903.R	GCAGTTAGCTAACAGCAAGGTG	Iba_chr04a	14683703
Iba_chr04a_14731982_14732382	Iba_chr04a_14731982_14732382.F	ACTTCACCGAAGACACCATCTC	Iba_chr04a	14732182
	Iba_chr04a_14731982_14732382.R	TCTGGTAAGTCTCCTCGATGGT	Iba_chr04a	14732182
Iba_chr04a_14735675_14736075	Iba_chr04a_14735675_14736075.F	GAACTGCGGTGAGAAGCAAAAT	Iba_chr04a	14735875
	Iba_chr04a_14735675_14736075.R	GCCACCCTATTGAGGTTGTACA	Iba_chr04a	14735875
Iba_chr04a_14876123_14876523	Iba_chr04a_14876123_14876523.F	ACAGAATGCACAGATGTACAACG	Iba_chr04a	14876323
	Iba_chr04a_14876123_14876523.R	GCACCTCTATGCCACCTTTCAT	Iba_chr04a	14876323
Iba_chr04a_14876244_14876644	Iba_chr04a_14876244_14876644.F	ATGAAAGGTGGCATAGAGGTGC	Iba_chr04a	14876444
	Iba_chr04a_14876244_14876644.R	AATATGGGGGCCGGGAATGAT	Iba_chr04a	14876444
Iba_chr04a_14943348_14943748	Iba_chr04a_14943348_14943748.F	AAGCTTCAAGGTTTGTGCACTC	Iba_chr04a	14943548
	Iba_chr04a_14943348_14943748.R	AGTTTGTCCGGTACACCTCTTA	Iba_chr04a	14943548
Iba_chr04a_14961902_14962302	Iba_chr04a_14961902_14962302.F	TGTGGCAAATACTTTTGGAAGCA	Iba_chr04a	14962102
	Iba_chr04a_14961902_14962302.R	TTTTGACCTACGCTGCCTATGT	Iba_chr04a	14962102
Iba_chr04a_14968639_14969039	Iba_chr04a_14968639_14969039.F	CTACCTGAGGGAGTTAGTGTGC	Iba_chr04a	14968839
	Iba_chr04a_14968639_14969039.R	AAGCGGAAACTTTGTCATTGCT	Iba_chr04a	14968839
Iba_chr04a_14978569_14978969	Iba_chr04a_14978569_14978969.F	ATCCTTCCGATTACCCACCAAC	Iba_chr04a	14978769
	Iba_chr04a_14978569_14978969.R	CCCATCGATATTCTCACACCCC	Iba_chr04a	14978769
Iba_chr04a_15019643_15020043	Iba_chr04a_15019643_15020043.F	TGGTTTAATCTTAGGTCGTCCAGT	Iba_chr04a	15019843
	Iba_chr04a_15019643_15020043.R	GCACAAAAGAGGTGATTTTAGTTGC	Iba_chr04a	15019843
Iba_chr04a_15347558_15347958	Iba_chr04a_15347558_15347958.F	TGTCATCGTTACTTGGAAGAGCT	Iba_chr04a	15347758
	Iba_chr04a_15347558_15347958.R	ACCAAATTCCTACTACCCTCTCA	Iba_chr04a	15347758
Iba_chr04a_15359886_15360286	Iba_chr04a_15359886_15360286.F	AAAGTCATCCACATCACACCCA	Iba_chr04a	15360086
	Iba_chr04a_15359886_15360286.R	GGATCGCCGTTACGTACTTGTT	Iba_chr04a	15360086
Iba_chr04a_15401345_15401745	Iba_chr04a_15401345_15401745.F	AGGGCAGAAGATTAGATCATCATCA	Iba_chr04a	15401545
	Iba_chr04a_15401345_15401745.R	GGCAGAGAAGGTTGAATTCATGG	Iba_chr04a	15401545
Iba_chr04a_15419923_15420323	Iba_chr04a_15419923_15420323.F	GGGACAAAATACCCAATTAGGTGA	Iba_chr04a	15420123
	Iba_chr04a_15419923_15420323.R	AGAAAGGTAATTCTTATCCCATCCGT	Iba_chr04a	15420123
Iba_chr04a_15444785_15445185	Iba_chr04a_15444785_15445185.F	GTTCACATACACCGCATGACAC	Iba_chr04a	15444985
	Iba_chr04a_15444785_15445185.R	TCCCTTAGTCGCTCTTTGGTTC	Iba_chr04a	15444985
Iba_chr04a_16067708_16068108	Iba_chr04a_16067708_16068108.F	TCGAATGCAGTCCGACCAATAA	Iba_chr04a	16067908
	Iba_chr04a_16067708_16068108.R	CAGGCGGTATTGTAGGACAACA	Iba_chr04a	16067908
Iba_chr04a_16317847_16318247	Iba_chr04a_16317847_16318247.F	TATTGTGTGTTCGCGGGGATTA	Iba_chr04a	16318047
	Iba_chr04a_16317847_16318247.R	GGAGGTTTGATTACGATTTTCAACA	Iba_chr04a	16318047
Iba_chr04a_16348926_16349326	Iba_chr04a_16348926_16349326.F	AGCAGAACAGATCTAGCGTTGT	Iba_chr04a	16349126
	Iba_chr04a_16348926_16349326.R	CACTGTGTTTGTACGTGCATGA	Iba_chr04a	16349126
Iba_chr04a_16362049_16362449	Iba_chr04a_16362049_16362449.F	TCCGATCGCTAATATTGACCCA	Iba_chr04a	16362249
	Iba_chr04a_16362049_16362449.R	CGATGGAGTGGTTGTTCAACAA	Iba_chr04a	16362249
Iba_chr04a_16554760_16555160	Iba_chr04a_16554760_16555160.F	TGGCGAATGAAGGTCATGGTTA	Iba_chr04a	16554960
	Iba_chr04a_16554760_16555160.R	AACCGACCCTGTTGTGAGATAC	Iba_chr04a	16554960
Iba_chr04a_20426946_20427346	Iba_chr04a_20426946_20427346.F	ACTCTTGGTGATGGCTCAGTAC	Iba_chr04a	20427146
	Iba_chr04a_20426946_20427346.R	TGGAACGAGTTTTGCTTTCATGT	Iba_chr04a	20427146
Iba_chr04a_20665931_20666331	Iba_chr04a_20665931_20666331.F	TCTTCTACGTTGTCGGCGATAG	Iba_chr04a	20666131
	Iba_chr04a_20665931_20666331.R	GCCACTATCGACGATAACGACA	Iba_chr04a	20666131
Iba_chr04a_20705575_20705975	Iba_chr04a_20705575_20705975.F	TTGGTTCCGTGACTAATGCGTA	Iba_chr04a	20705775
	Iba_chr04a_20705575_20705975.R	ATCCCTCCGCAAACACAATGTA	Iba_chr04a	20705775
Iba_chr04a_20781376_20781776	Iba_chr04a_20781376_20781776.F	TGCAGATCATCCTTTCTTCTTTTCC	Iba_chr04a	20781576
	Iba_chr04a_20781376_20781776.R	AGAACAATCCAGTGGAGTCGTC	Iba_chr04a	20781576
Iba_chr04a_21793744_21794144	Iba_chr04a_21793744_21794144.F	CGAAAAGCAATTGATTCTTGGTTGT	Iba_chr04a	21793944
	Iba_chr04a_21793744_21794144.R	TGTGTCTAGGCGGAAATCAACT	Iba_chr04a	21793944
Iba_chr04a_25372996_25373396	Iba_chr04a_25372996_25373396.F	ATTAACGGATGGGAAGGCATGT	Iba_chr04a	25373196
	Iba_chr04a_25372996_25373396.R	TGACACCCTAACACTGACCAAA	Iba_chr04a	25373196
Iba_chr04a_25373070_25373470	Iba_chr04a_25373070_25373470.F	ATTAACGGATGGGAAGGCATGT	Iba_chr04a	25373270
	Iba_chr04a_25373070_25373470.R	TGACACCCTAACACTGACCAAA	Iba_chr04a	25373270
Iba_chr04a_25680049_25680449	Iba_chr04a_25680049_25680449.F	TTGCTGATTTGCTAGGATGCAC	Iba_chr04a	25680249
	Iba_chr04a_25680049_25680449.R	AGTGGAGTGATAAATTTGGGTAGTT	Iba_chr04a	25680249
Iba_chr04a_25788397_25788797	Iba_chr04a_25788397_25788797.F	AGTTTGATCAAGGAGATACAGGC	Iba_chr04a	25788597
	Iba_chr04a_25788397_25788797.R	GCCATAGCCTGCAATTAAAGCA	Iba_chr04a	25788597
Iba_chr04a_25788402_25788802	Iba_chr04a_25788402_25788802.F	ATCAAGGAGATACAGGCAACCA	Iba_chr04a	25788602
	Iba_chr04a_25788402_25788802.R	GCCATAGCCTGCAATTAAAGCA	Iba_chr04a	25788602
Iba_chr04a_25795704_25796104	Iba_chr04a_25795704_25796104.F	TCCACGCAATAACGATGTGCTA	Iba_chr04a	25795904
	Iba_chr04a_25795704_25796104.R	GCCGTATCCTTAGTGCTAAGCT	Iba_chr04a	25795904
Iba_chr04a_26169245_26169645	Iba_chr04a_26169245_26169645.F	GCAGTGGAATAAAGGCACGAAA	Iba_chr04a	26169445
	Iba_chr04a_26169245_26169645.R	TTTCTTGTACCCCGTTTTGTCA	Iba_chr04a	26169445
Iba_chr04a_27525394_27525794	Iba_chr04a_27525394_27525794.F	GAAGTAGCGAATTCCCCTAGCA	Iba_chr04a	27525594
	Iba_chr04a_27525394_27525794.R	CATATGCTCTGCTGCTTCAACC	Iba_chr04a	27525594
Iba_chr04a_27728193_27728593	Iba_chr04a_27728193_27728593.F	TAGCTCCGTTGGTTCCTGTATG	Iba_chr04a	27728393
	Iba_chr04a_27728193_27728593.R	GGAAGGTGCGGTATTAGGGATT	Iba_chr04a	27728393
Iba_chr04a_27728364_27728764	Iba_chr04a_27728364_27728764.F	AATCCCTAATACCGCACCTTCC	Iba_chr04a	27728564
	Iba_chr04a_27728364_27728764.R	AAAGAGGGGCATACCTGAGTTG	Iba_chr04a	27728564
Iba_chr04a_28155315_28155715	Iba_chr04a_28155315_28155715.F	ACATCTGCATGTTTGGTCTCCT	Iba_chr04a	28155515
	Iba_chr04a_28155315_28155715.R	TTTAACAGCCACAACAACTCGC	Iba_chr04a	28155515
Iba_chr04a_28157766_28158166	Iba_chr04a_28157766_28158166.F	TGCCAATCAAATAGTCTCGGAGA	Iba_chr04a	28157966
	Iba_chr04a_28157766_28158166.R	GCATTCCAAATCCAAGGAAGCT	Iba_chr04a	28157966
Iba_chr04a_28250981_28251381	Iba_chr04a_28250981_28251381.F	TTCGTGTTATCGTGTATCACACTT	Iba_chr04a	28251181
	Iba_chr04a_28250981_28251381.R	CTATCGTGGTTCCATGCTGTGA	Iba_chr04a	28251181
Iba_chr04a_29012986_29013386	Iba_chr04a_29012986_29013386.F	ACCTAAATCGCCAATTGGAAAATGT	Iba_chr04a	29013186
	Iba_chr04a_29012986_29013386.R	TCCTGGAGAGTAGAGAGTACCT	Iba_chr04a	29013186
Iba_chr04a_29026188_29026588	Iba_chr04a_29026188_29026588.F	TTTTGTCTACTCCGTTTGCCCT	Iba_chr04a	29026388
	Iba_chr04a_29026188_29026588.R	TTTTACCTGTCTGGGTGAGAGA	Iba_chr04a	29026388
Iba_chr04a_29175670_29176070	Iba_chr04a_29175670_29176070.F	AGATTGACCAAACATGGCTCCT	Iba_chr04a	29175870
	Iba_chr04a_29175670_29176070.R	GAATTGGCGTAGTGGAGGATGA	Iba_chr04a	29175870
Iba_chr04a_29217525_29217925	Iba_chr04a_29217525_29217925.F	GACTCCCAGGACACATTGAACT	Iba_chr04a	29217725
	Iba_chr04a_29217525_29217925.R	TTAGGCAGGTTTCATCTGGTGG	Iba_chr04a	29217725
Iba_chr04a_29219583_29219983	Iba_chr04a_29219583_29219983.F	GGTGGCAGTTAATTGAGGCAAG	Iba_chr04a	29219783
	Iba_chr04a_29219583_29219983.R	CACCCCACTGGATTCTTCTGAA	Iba_chr04a	29219783
Iba_chr04a_29634788_29635188	Iba_chr04a_29634788_29635188.F	GTGTCTCACTGTCCAAGTAGGG	Iba_chr04a	29634988
	Iba_chr04a_29634788_29635188.R	GAGAGTGTGAAGAGGGCTTTGA	Iba_chr04a	29634988
Iba_chr04a_29769322_29769722	Iba_chr04a_29769322_29769722.F	GTAACCGATGGACAACCCTCC	Iba_chr04a	29769522
	Iba_chr04a_29769322_29769722.R	AATACCCCAAGAAACCCTGACC	Iba_chr04a	29769522
Iba_chr04a_29807731_29808131	Iba_chr04a_29807731_29808131.F	TGGCAGTGTTAATTGCAGTGAA	Iba_chr04a	29807931
	Iba_chr04a_29807731_29808131.R	TGCATGTAAAGCCTGATTCTTGA	Iba_chr04a	29807931
Iba_chr04a_29817489_29817889	Iba_chr04a_29817489_29817889.F	ACACCACAAAGCTGAAACTCTG	Iba_chr04a	29817689
	Iba_chr04a_29817489_29817889.R	CTACGCGGTAGCAGTATCAAGT	Iba_chr04a	29817689
Iba_chr04a_29841956_29842356	Iba_chr04a_29841956_29842356.F	TCTCAGTTGCTGGATTCACCTG	Iba_chr04a	29842156
	Iba_chr04a_29841956_29842356.R	ACACAAGAAAAATTCGTGGGCG	Iba_chr04a	29842156
Iba_chr04a_29871631_29872031	Iba_chr04a_29871631_29872031.F	GTGCATATGCGCGCAAAATTG	Iba_chr04a	29871831
	Iba_chr04a_29871631_29872031.R	TGGCCAGAAGCAGAATTCAGAA	Iba_chr04a	29871831
Iba_chr04a_29928284_29928684	Iba_chr04a_29928284_29928684.F	AAACCGCTAGAGTAACTCTGCT	Iba_chr04a	29928484
	Iba_chr04a_29928284_29928684.R	ACACGAGGAACAAAGTCACGTA	Iba_chr04a	29928484
Iba_chr04a_30092904_30093304	Iba_chr04a_30092904_30093304.F	TGCCACAAATCAATATTCACACACT	Iba_chr04a	30093104
	Iba_chr04a_30092904_30093304.R	ATCTCCGGTATGGGTTTGCTTT	Iba_chr04a	30093104
Iba_chr04a_30174072_30174472	Iba_chr04a_30174072_30174472.F	CAGGCAGAGAACAGCAGTTTTC	Iba_chr04a	30174272
	Iba_chr04a_30174072_30174472.R	TGACAGCACCGAGATAAAACGA	Iba_chr04a	30174272
Iba_chr04a_30230698_30231098	Iba_chr04a_30230698_30231098.F	GTTCCCCAACCTTTCCCTTATT	Iba_chr04a	30230898
	Iba_chr04a_30230698_30231098.R	GTCTCAAGACTTGACCCCCATT	Iba_chr04a	30230898
Iba_chr04a_30246324_30246724	Iba_chr04a_30246324_30246724.F	ATATGGGGATTGGCAGAGCAAA	Iba_chr04a	30246524
	Iba_chr04a_30246324_30246724.R	TCCTCAACCTTATTCATCATCCCA	Iba_chr04a	30246524
Iba_chr04a_30567407_30567807	Iba_chr04a_30567407_30567807.F	TCACAGTGAATAATGCTTGTCACTT	Iba_chr04a	30567607
	Iba_chr04a_30567407_30567807.R	AGGTTTCTGAGTCTAGAACCATGT	Iba_chr04a	30567607
Iba_chr04a_30609203_30609603	Iba_chr04a_30609203_30609603.F	GTTACACGCAATGGAGATGACC	Iba_chr04a	30609403
	Iba_chr04a_30609203_30609603.R	AGTTCATGTATTGTCCCTCTTTGT	Iba_chr04a	30609403
Iba_chr04a_30682870_30683270	Iba_chr04a_30682870_30683270.F	AGTTCTCCCAATATTTGTGAATGCA	Iba_chr04a	30683070
	Iba_chr04a_30682870_30683270.R	GCACGAACTGAGTACGAACAAG	Iba_chr04a	30683070
Iba_chr04a_30685383_30685783	Iba_chr04a_30685383_30685783.F	TGTACATCGACAATCCTCCCAC	Iba_chr04a	30685583
	Iba_chr04a_30685383_30685783.R	GAAAGAAAGGGCTGGCAGTTTT	Iba_chr04a	30685583
Iba_chr04a_30719976_30720376	Iba_chr04a_30719976_30720376.F	CAGCCTTATTGCAGAAGAAGCC	Iba_chr04a	30720176
	Iba_chr04a_30719976_30720376.R	TTTGGCGCTAAGTTGGAAATCG	Iba_chr04a	30720176
Iba_chr04a_30866110_30866510	Iba_chr04a_30866110_30866510.F	GAGGTCAGAGCTAAAGTAGGCC	Iba_chr04a	30866310
	Iba_chr04a_30866110_30866510.R	AGATTTACGCTTGTGGCTAGCT	Iba_chr04a	30866310
Iba_chr04a_30866198_30866598	Iba_chr04a_30866198_30866598.F	TGTGATGAAACGCTAGCTAGCC	Iba_chr04a	30866398
	Iba_chr04a_30866198_30866598.R	GTGGTGCATATTCTACATCTTCAACT	Iba_chr04a	30866398
Iba_chr04a_30930580_30930980	Iba_chr04a_30930580_30930980.F	CACTCGGTTACAGCCAATCCTA	Iba_chr04a	30930780
	Iba_chr04a_30930580_30930980.R	ATTGAAGATGGAGTGGGCCAAA	Iba_chr04a	30930780
Iba_chr04a_30987648_30988048	Iba_chr04a_30987648_30988048.F	GCACTTAGAGGGCTTTGGTACT	Iba_chr04a	30987848
	Iba_chr04a_30987648_30988048.R	AGAGCTTTCATGTCTGGTTGGT	Iba_chr04a	30987848
Iba_chr04a_31035515_31035915	Iba_chr04a_31035515_31035915.F	GTGGCAGATAGCTCCGTTTGTA	Iba_chr04a	31035715
	Iba_chr04a_31035515_31035915.R	CATATTCACCCGCCATTCCAAC	Iba_chr04a	31035715
Iba_chr04a_31053882_31054282	Iba_chr04a_31053882_31054282.F	GCACCCTAGCCAACCTTGAATT	Iba_chr04a	31054082
	Iba_chr04a_31053882_31054282.R	ATCCCTTCGTCTAGCATTGGTG	Iba_chr04a	31054082
Iba_chr04a_31062947_31063347	Iba_chr04a_31062947_31063347.F	GCCCTGGATTATGGTGAGTGAG	Iba_chr04a	31063147
	Iba_chr04a_31062947_31063347.R	CGACCATGGAGCTAAACTTCCA	Iba_chr04a	31063147
Iba_chr04a_31108302_31108702	Iba_chr04a_31108302_31108702.F	TGGTTATTTGGGAACTTCAAGAGA	Iba_chr04a	31108502
	Iba_chr04a_31108302_31108702.R	GCCTATGCTACTGCTTATACAGC	Iba_chr04a	31108502
Iba_chr04a_31108411_31108811	Iba_chr04a_31108411_31108811.F	TGTATAAGCAGTAGCATAGGCACT	Iba_chr04a	31108611
	Iba_chr04a_31108411_31108811.R	TGTGGGTGTTACTGTCTTCACT	Iba_chr04a	31108611
Iba_chr04a_31108737_31109137	Iba_chr04a_31108737_31109137.F	ACAGGTCTATACGGGAATTCCT	Iba_chr04a	31108937
	Iba_chr04a_31108737_31109137.R	TCTCAGCTAGCTAGTTGTTTCTGT	Iba_chr04a	31108937
Iba_chr04a_31111459_31111859	Iba_chr04a_31111459_31111859.F	AAGTGGGGCAGAAACTCTACTG	Iba_chr04a	31111659
	Iba_chr04a_31111459_31111859.R	GGGCACATGTCCTAACACTAGT	Iba_chr04a	31111659
Iba_chr04a_31127093_31127493	Iba_chr04a_31127093_31127493.F	GTTGTGCCACTTTTTGAATTGCA	Iba_chr04a	31127293
	Iba_chr04a_31127093_31127493.R	GGCTCTCACCAGAAAAGCTTTG	Iba_chr04a	31127293
Iba_chr04a_31183482_31183882	Iba_chr04a_31183482_31183882.F	TCGTACAACTGGTTTGCAGGTA	Iba_chr04a	31183682
	Iba_chr04a_31183482_31183882.R	AGTTGACTCATTCACTACACATCTCT	Iba_chr04a	31183682
Iba_chr04a_31213774_31214174	Iba_chr04a_31213774_31214174.F	GCGGTTTAGGAGAGAAGTGGAA	Iba_chr04a	31213974
	Iba_chr04a_31213774_31214174.R	GCTTCTGCTGATGACCCTTTTG	Iba_chr04a	31213974
Iba_chr04a_31473774_31474174	Iba_chr04a_31473774_31474174.F	AAACCAACTACCGACGATCGAA	Iba_chr04a	31473974
	Iba_chr04a_31473774_31474174.R	AGAAGAAGACGATGTCGGTAGC	Iba_chr04a	31473974
Iba_chr04a_31474500_31474900	Iba_chr04a_31474500_31474900.F	CCTCCATTCAACTCTTCTGCCT	Iba_chr04a	31474700
	Iba_chr04a_31474500_31474900.R	CATGCTCCTTCCCCACAGTAAA	Iba_chr04a	31474700
Iba_chr04a_31524117_31524517	Iba_chr04a_31524117_31524517.F	GCCTTTCTTCCTAACCCAGCTA	Iba_chr04a	31524317
	Iba_chr04a_31524117_31524517.R	ACAGAAATCCGTACTTGGCCTT	Iba_chr04a	31524317
Iba_chr04a_31526014_31526414	Iba_chr04a_31526014_31526414.F	TGCTAATAGGGAACACATGGGG	Iba_chr04a	31526214
	Iba_chr04a_31526014_31526414.R	AGCCATGTCACTTGGAGGAAAA	Iba_chr04a	31526214
Iba_chr04a_31529425_31529825	Iba_chr04a_31529425_31529825.F	TTTCCACGAAATCCACTTCTGG	Iba_chr04a	31529625
	Iba_chr04a_31529425_31529825.R	TCTTGTAGACCCGTGCTTTCTC	Iba_chr04a	31529625
Iba_chr04a_31529765_31530165	Iba_chr04a_31529765_31530165.F	AAACAGTCAGCACCAGATACCA	Iba_chr04a	31529965
	Iba_chr04a_31529765_31530165.R	GTTAAAGCTGGCTGAATGGTGG	Iba_chr04a	31529965
Iba_chr04a_31535946_31536346	Iba_chr04a_31535946_31536346.F	GGCAAGAACATCTCGCTTCTTC	Iba_chr04a	31536146
	Iba_chr04a_31535946_31536346.R	CATCAAAAAGGCTAAGGCAGGG	Iba_chr04a	31536146
Iba_chr04a_31752261_31752661	Iba_chr04a_31752261_31752661.F	TTTGAAAATCGCAGTTCCTCCA	Iba_chr04a	31752461
	Iba_chr04a_31752261_31752661.R	CCCTCTGTCATTGATGAAGCCT	Iba_chr04a	31752461
Iba_chr04a_31852499_31852899	Iba_chr04a_31852499_31852899.F	ATTGACAGCTTCCAGGTCTGAG	Iba_chr04a	31852699
	Iba_chr04a_31852499_31852899.R	TCCAATTGATGCAGGAGTTGGA	Iba_chr04a	31852699
Iba_chr04a_31852794_31853194	Iba_chr04a_31852794_31853194.F	TCTGCACCTTGTCCATTTCTCA	Iba_chr04a	31852994
	Iba_chr04a_31852794_31853194.R	AGCAGAAGTGACTTGAGCTGAA	Iba_chr04a	31852994
Iba_chr04a_31853957_31854357	Iba_chr04a_31853957_31854357.F	GGGTAAAGAAGGCTGCACAATG	Iba_chr04a	31854157
	Iba_chr04a_31853957_31854357.R	TGTAAGTTACAGCAAACGAAAGGA	Iba_chr04a	31854157
Iba_chr04a_31880938_31881338	Iba_chr04a_31880938_31881338.F	TGTAAGCACGCACTATAAAGCT	Iba_chr04a	31881138
	Iba_chr04a_31880938_31881338.R	AAATATGAAACGTGTGGGGGAG	Iba_chr04a	31881138
Iba_chr04a_31885400_31885800	Iba_chr04a_31885400_31885800.F	TGGTTCCCTCACATTTAAGCCT	Iba_chr04a	31885600
	Iba_chr04a_31885400_31885800.R	TGAATCTAGGCTCATAGCTCCTG	Iba_chr04a	31885600
Iba_chr04a_31889876_31890276	Iba_chr04a_31889876_31890276.F	GGAGGATGGCCAGGATTCTTTT	Iba_chr04a	31890076
	Iba_chr04a_31889876_31890276.R	AACTCCAATGGCCTTTTAAGCA	Iba_chr04a	31890076
Iba_chr04a_32365173_32365573	Iba_chr04a_32365173_32365573.F	ACCTCTTAGTCATGAAAAAGGCAC	Iba_chr04a	32365373
	Iba_chr04a_32365173_32365573.R	CTCAGCTTTACGTCGTTGCAAA	Iba_chr04a	32365373
Iba_chr04a_33120155_33120555	Iba_chr04a_33120155_33120555.F	ATGCCTGAGACATGTTGGTTTT	Iba_chr04a	33120355
	Iba_chr04a_33120155_33120555.R	TTTTTGATCCCGCAATCATCCC	Iba_chr04a	33120355
Iba_chr04a_33133212_33133612	Iba_chr04a_33133212_33133612.F	GTTAACTGGGCCATTGATGAGC	Iba_chr04a	33133412
	Iba_chr04a_33133212_33133612.R	TGGTACATGCCAGGTTTCTGTT	Iba_chr04a	33133412
Iba_chr04a_33165805_33166205	Iba_chr04a_33165805_33166205.F	TTGGTCGGGTTAACAGAAACCT	Iba_chr04a	33166005
	Iba_chr04a_33165805_33166205.R	GTTCTGGCTGGGATCATCCATC	Iba_chr04a	33166005
Iba_chr04a_34027596_34027996	Iba_chr04a_34027596_34027996.F	ATTTGCACTGACCCGACCTATT	Iba_chr04a	34027796
	Iba_chr04a_34027596_34027996.R	TGGTGTTGCCCCTATAAGATGA	Iba_chr04a	34027796
Iba_chr04a_34250820_34251220	Iba_chr04a_34250820_34251220.F	CACGACACAAAGTGCATACCTG	Iba_chr04a	34251020
	Iba_chr04a_34250820_34251220.R	TTTGTTGATAGTTCTCGGGATCC	Iba_chr04a	34251020
Iba_chr04a_34508659_34509059	Iba_chr04a_34508659_34509059.F	GACGGTGATGATTCTCTCGTCA	Iba_chr04a	34508859
	Iba_chr04a_34508659_34509059.R	GGAGTTACAAATGCTTCATAGGGG	Iba_chr04a	34508859
Iba_chr04a_34824477_34824877	Iba_chr04a_34824477_34824877.F	TTTCATTGCCTCCGATTTGACG	Iba_chr04a	34824677
	Iba_chr04a_34824477_34824877.R	AGTAGCACGGAATTGTAAGCCT	Iba_chr04a	34824677
Iba_chr04a_34936773_34937173	Iba_chr04a_34936773_34937173.F	AACGAAAGCACATGGAAGTTGG	Iba_chr04a	34936973
	Iba_chr04a_34936773_34937173.R	CATGAAGGTGTTAGGGGAGCAT	Iba_chr04a	34936973
Iba_chr04a_35057852_35058252	Iba_chr04a_35057852_35058252.F	TCAAAGGCTATAGGGCGCAATA	Iba_chr04a	35058052
	Iba_chr04a_35057852_35058252.R	AGTGCTGAGACTAAATGCATGGA	Iba_chr04a	35058052
Iba_chr04a_35057971_35058371	Iba_chr04a_35057971_35058371.F	ACGTGTAATGACCAAGACCCAA	Iba_chr04a	35058171
	Iba_chr04a_35057971_35058371.R	GCAACAACAACAGACCGAGAAG	Iba_chr04a	35058171
Iba_chr04a_35139732_35140132	Iba_chr04a_35139732_35140132.F	ACCTGAGTATTGATGGTCTCGC	Iba_chr04a	35139932
	Iba_chr04a_35139732_35140132.R	TCACTGGCTCCAAACCTTGTAA	Iba_chr04a	35139932
Iba_chr04a_35291319_35291719	Iba_chr04a_35291319_35291719.F	ATGTACCCCGTGAAAGATGCAT	Iba_chr04a	35291519
	Iba_chr04a_35291319_35291719.R	TTATGCGGGCAGTTGGATGTAG	Iba_chr04a	35291519
Iba_chr04a_35454555_35454955	Iba_chr04a_35454555_35454955.F	AATTAATGTGCGCTGAAGGTGG	Iba_chr04a	35454755
	Iba_chr04a_35454555_35454955.R	CAATGATAATGTAATTGCACGGAGC	Iba_chr04a	35454755
Iba_chr04a_36185928_36186328	Iba_chr04a_36185928_36186328.F	CTGCATCTTTACCCACTCACCA	Iba_chr04a	36186128
	Iba_chr04a_36185928_36186328.R	TCCTCTGCCATTGCTCAATCTT	Iba_chr04a	36186128
Iba_chr04a_36226546_36226946	Iba_chr04a_36226546_36226946.F	TGGTTGACTTCCACATGCTTCA	Iba_chr04a	36226746
	Iba_chr04a_36226546_36226946.R	GGCCCGATTGAATATCATGCAA	Iba_chr04a	36226746
Iba_chr04a_37627557_37627957	Iba_chr04a_37627557_37627957.F	TGGTTTAGTTGAACGATGGCTG	Iba_chr04a	37627757
	Iba_chr04a_37627557_37627957.R	CAAACCTTTGGGTCGTCAATGA	Iba_chr04a	37627757
Iba_chr04a_38330526_38330926	Iba_chr04a_38330526_38330926.F	AGGGTTGACATGTAGACTGTCT	Iba_chr04a	38330726
	Iba_chr04a_38330526_38330926.R	ACTCTCACATTCATGTTTTGCACA	Iba_chr04a	38330726
Iba_chr04a_38448542_38448942	Iba_chr04a_38448542_38448942.F	AGTCACTATTTTGGTGGCTAGCT	Iba_chr04a	38448742
	Iba_chr04a_38448542_38448942.R	GTCAATGGTCAAAGGAGGATTCC	Iba_chr04a	38448742
Iba_chr04a_38528287_38528687	Iba_chr04a_38528287_38528687.F	TCACATCTCTCCACCTTTCATCT	Iba_chr04a	38528487
	Iba_chr04a_38528287_38528687.R	ACATTATCGCCACCAATCTGTT	Iba_chr04a	38528487
Iba_chr05a_429940_430340	Iba_chr05a_429940_430340.F	GTTAGGTTCCATGAGCCCAAGA	Iba_chr05a	430140
	Iba_chr05a_429940_430340.R	ATGTCGCCTTCTCGTACTGTTT	Iba_chr05a	430140
Iba_chr05a_585786_586186	Iba_chr05a_585786_586186.F	ATTGCCAATCTCAAACCGCAAT	Iba_chr05a	585986
	Iba_chr05a_585786_586186.R	GTGTTACGATCCATCCAGCTGA	Iba_chr05a	585986
Iba_chr05a_590828_591228	Iba_chr05a_590828_591228.F	GCACAAAGTGGAAGCAGTCAAA	Iba_chr05a	591028
	Iba_chr05a_590828_591228.R	AACTGTAGCGTCAAATGGAAGT	Iba_chr05a	591028
Iba_chr05a_979312_979712	Iba_chr05a_979312_979712.F	TCGCTTCCTTCCAGTAAAAGCA	Iba_chr05a	979512
	Iba_chr05a_979312_979712.R	GGGCAGGGTTCCTAACAACATA	Iba_chr05a	979512
Iba_chr05a_1071413_1071813	Iba_chr05a_1071413_1071813.F	CTCTCTCATCTTCCGCACAACT	Iba_chr05a	1071613
	Iba_chr05a_1071413_1071813.R	CCCCTAAATGAAGATCGACGGA	Iba_chr05a	1071613
Iba_chr05a_1146273_1146673	Iba_chr05a_1146273_1146673.F	AGGTCCGAAATCTTTTCTCATGT	Iba_chr05a	1146473
	Iba_chr05a_1146273_1146673.R	ACCCAAATAGGCAAACAACGTG	Iba_chr05a	1146473
Iba_chr05a_1450393_1450793	Iba_chr05a_1450393_1450793.F	CTAGGCATGAACACTGTCTGGT	Iba_chr05a	1450593
	Iba_chr05a_1450393_1450793.R	TCAGTTTGGAACCGGATGGAAT	Iba_chr05a	1450593
Iba_chr05a_1454799_1455199	Iba_chr05a_1454799_1455199.F	TATCTAGGTAGCTGCAATGGCG	Iba_chr05a	1454999
	Iba_chr05a_1454799_1455199.R	CCCATTTTGTTGCACCCAAAGA	Iba_chr05a	1454999
Iba_chr05a_1457187_1457587	Iba_chr05a_1457187_1457587.F	TATGATCGACACGCCAAACTCT	Iba_chr05a	1457387
	Iba_chr05a_1457187_1457587.R	AAGAAGCAGGTACGGGATCAAG	Iba_chr05a	1457387
Iba_chr05a_1677010_1677410	Iba_chr05a_1677010_1677410.F	ACGAAAGCGGCAAAAGGATAAG	Iba_chr05a	1677210
	Iba_chr05a_1677010_1677410.R	GGGTTAGGTTCTTTCCAGCGAT	Iba_chr05a	1677210
Iba_chr05a_1697730_1698130	Iba_chr05a_1697730_1698130.F	ACCAGCTTCATTCCAGCCTAAT	Iba_chr05a	1697930
	Iba_chr05a_1697730_1698130.R	GGTTCTTACCAAGAGGAGGGAC	Iba_chr05a	1697930
Iba_chr05a_1720965_1721365	Iba_chr05a_1720965_1721365.F	GCTCCATCTTGTGCCCATAGAA	Iba_chr05a	1721165
	Iba_chr05a_1720965_1721365.R	CTCCCCGACTCTTCAATAGCTC	Iba_chr05a	1721165
Iba_chr05a_1737918_1738318	Iba_chr05a_1737918_1738318.F	AACTAATAATGCGGCCGCTAGA	Iba_chr05a	1738118
	Iba_chr05a_1737918_1738318.R	ACCCATGCTTTACTTTTCCCCT	Iba_chr05a	1738118
Iba_chr05a_1758072_1758472	Iba_chr05a_1758072_1758472.F	GGGCTATAACATAATTGGCATGACA	Iba_chr05a	1758272
	Iba_chr05a_1758072_1758472.R	TCCCCAAACCTAACGCACAATA	Iba_chr05a	1758272
Iba_chr05a_1797770_1798170	Iba_chr05a_1797770_1798170.F	GTTGTCTGCTATAATGTCGGCG	Iba_chr05a	1797970
	Iba_chr05a_1797770_1798170.R	CTGCCTGCTTTCATGTTACGAC	Iba_chr05a	1797970
Iba_chr05a_1802457_1802857	Iba_chr05a_1802457_1802857.F	TTGCTATGCAACAGGATGGTCT	Iba_chr05a	1802657
	Iba_chr05a_1802457_1802857.R	TGCAAGGTTAGCTGCTGATACA	Iba_chr05a	1802657
Iba_chr05a_1850743_1851143	Iba_chr05a_1850743_1851143.F	GGGCTGAAAACAATCACGAAGA	Iba_chr05a	1850943
	Iba_chr05a_1850743_1851143.R	TACACAGGCTTTCTTGGTCCAA	Iba_chr05a	1850943
Iba_chr05a_1917459_1917859	Iba_chr05a_1917459_1917859.F	GAACACAGATGCAGGATCTTGC	Iba_chr05a	1917659
	Iba_chr05a_1917459_1917859.R	CTCCTACTCTGCATGCGTACAT	Iba_chr05a	1917659
Iba_chr05a_1938227_1938627	Iba_chr05a_1938227_1938627.F	CACTTATCTTCCAAGAAAGATCGTGT	Iba_chr05a	1938427
	Iba_chr05a_1938227_1938627.R	TTTTGTACTGGCATTGTGGTGG	Iba_chr05a	1938427
Iba_chr05a_1952053_1952453	Iba_chr05a_1952053_1952453.F	TCTCACTGATCCCTCAATGAAAAGA	Iba_chr05a	1952253
	Iba_chr05a_1952053_1952453.R	AGCAAACCGATTTTAGTGAGCA	Iba_chr05a	1952253
Iba_chr05a_1961472_1961872	Iba_chr05a_1961472_1961872.F	TCCTCACCACCTAGTCCATTCA	Iba_chr05a	1961672
	Iba_chr05a_1961472_1961872.R	TTGGAAGATTCTCTTGGGTGGG	Iba_chr05a	1961672
Iba_chr05a_1973833_1974233	Iba_chr05a_1973833_1974233.F	TTAGCTTGTCCTTGTCTTGTTAAGA	Iba_chr05a	1974033
	Iba_chr05a_1973833_1974233.R	AGCTTTTGACCCGTATATTCCCT	Iba_chr05a	1974033
Iba_chr05a_2012364_2012764	Iba_chr05a_2012364_2012764.F	TCTCGATCACATGTGAGCAATT	Iba_chr05a	2012564
	Iba_chr05a_2012364_2012764.R	CGAATCTTTGTTCATTCCAAGTCCA	Iba_chr05a	2012564
Iba_chr05a_2337962_2338362	Iba_chr05a_2337962_2338362.F	CTCCTTACTGCCCAAGGACATT	Iba_chr05a	2338162
	Iba_chr05a_2337962_2338362.R	TCACTCGTGAAAATTGCAGCAT	Iba_chr05a	2338162
Iba_chr05a_2351973_2352373	Iba_chr05a_2351973_2352373.F	GCTTCAGCACTTCTATCCCTCA	Iba_chr05a	2352173
	Iba_chr05a_2351973_2352373.R	CCCAGGCGTATATAGTGCACAT	Iba_chr05a	2352173
Iba_chr05a_2391345_2391745	Iba_chr05a_2391345_2391745.F	GACTCAGCTGTGTCCTTCATCT	Iba_chr05a	2391545
	Iba_chr05a_2391345_2391745.R	ACAAAACTCGGTTTTAGGCAAGG	Iba_chr05a	2391545
Iba_chr05a_2416494_2416894	Iba_chr05a_2416494_2416894.F	CCGCGGATATATAGGGTATGCC	Iba_chr05a	2416694
	Iba_chr05a_2416494_2416894.R	AGATGAACCAACTGAGACACACT	Iba_chr05a	2416694
Iba_chr05a_2478763_2479163	Iba_chr05a_2478763_2479163.F	AAGGTGGAGAGTGACTGAAAGG	Iba_chr05a	2478963
	Iba_chr05a_2478763_2479163.R	ACGTCACGTTTTATGGCACAAG	Iba_chr05a	2478963
Iba_chr05a_2519884_2520284	Iba_chr05a_2519884_2520284.F	GGGCCTCCAGATTTCCTTCAAA	Iba_chr05a	2520084
	Iba_chr05a_2519884_2520284.R	ACTCGGGATACATCATAGAAAGCT	Iba_chr05a	2520084
Iba_chr05a_2686994_2687394	Iba_chr05a_2686994_2687394.F	CTAGGTTCTTGCACAGTCCACA	Iba_chr05a	2687194
	Iba_chr05a_2686994_2687394.R	TGATGCCTTAATGCTTCAGGTT	Iba_chr05a	2687194
Iba_chr05a_2692082_2692482	Iba_chr05a_2692082_2692482.F	ACATTGCGCATCATCAAAATCG	Iba_chr05a	2692282
	Iba_chr05a_2692082_2692482.R	ACCTGATGTTTTGTCGATCTAGCT	Iba_chr05a	2692282
Iba_chr05a_2708681_2709081	Iba_chr05a_2708681_2709081.F	TCGAACCAGATTATGTTGAGGATGA	Iba_chr05a	2708881
	Iba_chr05a_2708681_2709081.R	AGGTAAACTGAAGGAGCCCATT	Iba_chr05a	2708881
Iba_chr05a_2714064_2714464	Iba_chr05a_2714064_2714464.F	GATTGTGGGTAGATTCGTTGGG	Iba_chr05a	2714264
	Iba_chr05a_2714064_2714464.R	ACCAATCATGTTCCGCCAAGTA	Iba_chr05a	2714264
Iba_chr05a_2714066_2714466	Iba_chr05a_2714066_2714466.F	GATTGTGGGTAGATTCGTTGGG	Iba_chr05a	2714266
	Iba_chr05a_2714066_2714466.R	ACCAATCATGTTCCGCCAAGTA	Iba_chr05a	2714266
Iba_chr05a_2764500_2764900	Iba_chr05a_2764500_2764900.F	TACTAACCCACCCTCAAGTCCA	Iba_chr05a	2764700
	Iba_chr05a_2764500_2764900.R	ACACAACATAGTCACATAGTCACAC	Iba_chr05a	2764700
Iba_chr05a_2942958_2943358	Iba_chr05a_2942958_2943358.F	CTGTGCCTCTGTGTATCAGTGT	Iba_chr05a	2943158
	Iba_chr05a_2942958_2943358.R	TCAGGAAGTAAGCAACTAAGGTCT	Iba_chr05a	2943158
Iba_chr05a_2943014_2943414	Iba_chr05a_2943014_2943414.F	CTGTGCCTCTGTGTATCAGTGT	Iba_chr05a	2943214
	Iba_chr05a_2943014_2943414.R	TCAGGAAGTAAGCAACTAAGGTCT	Iba_chr05a	2943214
[truncated: 4,440 more rows]
