# Supplementary material for: Resequencing of sweetpotato germplasm resources reveals key loci associated with multiple agronomic traits
Source: Hortic Res. 2022 Oct 19;10(1):uhac234. doi: 10.1093/hr/uhac234 (PMC9832839; doi:10.1093/hr/uhac234)
Supplement: Web_Material_uhac234 [file web_material_uhac234.zip › Table S5.xlsx]

## Sheet: Sheet1
Table S5 The molecular IDs of 104 samples by 15 InDel markers
Samples	Iba_chr04a_508841_509241	Iba_chr04a_7761361_7761761	Iba_chr04a_8860989_8861389	Iba_chr05a_3537000_3537400	Iba_chr08a_6561469_6561869	Iba_chr01a_1965903_1966303	Iba_chr03a_20400918_20401318	Iba_chr04a_1380346_1380746	Iba_chr01a_17195216_17195616	Iba_chr02a_2294575_2294975	Iba_chr07a_3062421_3062821	Iba_chr07a_14389493_14389893	Iba_chr08a_8894957_8895357	Iba_chr06a_330208_330608	Iba_chr07a_821940_822340	Molecular ID
Vanuatu2	2	2	2	1	2	2	2	2	2	1	2	1	2	1	1	222122222121211
Longshu9	2	2	2	0	1	2	2	0	1	0	2	1	1	1	2	222012201021112
Fuzishu1	1	2	1	0	2	2	0	2	1	0	0	2	1	2	1	121022021002121
Zhanzishu2	2	2	1	0	1	2	1	2	2	0	0	1	2	2	1	221012122001221
Zheshu255	1	1	1	0	2	2	1	2	2	0	2	1	1	2	1	111022122021121
Dananfu	1	1	2	0	1	2	1	2	2	0	0	2	1	2	1	112012122002121
Qinshu7	1	1	2	0	1	2	2	0	1	0	2	1	1	1	2	112012201021112
Jishu18	1	1	2	0	2	2	1	2	*	1	0	2	1	2	0	11202212*102120
Fushu404	2	1	2	0	1	2	2	2	1	0	2	1	1	2	1	212012221021121
Pengshu7	2	1	2	0	2	0	*	2	*	0	2	1	2	2	1	212020*2*021221
Nanzishu020	1	1	1	0	1	0	0	2	2	0	0	1	2	2	2	111010022001222
Longshu515	2	2	2	0	2	2	2	0	1	0	2	1	2	1	1	222022201021211
Hongyou	1	2	1	0	2	0	2	2	2	0	0	1	2	2	1	121020222001221
Fucaishu8	2	2	2	0	1	2	2	0	1	0	0	1	2	2	1	222012201001221
Sanya3	1	2	2	0	2	2	1	2	1	0	0	2	1	2	1	122022121002121
Nanzishu008	1	1	2	0	2	2	1	2	1	0	0	1	2	1	2	112022121001212
Sushu1	2	1	2	0	2	2	1	2	1	0	0	1	2	2	2	212022121001222
Lingzi	2	1	2	0	2	0	1	2	1	0	0	2	2	2	1	212020121002221
Nancy Hall	1	1	2	*	2	0	1	2	2	1	0	1	2	1	1	112*20122101211
Jishu332	1	2	2	0	1	2	2	0	1	0	2	1	1	1	2	122012201021112
Quanshu10	1	1	2	0	2	2	0	2	2	0	0	2	2	1	1	112022022002211
Guangzishu9	2	2	2	0	1	2	0	2	2	0	2	1	2	2	1	222012022021221
Hongyao	2	2	1	0	2	0	2	2	2	0	0	1	2	2	1	221020222001221
Zhezishu5	1	2	1	0	2	2	1	2	1	0	0	2	1	2	1	121022121002121
Guangzishu2	1	2	2	0	2	2	0	2	1	0	2	1	2	2	1	122022021021221
Yuzixiang10	2	2	2	0	1	2	1	0	1	0	2	1	1	2	1	222012101021121
Yanshu26	1	2	1	0	2	0	1	2	1	0	2	2	2	2	2	121020121022222
Guijingshu2	2	2	1	0	2	0	0	0	2	0	2	2	2	2	1	221020002022221
Zhanshu407	2	1	2	0	1	2	2	0	1	2	2	1	1	1	2	212012201221112
Zheshu6025	2	2	2	0	1	0	1	2	2	0	0	2	1	2	1	222010122002121
Funingzi14	2	1	1	0	2	0	2	2	*	0	2	1	2	2	1	21102022*021221
Fushu317	1	1	2	0	1	2	2	0	1	2	2	1	1	1	2	112012201221112
Shangqiu52-7	1	1	1	0	2	2	1	2	2	0	0	1	1	1	0	111022122001110
Mianzishu9	2	2	1	0	2	2	0	2	2	0	2	2	2	2	2	221022022022222
Yushu17	1	1	2	0	*	2	1	2	1	0	2	1	1	2	1	1120*2121021121
Jinshan57	2	2	2	0	1	2	2	2	1	0	0	2	2	2	1	222012221002221
Lizixiang	2	2	2	0	2	2	2	2	1	0	0	2	2	2	2	222022221002222
Yuzishu6	2	1	1	0	1	2	1	0	2	0	0	1	2	2	2	211012102001222
Jixuzi2	2	1	2	0	1	2	1	2	1	0	0	2	2	2	2	212012121002222
Erlangshao	2	2	1	*	2	0	2	2	2	0	0	2	1	2	1	221*20222002121
Guangshu72	2	2	1	0	1	0	0	2	1	0	2	1	1	2	1	221010021021121
Yushu13	2	2	2	0	1	0	2	2	1	0	2	1	1	2	1	222010221021121
Huangji1	2	1	2	0	1	0	2	2	1	0	2	2	1	2	1	212010221022121
Weiqiang1	2	1	1	0	2	2	1	2	1	0	0	2	2	2	2	211022121002222
Yuzi10	1	1	1	0	1	2	2	0	1	0	2	1	1	1	2	111012201021112
Cambodia1	2	2	2	0	1	2	0	0	1	0	0	1	2	2	1	222012001001221
Xiangshu7-2	1	2	2	0	2	0	2	2	1	0	2	0	2	2	1	122020221020221
Jinong190	2	1	2	0	1	2	1	2	1	0	0	1	2	2	2	212012121001222
Eshu11	1	2	1	0	2	0	1	2	1	0	0	2	1	2	2	121020121002122
Xuzishu10	1	1	2	1	1	2	2	0	1	0	2	1	1	1	2	112112201021112
Ganzi1112-2	2	1	2	1	1	2	2	2	2	0	2	1	2	2	1	212112222021221
Nanzi014	1	1	1	2	1	0	2	2	*	1	2	1	1	2	2	11121022*121122
Jishu4	2	2	2	1	1	2	1	2	2	0	0	1	2	2	2	222112122001222
Shengnanshao	2	1	1	2	2	2	1	2	1	0	0	1	2	2	2	211222121001222
Xushu22	2	1	2	2	2	2	2	2	1	0	0	1	2	2	1	212222221001221
Xushu33	1	1	2	1	1	2	1	2	1	2	2	1	2	2	2	112112121221222
Yuzishu7	*	2	1	1	1	2	1	0	2	0	0	1	2	2	2	*21112102001222
Yuzishu3	1	2	1	*	2	0	1	2	1	0	0	1	1	1	1	121*20121001111
Zheshu81	2	2	1	2	2	2	2	2	1	0	2	1	2	2	1	221222221021221
Ziye2	2	2	2	2	2	2	1	0	1	0	2	1	2	2	1	222222101021221
Guangshu885	1	1	2	1	2	0	2	2	2	0	2	1	2	1	1	112120222021211
Chuanshu294	1	2	2	1	1	2	1	2	1	0	2	1	1	2	1	122112121021121
Zheshu38	1	2	2	1	1	0	1	2	2	0	2	1	2	2	1	122110122021221
Yanshu25	1	2	2	2	2	2	1	2	1	0	0	1	1	2	2	122222121001122
Guizishu1	2	1	1	1	1	2	1	2	2	0	2	1	2	2	1	211112122021221
Huangjinshu1	2	1	2	1	1	2	1	2	1	0	0	1	2	2	1	212112121001221
Luoshu11	1	2	1	2	1	2	2	2	1	0	0	1	1	*	1	1212122210011*1
Guijingshu9	2	2	2	2	1	2	0	2	2	0	0	1	2	2	2	222212022001222
Yuhongxinshu9	2	2	1	1	1	2	2	2	2	0	2	2	1	2	1	221112222022121
Guangshu18	1	1	2	1	2	0	1	2	1	1	0	1	1	1	1	112120121101111
Fushu90	1	1	2	2	1	0	0	2	1	0	0	1	2	2	1	112210021001221
Jishu26	2	2	2	1	1	2	2	2	2	0	2	1	2	2	2	222112222021222
Guangshu87	1	1	2	1	1	2	2	0	1	2	2	1	1	1	2	112112201221112
Qinzishu2	2	1	2	1	1	0	1	2	2	0	2	1	2	2	1	212110122021221
Jinshan17	1	2	2	2	2	2	0	2	2	0	0	1	2	2	2	122222022001222
Yushu33	2	1	2	1	1	0	2	2	1	0	0	1	1	1	1	212110221001111
Wanshu10	1	2	1	1	1	2	2	0	1	2	2	1	1	1	2	121112201221112
Fushu24	2	2	2	1	1	2	2	2	2	0	0	2	2	2	2	222112222002222
Rongshu819	2	1	1	2	1	2	2	2	1	0	0	2	2	2	2	211212221002222
Jifen1	2	1	2	1	1	2	1	2	1	0	0	2	2	2	1	212112121002221
Victory	1	2	2	1	2	2	1	2	1	0	0	2	2	2	1	122122121002221
Jishu98	2	2	2	1	1	2	1	2	1	0	0	2	2	2	1	222112121002221
Luozishu1	2	1	2	1	2	2	2	2	1	0	0	2	2	2	1	212122221002221
Sanxiahongxinshu	2	1	2	1	1	0	1	2	2	0	2	1	1	2	2	212110122021122
Fushu7-6	1	1	2	2	2	2	1	0	1	0	0	1	1	2	1	112222101001121
Shiganshu1	2	1	2	1	1	2	1	2	2	0	0	2	2	2	1	212112122002221
Chuanshu219	2	1	2	1	2	2	2	2	1	0	2	1	2	2	1	212122221021221
Chuanshu220	2	1	1	2	2	2	2	2	1	0	2	2	2	2	1	211222221022221
Chuanshu221	2	2	2	1	1	2	2	2	1	0	0	1	1	2	1	222112221001121
Jinshu3	2	1	2	2	2	2	0	2	1	0	0	1	2	2	1	212222021001221
Jinshan208	1	1	2	2	1	2	2	2	2	0	0	2	2	2	2	112212222002222
Shulv1	1	1	2	2	1	2	1	2	1	0	0	1	1	1	1	112212121001111
Jixu23	2	1	1	2	2	2	1	2	1	0	0	1	1	2	1	211222121001121
Jishu25	1	1	2	2	1	2	2	2	1	0	0	2	2	2	2	112212221002222
Jishu27	2	2	2	1	1	2	2	2	2	0	0	1	2	2	1	222112222001221
Qining16	2	1	2	*	2	2	2	2	1	0	2	2	2	2	1	212*22221022221
Qining18	1	2	1	2	1	2	2	2	2	0	0	1	2	2	2	121212222001222
Pengsu4	1	1	1	2	2	2	2	2	1	0	0	2	2	2	1	111222221002221
Linshu2	1	2	1	2	2	2	1	2	1	0	0	1	2	1	2	121222121001212
Jinganshu3	1	2	2	2	2	2	2	2	2	0	0	1	2	2	2	122222222001222
Taishu14	1	1	2	1	1	0	1	2	1	0	0	1	1	2	2	112110121001122
Xushu18	2	1	1	2	2	2	1	2	1	0	0	2	2	2	2	211222121002222
Eshu9	2	1	1	1	1	2	1	2	1	0	0	1	1	2	2	211112121001122
Shangshu8	1	1	2	1	1	2	2	2	1	0	2	1	2	2	2	112112221021222
*It indicate missing data; The "0" means there is only upper band in gel, "1" means there is only lower band in gel, and the "2" means both bands are present in gel.
