# Supplementary material for: Resequencing of sweetpotato germplasm resources reveals key loci associated with multiple agronomic traits
Source: Hortic Res. 2022 Oct 19;10(1):uhac234. doi: 10.1093/hr/uhac234 (PMC9832839; doi:10.1093/hr/uhac234)
Supplement: Web_Material_uhac234 [file web_material_uhac234.zip › Table S6.xlsx]

## Sheet: Sheet1
Table S6 The phenotype value of 20 traits
	Underground Traits																	Overground Traits
Phenotype	AN	CA	BC	ST	ST	RS	RS	SS	SS	CP	CP	WEI	WEI	DM	SCa	FO	FP	VTP	ALC	LS	LLN	LVC	VBC	PBC	BBN
Year and Location	2020 in Xuzhou	2020 in Xuzhou	2019 in Wenchang	2020 in Xuzhou	2020 in Jinan	2020 in Xuzhou	2020 in Jinan	2020 in Xuzhou	2020 in Jinan	2020 in Xuzhou	2020 in Jinan	2021 in Tongliao	2021 in Xuzhou	2020 in Xuzhou											2019 in Wenchang
A1	6.91545	22.2074	1.57673	22.3779	19.4266	0.115467	0.399418	2.3543	2.15525	2.23622	2.83973	NA	NA	32.69	0	1	0	0	0	3	0	1	3	0	4.33333
A10	7.52436	41.2444	9.99669	15.8843	16.8293	1.19531	0.976722	3.31023	3.16223	1.50297	2.08048	0.305714	0.564	26.52	1	1	0	5	3	3	0	0	0	0	5.66667
A11	3.78392	23.1704	1.76375	27.1002	21.9292	0.381931	1.20196	1.13429	1.6579	1.91524	2.89269	0.3825	0.478	37.78	0	1	0	3	0	5	1	1	3	0	4
A12	50.3653	22.5407	0.0899809	17.1504	11.5749	1.21892	0.691235	2.32867	2.57745	1.13702	1.6478	0.31625	0.633	26.95	1	NAb	1	0	1	5	2	0	0	0	4.33333
A13	3.13152	27.6148	NA	12.874	10.8099	0.8697	1.4858	2.55531	2.28887	0.907995	1.33844	0.404444	0.97	20.7	1	1	0	3	1	3	0	3	3	0	3.66667
A14	136.656	20.0963	NA	15.8861	10.5997	1.23884	0.887574	3.24266	2.68209	1.18316	1.9463	0.19	0.254	27.15	1	NA	1	3	5	3	0	0	0	0	3
A15	57.5418	21.0593	NA	19.2802	17.2624	1.77847	0.493572	2.7117	1.34009	1.38266	3.27296	0.672857	0.422	31.23	1	NA	1	3	0	5	2	3	3	1	4.66667
A16	113.126	21.2444	0.0833484	11.8896	14.4378	1.91359	1.34332	3.4533	2.98444	0.791477	1.72094	0.504	0.446	22.74	3	NA	1	7	1	5	1	3	3	0	6.66667
A17	2.08768	20.5037	0.89009	13.6279	9.84771	0.920634	0.625518	2.07118	1.93792	0.772778	1.57289	0.351	1.336	21.71	0	1	0	0	1	5	2	1	2	2	4
A18	1.9572	21.6889	0.173232	14.5928	16.6018	0.76748	NA	2.10536	2.19165	0.977868	1.64289	0.313	0.484	23.98	1	0	0	3	0	5	1	4	3	1	4.33333
A19	4.69729	19.5407	0.014106	22.6101	23.5622	0.719403	0.557859	2.69112	1.61182	1.05488	2.55301	0.224	0.346	33.14	0	0	0	5	0	3	0	1	3	0	4.33333
A2	5.48017	24.9481	15.3102	22.0594	20.1043	NA	0.397837	2.75461	2.37006	1.80396	2.08323	NA	NA	31.28	1	1	0	0	0	3	0	4	3	0	3.66667
A20	1.9572	19.5407	1.26664	17.4231	17.9603	0.545361	0.329344	1.88768	1.9001	1.06459	2.10151	0.26	0.766	26.67	0	0	0	0	0	5	1	4	3	1	3
A21_1	7.30689	17.9481	0.0224691	20.5338	14.6575	NA	0.0478197	2.89564	1.89501	1.15837	1.60941	0.152222	0.746	30.37	0	1	0	3	0	3	0	4	3	3	2
A21_2	10.1775	41.3926	8.00887	10.1111	8.47474	1.3813	0.88956	3.76565	2.17585	0.977458	1.77828	0.166	0.148	21.15	0	1	0	3	1	5	1	0	2	0	2
A23	9.65553	18.3556	0.0224756	16.6025	16.5061	0.790019	0.849122	2.60445	2.19902	1.14568	1.85539	0.344444	0.5	26.63	0	1	0	3	0	3	0	0	0	0	4.33333
A24	3.13152	17.6519	0.0901614	18.2863	17.901	0.608187	NA	1.75599	2.56605	0.979034	2.35992	0.28	0.428	27.67	0	0	0	5	0	3	0	4	3	1	3.66667
A25	46.19	16.9852	0.180848	14.1492	14.7754	0.926479	1.06842	2.17254	2.67557	1.51797	1.71751	0.217	0.35	25.16	0	NA	1	3	0	5	2	4	3	3	3.33333
A26	4.82777	17.4667	2.32031	27.7995	27.8973	1.47151	0.471373	2.0849	3.26055	1.45563	2.05722	0.302	0.692	37.54	0	1	0	5	0	3	0	4	3	3	4.33333
A27	4.04489	15.3185	3.08236	19.8485	12.9284	0.342409	0.492351	1.6302	1.63522	1.55978	2.5673	0.198	0.134	30.53	0	0	0	7	1	3	0	4	3	0	5.66667
A28	10.5689	17.0593	0.813722	19.5734	13.1336	NA	0.869984	2.01673	2.42688	1.09009	1.81307	0.225	0.426	28.6	0	0	0	3	1	3	0	4	3	3	3.66667
A29	11.2213	14.4667	0.680278	18.7567	11.6482	0.255259	0.277377	1.31969	2.13904	1.61415	1.98486	0.233	0.266	29.57	0	1	0	7	1	3	0	3	3	3	2.66667
A3	9.39457	24.837	0.0463309	20.1214	17.3825	0.927075	0.736726	3.72811	3.25257	1.21803	1.99011	NA	NA	31.1	1	1	0	7	0	5	1	2	3	1	5.66667
A30	5.34969	13.6889	0.658905	20.8368	NA	NA	NA	1.55072	NA	1.26844	NA	0.413	0.376	30.06	1	0	0	3	2	5	1	0	0	0	6.33333
A31	4.30585	18.2444	1.10275	17.5662	20.0323	0.519275	0.41625	2.41279	1.63947	1.11323	2.24513	0.1925	0.222	27.2	0	1	0	3	0	3	0	4	3	1	2
A32	3.262	19.6889	0.0710113	NA	15.0315	NA	0.859926	NA	2.48459	NA	2.41149	0.376667	0.204	0	2	NA	1	0	0	5	1	0	0	0	5.66667
A34	1.17432	20.0963	NA	16.9108	NA	0.473299	NA	1.95986	NA	1.18182	NA	0.286	0.294	27.6	0	1	0	3	2	3	0	1	3	0	4.33333
A35	103.079	13.3185	0.600972	15.6357	14.4961	0.756058	1.20106	1.93837	2.17826	0.991744	1.66645	0.38	0.444	25.6	3	NA	1	5	0	3	0	4	3	3	5.33333
A36	1.82672	13.6519	0.100359	16.169	16.5333	NA	NA	2.07946	1.62767	1.08141	2.72741	0.361111	0.504	25.61	0	1	0	3	0	3	0	4	3	3	5
A37	1.3048	13.1333	0.937416	16.3631	18.0585	1.52893	1.29682	2.79392	2.82757	0.812007	1.58079	0.353333	0.398	25.2	0	1	0	3	0	3	0	4	3	3	5.66667
A38	1.43528	12.0593	NA	9.3519	16.2878	2.49217	1.00338	3.55927	2.05218	0.60712	1.8997	0.408	0.786	17.26	0	1	0	0	0	5	2	1	3	0	5
A39	2.34864	23.4667	2.24186	8.03086	21.3795	2.50305	0.356539	3.95694	2.93938	0.529226	2.25653	0.323333	0.36	17.54	0	1	0	3	0	5	1	3	3	0	3
A4	8.87265	23.6889	NA	20.2195	14.0958	0.6847	NA	2.89022	2.88503	1.474	2.44118	0.446	NA	29.88	0	1	0	3	0	3	0	0	0	0	5
A40	1.04384	8.57778	1.47814	19.6833	12.9162	0.479488	0.714034	1.67428	1.83403	1.22112	1.79894	0.282	0.648	27.84	0	1	0	3	0	3	0	3	3	3	4.33333
A41	6.48051	12.2074	1.87018	14.5854	NA	0.694929	NA	2.55766	NA	0.906348	NA	0.418	0.48	23.14	0	1	0	5	0	5	2	3	3	1	5.33333
A42	2.87056	12.1333	1.45087	16.2729	16.5547	0.0413496	0.36611	2.73828	2.89234	0.922305	1.8286	0.347	0.564	25.03	1	0	0	3	0	3	0	3	3	1	5
A43	100.078	14.2815	0.222396	12.3183	13.7577	1.55923	1.08235	3.05488	2.12052	0.828021	2.34778	0.207	0.406	22.3	3	NA	1	3	2	5	1	4	3	1	4
A44	53.1489	13.1704	2.3455	19.9995	22.75	1.07452	0.623599	3.3509	2.14471	1.03163	1.94611	0.301	0.766	30.62	0	1	0	3	0	3	0	1	3	0	5
A45	25.7481	13.6889	2.21135	16.9489	19.5992	0.103553	0.654998	3.02825	2.98383	1.07391	2.04589	0.235556	0.47	26.82	1	1	0	7	0	5	1	3	3	3	4.66667
A46	24.6608	11.6889	NA	5.89541	NA	3.45601	NA	4.14029	NA	0.461999	NA	0.45	0.46	14.84	1	1	0	0	0	4	1	0	0	0	7
A47	15.2662	10.9111	9.17982	21.4088	20.5907	1.56196	1.22626	2.5907	2.40292	1.10398	2.38531	0.89	0.46	32.2	0	1	0	3	0	3	0	1	3	0	6.33333
A48	113.257	10.3556	0.0165121	20.0697	15.1479	0.114946	0.771998	2.41817	1.52659	1.29515	2.54091	0.37	0.46	30.69	1	NA	1	0	0	5	1	3	3	0	4.66667
A49	31.7502	6.65185	0.162535	13.8864	16.0641	0.554507	NA	2.14925	1.73128	1.01072	2.03328	0.401111	0.448	23	0	1	0	3	0	5	1	3	3	1	3.33333
A5	7.82881	30.8	8.759	16.8649	13.1004	0.494112	0.184249	2.39945	2.36715	1.91333	2.14516	0.228889	NA	26.1	0	1	0	3	3	5	1	2	3	0	5
A50	100.861	5.87407	1.67562	17.1963	12.4584	0.858833	1.08008	2.45451	2.46145	1.44212	1.66343	0.37	0.454	28.7	0	1	0	0	2	3	0	0	0	0	3.66667
A51	45.1026	33.5037	2.26617	6.82523	NA	2.41084	NA	3.88795	NA	0.708708	NA	0.401111	0.57	17.12	0	1	0	3	0	3	0	0	0	0	3.66667
A52	37.0129	15.9852	0.873711	15.4629	10.101	1.75001	1.12498	4.02215	2.86912	1.01982	1.62131	0.37	0.524	26.65	0	1	0	5	0	3	0	1	3	0	7
A53	40.0574	20.5037	0.706765	13.9723	13.5108	1.75864	0.954983	3.76597	3.43084	1.19201	1.70566	0.4125	0.646	25.14	1	1	0	0	2	5	2	3	3	0	5
A54	33.9683	37.4296	3.6554	13.2252	11.641	0.601213	0.439443	3.54848	3.66315	1.58383	1.79578	0.45	0.7	23.99	1	1	0	0	0	3	0	3	3	0	5.66667
A55	42.1451	29.0222	13.2666	15.0479	14.1266	1.57585	1.287	3.28701	2.76254	0.904736	1.26903	0.5875	0.481	23.97	1	1	0	3	2	5	2	0	0	0	5.33333
A56	42.4061	29.4667	2.22058	11.1209	12.1894	0.848658	0.992548	3.43846	2.91086	0.860548	1.18765	0.443333	0.563	20.86	0	1	0	0	0	3	0	1	3	0	4.33333
A57	87.4217	11.5037	0.324259	19.9763	19.2953	1.24282	0.659304	3.17245	3.05803	2.0116	3.28331	0.612222	0.458	32.79	2	NA	1	3	4	3	0	0	2	3	5.33333
A58	106.08	11.2444	0.305896	17.6924	18.3636	0.996462	1.30133	3.3483	2.54943	1.23343	1.88801	0.472222	0.339	28.42	2	NA	1	0	0	3	0	0	0	0	4.33333
A59	143.006	11.6519	1.81742	16.6867	14.8303	0.772002	0.969492	2.70034	2.46194	1.459	1.80436	0.309	0.511	27.92	2	NA	1	0	1	3	0	0	0	0	2.33333
A6	169.363	23.5407	0.461898	14.098	13.8571	1.51348	1.12156	2.73393	2.1296	1.31716	2.17519	NA	0.304	25.32	3	NA	1	7	0	5	1	0	2	0	5.66667
A60	124.087	10.3185	3.1804	19.2544	16.1772	1.19639	0.326856	2.68336	2.76014	0.956906	2.24091	0.274	0.478	29.51	2	NA	1	0	2	5	1	1	3	0	4.33333
A61	83.6813	12.5407	0.215327	18.0769	14.8802	1.00173	0.855928	3.44075	2.7762	1.14758	2.16218	0.229	0.326	29.17	1	NA	1	5	1	5	2	3	3	1	4.66667
A62	23.9649	13.2815	0.80729	18.5114	15.1706	1.26677	0.40377	2.68857	2.83429	0.855244	1.99721	0.392	0.412	28.28	0	NA	1	0	0	5	1	0	0	0	5
A63	NA	NA	0.155539	NA	NA	NA	NA	NA	NA	NA	NA	NA	NA	NA	2	NA	1	5	0	5	1	3	3	0	4
A64	177.192	13.8	1.192	19.8079	13.2182	0.894303	0.468415	2.6299	1.85915	1.66664	2.51895	0.364444	0.249	32.72	2	NA	1	3	2	3	0	3	3	0	3.66667
A8	7.69833	24.0593	1.27077	17.819	17.9947	0.488354	0.542019	1.98849	2.7107	1.12099	1.53923	NA	0.4118	26.51	1	1	0	3	0	3	0	3	3	0	6.33333
A9	6.17606	21.8	3.05956	19.1186	16.9544	0.968452	1.0289	2.37113	2.01482	1.05567	1.98829	NA	0.365	27.78	1	0	0	3	0	3	0	3	3	1	3.66667
A33	55.4106	16.4296	0.812393	21.1177	17.8912	0.87333	1.05331	2.0761	2.07969	1.26986	2.1149	0.18	0.35	33.29	1	NA	1	3	2	3	0	1	3	3	6
BH1	10.6994	33.5037	3.21924	7.01676	7.78611	2.67203	2.07742	4.3848	3.46682	0.391235	1.42084	0.309	0.732	15.87	0	1	0	3	1	3	0	0	0	2	6
BH11	NA	NA	0.809163	NA	NA	NA	NA	NA	NA	NA	NA	NA	NA	NA	0	1	0	3	4	5	1	0	2	1	2.66667
BH12	0.782881	17.9111	7.58832	14.1041	NA	2.17945	NA	3.68889	NA	0.659028	NA	0.38625	0.32	23.34	0	1	0	0	2	3	0	1	2	0	6.33333
BH13	5.34969	31.9852	21.9369	8.56986	8.89653	3.83915	2.19353	4.88926	3.3768	0.519253	1.10432	0.406667	0.204	19.61	0	1	0	5	4	3	0	3	3	1	5.66667
BH15	0.782881	20.5037	2.04684	20.005	17.2045	1.25887	0.162198	2.85712	2.81998	1.11928	2.32774	0.15	0.204	29.35	1	1	0	5	2	5	2	4	3	1	6.33333
BH16	9.26409	16.1704	2.12583	10.2769	12.8405	3.08451	1.31849	4.18458	3.03597	0.618653	1.4794	0.427	0.318	19.46	1	1	0	5	0	5	2	4	3	1	4.66667
BH17	12.3956	37.2444	14.02	14.9086	10.6695	0.998921	0.750313	4.21132	3.57812	1.19074	1.89282	0.375	0.376	25.51	1	1	0	0	1	3	0	3	3	1	4.66667
BH18	11.2213	33.0963	NA	12.9684	5.87459	1.99311	0.802296	3.97065	1.84194	0.894728	0.666769	0.265	0.85	22.67	1	1	0	5	1	5	2	2	3	1	5.33333
BH19	7.56785	24.9111	12.8611	12.9342	NA	1.55893	NA	3.01212	NA	0.665289	NA	0.242	0.314	21.26	1	1	0	6	0	5	1	4	3	3	5.66667
BH2	3.13152	20.2444	2.14858	20.459	11.545	1.40861	0.916198	3.29154	2.16483	0.874859	2.07194	0.144	0.434	29.04	0	1	0	3	2	3	0	1	2	2	5.33333
BH20	0.13048	21.5407	NA	15.137	12.2001	1.62	1.65652	2.62235	2.27619	0.664677	1.15526	0.146	0.444	23	0	1	0	3	1	5	2	1	3	0	5.66667
BH21	2.21816	16.5037	1.03716	19.6718	19.0492	1.1281	0.913601	4.70959	5.22937	1.3011	2.06348	0.272	0.368	30.21	0	0	0	0	1	5	2	1	3	1	9.66667
BH22	1.56576	21.9481	NA	19.6346	NA	0.524016	NA	2.45179	NA	1.13123	NA	0.18	NA	29.07	0	1	0	0	0	5	2	0	0	0	4.66667
BH23	7.04593	17.0593	NA	15.4871	12.3965	1.13891	0.811012	2.80484	2.87389	0.65689	1.00425	0.615556	0.297	23.87	1	1	0	7	1	3	0	4	3	2	5.33333
BH24	4.95825	27.3185	NA	17.045	15.5591	0.662926	0.50092	3.37698	2.9863	1.39643	1.91401	0.453	0.604	25.66	1	1	0	3	4	5	2	0	0	0	7.33333
BH25	6.91545	20.1704	2.95274	21.3014	16.8946	0.131664	1.14644	3.47967	1.85404	1.11658	2.26421	0.162222	0.11	30.94	1	1	0	3	0	3	0	2	3	2	4
BH27	2.6096	13.8	NA	19.7363	18.0356	0.65058	0.723655	2.42458	2.33378	0.968623	1.52845	0.199	0.596	28.45	0	1	0	3	1	3	0	2	2	2	4
BH28	4.69729	32.6519	3.199	13.4892	14.1428	2.05062	2.16507	3.37928	3.68523	0.626805	1.00202	0.612	0.534	21.83	0	1	0	5	2	3	0	1	2	0	3.33333
BH29	9.65553	42.1704	11.9091	11.2619	11.1246	1.23071	0.485317	3.72825	3.11996	1.01674	1.91086	0.226	0.368	20.63	1	1	0	3	7	5	2	3	3	0	5.33333
BH3	1.9572	23.3926	3.78801	9.85375	11.1263	2.87367	0.973082	4.23444	3.00845	0.620845	1.62188	0.324	0.5	18.98	0	1	0	0	4	3	0	1	2	0	9
BH30	5.48017	24.4667	7.49834	15.5691	16.3071	2.04103	1.30918	3.30466	2.06298	0.779188	2.21431	0.615556	0.52	24.35	0	1	0	5	5	3	0	0	0	0	3.66667
BH31	3.78392	17.5037	1.24772	18.5061	NA	0.795162	NA	3.05311	NA	1.22993	NA	0.392	0.438	26.52	0	1	0	2	0	3	0	0	0	0	3.33333
BH32	3.52296	20.9852	NA	19.8777	18.7416	1.22443	NA	3.01914	2.59982	1.2935	2.53843	0.151	0.125	29.04	1	1	0	3	0	5	1	2	2	0	4
BH33	5.87161	21.6148	NA	12.792	11.45	2.31784	2.49665	4.39079	4.88821	1.01832	1.35012	0.31	0.91	22.32	1	1	0	3	0	3	0	2	3	1	3.66667
BH34	5.61065	20.9111	0.0904165	12.5596	NA	0.824217	NA	2.39453	NA	0.846266	NA	0.228	0.614	20.34	0	1	0	0	1	3	0	0	0	0	3.33333
BH35	5.61065	14.5037	0.77736	14.184	14.9218	0.498569	0.688055	2.42636	1.72825	1.20122	1.87998	0.307	0.368	21.96	0	1	0	3	0	3	0	4	3	2	5
BH36	3.39248	20.3556	0.9321	13.339	15.6133	1.38986	1.26787	3.08183	2.20567	0.792585	1.29253	0.387	0.306	21.05	0	1	0	0	2	3	0	2	3	0	5
BH38	6.91545	22.5037	2.24563	16.522	13.3415	0.931923	0.633343	2.61032	2.1986	1.13807	1.668	0.433	0.376	25.55	0	1	0	3	0	3	0	0	0	0	3.33333
BH39	3.78392	23.6519	2.2461	19.7338	14.5402	0.0960583	0.608946	2.57263	1.82295	1.36113	2.12629	0.351	0.43	28.17	1	1	0	5	0	5	1	0	0	0	4.33333
BH4	NA	NA	0.670724	NA	NA	NA	NA	NA	NA	NA	NA	NA	NA	NA	0	1	0	3	4	3	0	0	0	0	5
BH40	2.08768	17.9852	2.22415	11.2695	11.913	2.60455	1.43238	3.66829	3.8167	0.702797	1.4943	0.44	0.308	20.31	0	1	0	3	1	5	2	0	0	0	4
BH41	6.00209	25.837	7.54102	11.7241	13.2199	1.61548	0.870935	3.03047	2.06424	0.632108	1.78211	0.258	0.29	20.08	1	1	0	0	1	5	2	3	3	1	3.33333
BH42	6.78497	16.3926	12.3874	14.0031	6.9409	2.06598	2.54464	3.27184	3.37325	0.615365	1.14677	1.04444	0.536	22.37	0	1	0	0	2	3	0	0	1	0	5
BH43	5.48017	19.763	3.03561	13.5257	15.3865	1.68651	1.20708	3.53166	3.25853	0.8511	1.90215	0.282857	0.2	22.62	0	1	0	0	2	3	0	0	0	0	3
BH44	NA	NA	1.75627	NA	22.457	NA	0.444982	NA	1.57819	NA	1.9025	0.5	0.568	NA	1	1	0	0	1	3	0	1	3	0	6
BH45	5.08873	28.3556	2.67822	16.5656	14.3963	1.70432	0.983813	3.87277	2.38632	0.998874	1.99591	0.381	0.196	25.6	0	1	0	3	0	3	0	2	3	1	5.33333
BH46	8.87265	22.8	2.20722	14.8796	14.2511	1.48728	1.14005	2.61388	2.67468	0.873101	1.0173	0.64	0.89	24.27	1	1	0	5	0	3	0	4	3	1	7.33333
BH47	2.74008	20.7259	0.473404	9.98193	11.6414	2.38491	1.52197	3.54415	2.13897	1.02555	1.97469	0.407778	0.516	19.71	0	1	0	0	0	3	0	1	2	0	5.66667
BH48	3.13152	17.6148	9.14487	22.1084	19.571	1.69661	1.07705	2.76638	1.66558	0.698105	1.88511	0.43	0.501	32.19	0	1	0	3	0	3	0	4	3	2	5
BH5	4.95825	19.9111	NA	12.723	10.8149	2.02638	2.4576	3.43405	3.04996	0.684562	1.05598	0.39625	0.574	22.26	0	1	0	5	3	5	2	0	0	0	9.66667
BH50	4.56681	21.3185	9.4143	16.4493	17.5415	0.670041	1.00298	3.31272	3.11925	1.14397	1.95513	0.357778	0.252	25.68	0	1	0	5	4	5	2	1	3	0	6
BH52	6.91545	41.2444	6.0877	11.2215	13.3427	1.74037	1.36908	3.97689	3.28206	0.667016	1.34614	0.38	0.317	20.51	0	1	0	7	1	5	2	4	3	3	3.66667
BH54	2.21816	21.3185	0.499919	19.5542	11.173	1.79158	1.73385	3.07892	2.8996	1.30877	1.11278	0.407	0.823	29.4	0	1	0	7	1	3	0	1	3	0	3.33333
BH55	4.82777	21.9111	3.59267	16.6303	14.776	1.18691	1.14614	3.80499	2.3847	1.54254	2.30984	0.153	0.224	28.44	0	1	0	7	1	5	1	4	3	3	3.66667
BH56	3.13152	17.2815	1.09268	14.1271	12.8459	1.76971	1.23347	3.04421	3.19386	1.415	1.86254	0.375	0.383	23.85	0	1	0	7	0	5	2	4	3	0	6
BH57	1.3048	17.0593	NA	22.9933	11.7869	0.262836	1.04786	2.37637	2.04395	1.98885	1.63718	0.369	0.344	33.87	1	1	0	5	0	5	2	4	3	2	4.66667
BH58	4.95825	20.3185	0.452775	20.1821	18.7638	0.702775	0.371124	4.23183	2.95863	1.24426	3.27791	0.333	0.309	30.86	1	1	0	5	0	3	0	3	3	1	6.66667
BH59	NA	NA	0.749165	NA	8.76875	NA	1.75967	NA	3.98933	NA	1.31327	NA	NA	NA	0	1	0	0	2	3	0	0	2	0	5.66667
BH6	3.13152	30.5407	0.750418	10.3372	12.0535	1.86833	0.712191	2.96337	1.96154	0.719212	1.45152	0.328	0.368	17.95	0	1	0	3	1	5	1	2	3	0	6.33333
BH60	4.30585	16.3926	0.913618	22.1173	16.8891	0.760134	0.0919509	2.23208	2.57378	1.34329	1.6857	0.245	0.556	31.55	0	1	0	3	0	3	0	0	2	0	5.33333
BH61	NA	NA	3.3749	NA	20.9029	NA	0.27955	NA	2.35207	NA	2.48451	0.407	0.206	NA	1	1	0	0	2	3	0	3	3	0	4.33333
BH7	0.391441	17.837	7.44415	14.2145	14.3167	1.92707	1.63835	2.99506	2.68356	1.05455	2.00892	NA	0.196	23.51	0	1	0	3	2	3	0	4	3	1	5.33333
BH8	4.30585	18.6519	0.00210097	NA	20.6705	NA	1.00224	NA	2.59417	NA	1.77127	0.185556	0.357	0	2	NA	1	3	0	3	0	0	0	0	8.33333
BH9	NA	NA	0.167124	NA	13.3466	NA	0.999066	NA	2.93984	NA	1.30532	0.344	0.224	NA	0	0	0	5	1	5	1	0	0	0	6.66667
BZ1	NA	NA	0.458359	NA	NA	NA	NA	NA	NA	NA	NA	0.546	0.69	NA	1	NA	1	5	2	3	0	2	3	1	7.33333
BZ10	52.4095	11.6889	0.0728546	14.6142	12.7726	1.31729	0.939699	3.0623	2.4106	1.07448	1.83771	0.259	0.309	25.5	1	NA	1	3	0	3	0	4	3	2	4.66667
BZ11	146.138	13.2815	0.354109	17.5915	NA	0.839038	NA	3.16291	NA	0.938008	NA	0.199	0.243	29.77	1	NA	1	0	1	3	0	3	3	2	4.33333
BZ12	NA	NA	NA	NA	19.484	NA	0.334898	NA	3.44523	NA	2.76917	NA	NA	NA	3	NA	1	3	1	3	0	0	0	0	4
BZ13	36.143	10.5037	0.078837	13.0281	16.6208	1.90469	1.22968	4.26996	2.78072	0.740223	2.65621	0.345	0.282	24.05	1	NA	1	0	2	5	2	0	0	0	5.33333
BZ14	NA	NA	2.08913	NA	15.8966	NA	0.807437	NA	2.63434	NA	3.10074	NA	NA	NA	1	NA	1	7	0	5	1	0	0	0	4.66667
BZ15	58.4551	11.2074	0.103945	16.1393	17.9611	0.86843	1.33854	2.95366	2.33684	2.03568	2.48162	0.201	0.198	29.66	1	NA	1	6	1	3	0	3	3	0	3.66667
BZ17	55.7585	10.5778	0.00651826	16.3937	17.5349	2.11115	0.842595	3.16692	2.4329	1.25357	1.57754	0.267	0.126	28.84	2	NA	1	3	1	5	2	3	3	1	6.33333
BZ18	44.2328	14.7259	0.518609	15.4112	NA	1.65274	NA	2.93676	NA	1.17691	NA	0.541111	0.554	25.95	2	NA	1	3	2	3	0	1	2	0	4.66667
BZ19	23.2255	12.9481	0.022991	17.1102	15.5838	1.30278	0.881715	2.42598	1.92873	1.22893	2.43637	0.526667	0.198	27.08	1	NA	1	3	1	3	0	0	0	0	4
BZ2	80.5063	12.9481	0.0285936	16.6159	15.4461	2.01587	0.0421762	3.09704	2.46426	1.19838	3.06195	0.326	0.414	27.75	1	NA	1	3	1	3	0	0	0	0	6.33333
BZ20	39.5355	14.3185	0.314318	16.0755	16.008	0.970126	0.977702	2.51762	2.03878	2.16233	1.93517	0.374	0.171	27.89	1	NA	1	3	2	5	2	4	3	3	4.33333
BZ21	64.4572	10.1704	0.00146864	17.872	17.1376	1.04833	0.782537	2.12526	1.55748	1.76332	2.37878	0.424	0.442	28.21	2	NA	1	3	2	3	0	0	0	0	5
BZ22	30.8803	9.83704	0.318787	23.8949	16.9899	0.966748	0.950865	1.63445	2.22192	1.28327	1.92399	0.193	0.768	33.98	1	NA	1	0	0	5	2	2	3	1	4.33333
BZ23	52.1921	9.46667	0.0306767	19.4567	17.6391	0.631307	0.782816	3.3741	2.39785	1.00632	2.04807	NA	0.518	29.53	2	NA	1	3	1	3	0	4	3	2	1.33333
BZ24	166.971	9.42963	0.765203	18.3075	18.5976	1.50404	1.25772	2.3527	2.12519	0.750522	1.81912	0.34	0.446	28.7667	2	NA	1	3	0	5	2	1	3	0	5
BZ25	37.0564	9.68889	0.324883	17.7707	15.7949	1.70728	0.938351	2.96751	2.32555	0.82	1.6415	0.347	0.544	29.4133	2	NA	1	3	1	3	0	4	3	1	3
BZ26	NA	NA	0.375257	NA	NA	NA	NA	NA	NA	NA	NA	NA	NA	NA	2	NA	1	3	2	3	0	1	3	0	2
BZ27	NA	NA	0.738748	NA	NA	NA	NA	NA	NA	NA	NA	NA	NA	NA	1	NA	1	0	0	5	1	4	3	3	4.33333
BZ28	NA	NA	0.00824477	NA	NA	NA	NA	NA	NA	NA	NA	0.2	NA	NA	1	NA	1	7	2	3	0	0	0	0	4
BZ29	115.17	11.4296	3.66058	15.0608	16.9915	1.32229	0.867597	2.16136	1.72932	1.34663	2.47074	0.358	0.552	25.7	3	NA	1	3	1	5	2	0	0	0	5.33333
BZ30	54.4102	5.39259	0.0741605	18.1461	15.1347	2.16644	0.579656	3.39316	2.49436	1.14994	2.84674	0.233333	0.252	29.24	1	NA	1	3	2	3	0	0	2	0	5.33333
BZ31	57.1503	8.5037	0.576343	10.1868	12.1669	1.77403	0.726909	3.37383	2.32092	0.793	2.67775	0.199	0.572	19.58	1	NA	1	7	0	5	2	2	3	2	6.33333
BZ32	59.238	8.24444	0.0812797	16.0395	16.0488	1.6363	1.22879	2.47084	2.63868	0.907639	1.84198	0.302	0.397	26.13	1	NA	1	7	1	5	2	2	3	0	5.66667
BZ33	58.7161	13.4667	NA	14.0698	NA	1.14404	NA	3.3519	NA	1.28074	NA	0.26	0.794	24.63	NA	NA	NA	3	0	3	0	4	3	3	5
BZ34	31.9676	7.39259	0.00215187	19.9269	19.1324	0.691196	0.942693	3.09928	3.29145	0.942634	2.15379	NA	0.217	28.49	1	0	0	3	0	3	0	2	3	1	5
BZ35	64.1962	7.68889	0.0789136	19.3589	17.1518	0.574113	0.815887	2.84214	1.46238	1.21634	3.06334	0.306	0.546	29.29	1	NA	1	3	0	3	0	2	3	2	6.33333
BZ36	37.6218	7.13333	0.316392	21.0168	16.8724	1.35719	0.599556	2.41387	2.19748	1.10057	1.84771	0.402	0.368	31.53	1	NA	1	5	2	3	0	2	3	1	5.66667
BZ37	14.5268	6.72593	0.0315227	19.2392	16.261	0.921631	0.170773	2.52903	2.73038	0.766262	1.64888	0.569	0.303	28.06	1	0	0	3	1	4	0	4	3	2	3.33333
BZ38	NA	NA	0.227914	NA	21.4885	NA	0.642805	NA	2.79367	NA	3.34428	NA	NA	NA	1	NA	1	3	0	3	0	0	0	0	6.33333
BZ39	105.428	14.4667	0.0170128	15.3397	15.5438	2.87401	0.0945992	3.0767	2.18701	0.627736	2.40999	0.487	0.36	25.4	1	NA	1	3	2	3	0	0	0	0	6.66667
BZ4	43.4499	12.1333	0.219961	19.2683	19.9999	1.018	1.07045	2.23464	2.22559	1.89866	2.88842	0.325556	0.556	32.36	1	NA	1	0	0	3	0	0	2	0	5.66667
BZ40	22.1816	12.3185	0.737156	16.4196	14.9145	1.18838	0.596935	2.49658	1.93068	1.1511	2.91292	NA	0.303	26.7	1	NA	1	3	0	3	0	0	0	0	6.66667
BZ41	118.606	12.1333	0.072754	16.6046	20.4564	1.56128	0.119685	3.9158	2.90904	0.773241	2.22654	0.43	0.49	27.98	1	NA	1	0	0	5	1	2	3	1	4.33333
BZ42	NA	NA	NA	NA	17.3064	NA	0.441666	NA	2.73598	NA	2.26042	0.318	0.352	NA	1	NA	1	5	0	5	1	4	3	3	5.66667
BZ44	230.819	12.4296	0.169808	15.6921	22.0694	1.10304	0.892148	3.6615	3.53757	1.2954	2.91094	0.3525	0.628	27.39	2	NA	1	0	7	5	2	2	3	0	4.33333
BZ46	81.5501	10.1333	NA	15.0633	13.858	1.04764	0.663148	3.39599	2.56441	0.884504	2.05947	0.274	NA	24.8	1	NA	1	0	0	5	1	0	0	0	4.33333
BZ47	NA	NA	NA	NA	16.3223	NA	0.651997	NA	3.20545	NA	1.69141	0.346	0.314	NA	2	NA	1	7	1	5	1	3	3	0	5
BZ49	43.0585	5.61481	0.00888742	21.9876	7.37204	1.66862	2.01369	3.13903	3.82773	1.17604	1.29138	0.118	0.089	32.81	1	NA	1	3	0	3	0	4	3	3	6.33333
BZ5	74.5042	12.8	0.0719445	18.2131	21.4388	0.609129	0.432979	3.21473	1.94448	1.10946	2.53746	0.234444	0.36	29.86	1	NA	1	3	2	3	0	2	3	0	4.33333
BZ50	95.12	8.87407	2.10729	26.8028	20.6379	0.416408	0.468096	2.79444	3.34886	0.854786	2.28959	0.129	0.282	35.18	2	NA	1	NA	7	3	0	0	0	0	4.33333
BZ51	96.1639	6.39259	0.0278323	21.1579	19.0263	0.249813	0.775643	2.9743	2.75548	1.59289	2.4816	0.143	0.233	31.87	1	NA	1	5	0	3	0	0	0	0	5.66667
BZ52	111.169	7.65185	0.17559	18.9853	19.0677	1.31927	0.141156	2.09575	2.52384	1.11901	2.50438	0.442	0.558	29.23	2	NA	1	7	0	5	2	0	0	0	3.33333
BZ53	91.3361	9.46667	0.0736722	14.9125	14.9423	1.64334	0.549722	2.91541	3.2493	1.1492	1.88977	0.264	NA	25.4	1	NA	1	3	4	3	0	0	0	0	4
BZ54	68.763	8.13333	0.2991	16.4343	18.5876	1.68151	0.367583	2.39614	2.45694	1.0461	2.82835	0.375	0.134	26.81	2	NA	1	3	0	5	2	3	3	3	4.66667
BZ55	21.7902	7.31852	0.035783	19.1101	18.3397	1.66305	0.144794	2.1541	2.67155	0.789061	3.07777	0.438	0.11	28.78	1	NA	1	0	0	3	0	4	3	3	4
BZ56	38.6221	7.17037	0.00294657	17.2136	19.7916	0.945752	NA	2.91068	2.12073	0.872755	2.83544	0.455	0.266	26.31	1	NA	1	5	2	3	0	0	0	0	4.66667
BZ57	24.9217	9.54074	0.0216075	16.251	15.0504	2.1293	0.924876	3.37131	3.00099	0.95971	1.99998	0.322	0.25	27.13	2	NA	1	5	1	3	0	2	3	2	5
BZ58	10.6994	6.02222	0.735791	13.903	16.5425	1.63396	0.863248	2.78154	2.25038	0.860866	2.37728	0.569	0.14	22.95	1	NA	1	3	4	5	1	0	0	0	6
BZ6	NA	NA	0.222717	NA	14.7291	NA	0.490367	NA	2.68716	NA	1.77856	NA	NA	NA	1	NA	1	3	1	3	0	2	3	2	6
BZ60	18.9196	5.61481	NA	15.9098	18.9456	1.9688	0.598541	3.71831	3.66101	0.502964	1.78662	0.18	0.334	24.85	1	0	0	0	2	5	1	4	3	1	5.66667
BZ61	30.2714	5.68889	0.0672317	13.8139	11.3659	1.12738	0.573252	3.42314	3.32127	0.787291	2.3088	0.291111	0.253	23.06	0	1	0	NA	0	5	2	4	3	3	7.33333
BZ62	95.381	10.0222	0.126564	22.9575	15.69	0.558669	0.383576	2.97079	2.50334	0.829025	3.15031	0.118889	0.441	32.86	2	NA	1	3	7	3	0	4	3	3	7.33333
BZ63	97.2077	12.0963	0.0234382	18.1895	16.5063	0.987939	0.237188	3.02924	3.0256	0.871781	2.66228	0.249	0.133	28.72	2	NA	1	3	0	3	0	0	0	0	6
BZ64	NA	NA	0.00808152	NA	20.8014	NA	0.931586	NA	2.24259	NA	2.70544	NA	NA	NA	2	NA	1	3	0	3	0	0	0	0	6.66667
BZ65	99.4259	6.65185	0.314614	19.8179	15.6371	0.737392	0.864548	3.00468	2.82526	0.981708	2.44749	0.167	NA	30.45	2	NA	1	3	1	5	1	0	0	0	4.66667
BZ66	135.308	5.05926	2.25795	20.6745	11.6468	1.49476	1.10957	2.39697	2.74157	1.02008	2.52907	0.21125	0.289	32.55	2	NA	1	3	0	5	1	0	2	0	5.33333
BZ67	79.8974	5.0963	0.317765	23.5533	10.2941	1.16816	0.597807	1.78803	2.49864	0.908188	1.86526	0.271	0.353	34.29	2	NA	1	3	2	3	0	0	0	0	4.66667
BZ68	NA	NA	0.218045	NA	15.1563	NA	0.025215	NA	2.61621	NA	2.21227	NA	0.298	NA	2	NA	1	7	1	3	0	2	3	1	6.33333
BZ69	29.7495	14.7259	0.0315173	15.7176	14.3008	0.95411	0.30997	2.35201	2.33731	0.735286	2.5781	0.466	0.366	24.58	1	0	0	3	0	3	0	4	3	3	5.33333
BZ7	35.4906	13.1704	NA	16.6805	NA	1.65881	NA	2.12438	NA	1.06817	NA	0.363	NA	27.58	1	NA	1	5	1	3	0	4	3	3	4
BZ70	187.761	5.24444	0.371691	17.3386	20.5025	1.90514	0.320597	2.88861	3.37292	0.888519	3.24189	NA	0.182	28.36	2	NA	1	0	7	5	1	2	3	2	5.66667
BZ71	NA	NA	0.182592	NA	17.5492	NA	0.49268	NA	3.21815	NA	1.84313	0.465	0.576	NA	1	NA	1	3	0	3	0	0	2	0	3.66667
BZ72	NA	NA	0.0216791	NA	18.9994	NA	1.15117	NA	1.90839	NA	2.19569	NA	NA	NA	2	NA	1	3	2	3	0	4	3	3	5
BZ73	NA	NA	0.00216377	NA	13.9569	NA	0.738762	NA	2.89522	NA	2.07552	0.264	NA	NA	2	NA	1	5	7	5	1	0	2	1	7.33333
BZ74	NA	NA	0.0316625	NA	12.4012	NA	0.696076	NA	2.8092	NA	1.83541	0.303333	0.138	NA	1	NA	1	3	3	3	0	4	3	3	6.33333
BZ76	NA	NA	0.00165444	NA	11.7549	NA	1.08409	NA	2.04187	NA	1.97992	0.211	0.266	NA	2	NA	1	0	0	5	2	1	3	2	3.66667
BZ77	32.881	5.05926	0.0002488	13.4228	14.3088	0.796803	0.13238	2.82812	2.90173	0.861664	2.5358	0.283	0.362	21.92	2	NA	1	3	0	3	0	2	3	1	3.66667
BZ78	11.4823	11.0963	0.219798	16.5208	15.834	1.05747	0.559376	2.59287	3.44723	0.923759	2.16447	0.22	0.166	26.11	2	0	0	5	1	3	0	3	3	3	4.66667
BZ8	NA	NA	0.499569	NA	15.1077	NA	0.0893874	NA	2.23437	NA	2.57106	NA	NA	NA	3	NA	1	3	7	3	0	0	0	0	6
BZ9	85.3775	11.837	0.0223965	17.4527	16.0635	0.642254	0.252289	2.9728	2.54777	0.729538	1.92164	0.299	NA	26.84	1	NA	1	7	1	5	2	4	3	3	5.33333
CH10	NA	NA	1.1952	NA	NA	NA	NA	NA	NA	NA	NA	0.254	0.44	NA	0	1	0	7	0	3	0	0	0	0	5.33333
CH11	NA	NA	1.83678	NA	NA	NA	NA	NA	NA	NA	NA	0.24	0.362	NA	1	NA	1	5	1	3	0	0	0	0	4
CH12	NA	NA	0.0306424	NA	NA	NA	NA	NA	NA	NA	NA	NA	NA	NA	1	NA	1	3	1	3	0	0	2	0	3
CH13	NA	NA	7.72496	NA	NA	NA	NA	NA	NA	NA	NA	0.392	0.422	NA	1	1	0	NA	NA	NA	NA	NA	NA	NA	NA
CH7	NA	NA	7.69725	NA	NA	NA	NA	NA	NA	NA	NA	0.108	0.58	NA	0	1	0	3	2	3	0	2	3	2	5
CH8	NA	NA	6.09863	NA	NA	NA	NA	NA	NA	NA	NA	NA	NA	NA	0	1	0	5	2	5	1	1	3	0	4.33333
CH9	3.65344	17.9481	1.0532	15.3869	NA	0.976032	NA	3.06657	NA	0.490814	NA	0.498	0.436	23.56	NA	NA	NA	7	0	5	2	0	0	0	4
DH1	NA	NA	0.162277	NA	NA	NA	NA	NA	NA	NA	NA	NA	NA	NA	0	1	0	5	1	5	2	4	3	3	6.33333
DH10	NA	NA	NA	NA	16.3439	NA	1.53232	NA	2.24779	NA	1.70758	NA	NA	NA	1	0	0	3	2	5	2	0	0	0	5.33333
DH11	NA	NA	NA	NA	NA	NA	NA	NA	NA	NA	NA	NA	NA	NA	NA	NA	NA	3	0	3	0	2	3	2	5.33333
DH12	NA	NA	NA	NA	6.88497	NA	2.31444	NA	3.50845	NA	0.806606	NA	NA	NA	0	1	0	5	2	3	0	2	2	3	8
DH13	8.87265	20.8	7.21391	15.018	14.0614	1.142	0.0619865	4.11148	2.18378	0.673826	2.48556	0.12	0.496	25.53	0	1	0	3	0	3	0	0	0	0	4.33333
DH14	7.30689	22.4667	3.10282	9.9761	14.6028	2.17875	1.68173	3.9513	3.62715	0.540336	1.01902	0.29	0.506	18.88	0	1	0	3	2	3	0	0	0	0	5.66667
DH15	1.9572	9.83704	2.1991	14.9988	17.0294	1.80877	0.682257	3.16501	3.24747	0.59072	1.89297	0.237	0.366	25.38	1	1	0	3	2	3	0	0	0	0	3.33333
DH16	NA	NA	8.1816	NA	12.3267	NA	1.439	NA	3.72197	NA	1.41028	0.416667	0.126	NA	0	1	0	0	0	3	0	2	3	0	3.66667
DH2	NA	NA	5.6956	NA	NA	NA	NA	NA	NA	NA	NA	NA	NA	NA	0	1	0	0	0	5	1	0	2	0	6
DH4	NA	NA	8.18643	NA	NA	NA	NA	NA	NA	NA	NA	NA	0.63	NA	1	1	0	3	2	3	0	0	0	0	5
DH5	NA	NA	7.37567	NA	NA	NA	NA	NA	NA	NA	NA	NA	NA	NA	1	1	0	5	4	5	2	0	0	0	6
DH6	NA	NA	6.23062	NA	12.7774	NA	0.885267	NA	2.76639	NA	1.29127	0.366667	0.316	NA	1	1	0	7	2	5	2	0	0	0	2.66667
DH8	5.34969	26.7259	5.06113	13.4942	17.8363	0.540977	0.807007	3.16239	3.12354	0.776529	1.88523	0.475	0.52	22.41	0	1	0	3	2	5	1	0	0	0	5.66667
DH9	4.56681	23.7259	7.21529	10.7681	9.8434	1.99827	1.01258	3.8755	2.60731	0.511026	1.78424	0.21	0.504	19.41	1	1	0	0	1	3	0	4	3	3	5
DU1	NA	NA	0.0294303	NA	NA	NA	NA	NA	NA	NA	NA	NA	NA	NA	1	1	0	5	1	3	0	1	3	0	6
DU100	NA	NA	0.121981	NA	16.7372	NA	0.637768	NA	1.53954	NA	2.19359	NA	NA	NA	1	1	0	NA	NA	NA	NA	NA	NA	NA	NA
DU11	4.69729	8.35556	0.60673	11.4774	NA	1.20298	NA	2.8111	NA	0.605271	NA	0.317	0.876	19.83	0	1	0	3	1	5	1	4	3	3	6
DU12	5.34969	11.0963	0.456748	10.7509	13.9648	1.00838	0.134297	2.95035	2.18206	0.664471	1.90268	0.254	0.337	19.92	0	1	0	0	2	5	2	0	0	0	5.33333
DU14	NA	NA	1.864	NA	15.5178	NA	0.78547	NA	1.22551	NA	2.07737	0.299	0.602	NA	2	NA	1	3	7	5	2	0	0	0	5.33333
DU15	7.04593	12.2074	0.168906	9.50504	16.6443	1.22737	0.867663	3.01988	3.02428	0.61092	2.16785	0.588	0.337	17.92	0	1	0	3	0	5	2	4	3	3	6.33333
DU19	NA	NA	NA	NA	NA	NA	NA	NA	NA	NA	NA	NA	NA	NA	NA	NA	NA	NA	NA	NA	NA	NA	NA	NA	NA
DU2	NA	NA	0.30691	NA	13.1587	NA	NA	NA	2.5153	NA	2.00413	0.328	0.107	NA	2	NA	1	0	7	5	2	1	3	2	5
DU20	NA	NA	0.652739	NA	NA	NA	NA	NA	NA	NA	NA	NA	NA	NA	1	0	0	3	1	3	0	4	2	3	4.66667
DU21	NA	NA	1.67838	NA	NA	NA	NA	NA	NA	NA	NA	NA	NA	NA	0	1	0	0	2	3	0	0	0	0	3.66667
DU22	6.91545	35.0222	28.0705	13.4745	11.1033	0.978912	1.55485	2.77469	2.99953	0.828808	1.20504	0.615	0.543	23.76	1	1	0	3	4	3	0	0	0	0	5
DU25	NA	NA	9.06329	NA	7.28704	NA	1.99859	NA	3.29714	NA	1.11262	0.44	0.15	NA	0	1	0	5	2	3	0	4	2	3	7
DU28	NA	NA	7.85557	NA	NA	NA	NA	NA	NA	NA	NA	NA	NA	NA	0	1	0	3	0	3	0	4	3	3	8.33333
DU29	NA	NA	2.4328	NA	NA	NA	NA	NA	NA	NA	NA	NA	NA	NA	0	1	0	5	2	3	0	3	3	0	6
DU3	3.262	9.13333	0.00820298	15.0741	15.1495	0.52416	0.158716	1.83177	1.6564	0.71465	1.9988	0.412	0.138	23.31	1	1	0	5	0	3	0	4	3	3	5.66667
DU30	NA	NA	7.10134	NA	NA	NA	NA	NA	NA	NA	NA	NA	NA	NA	0	1	0	3	2	3	0	1	3	0	8.66667
DU31	7.82881	9.17037	0.0872124	10.6182	11.7103	1.45994	1.07425	3.38785	3.22364	0.624177	1.61494	0.417	0.298	19.79	1	1	0	3	2	5	2	4	3	3	8
DU32	NA	NA	1.36218	NA	NA	NA	NA	NA	NA	NA	NA	NA	NA	NA	0	1	0	3	4	5	2	4	3	3	9
DU33	NA	NA	0.337509	NA	NA	NA	NA	NA	NA	NA	NA	0.174	0.14	NA	1	1	0	5	0	3	0	1	3	0	5.33333
DU34	NA	NA	1.80736	NA	NA	NA	NA	NA	NA	NA	NA	0.5	0.713	NA	0	1	0	3	5	3	0	1	3	0	5.33333
DU35	NA	NA	7.324	NA	11.2411	NA	1.56612	NA	3.13157	NA	1.49431	0.569	0.362	NA	0	1	0	3	1	5	2	4	3	3	4
DU36	NA	NA	0.813509	NA	NA	NA	NA	NA	NA	NA	NA	NA	0.23	NA	1	1	0	0	1	3	0	0	0	0	9.33333
DU37	NA	NA	NA	NA	NA	NA	NA	NA	NA	NA	NA	NA	NA	NA	0	1	0	0	0	5	2	1	2	0	8.33333
DU39	5.08873	10.3926	0.217688	19.6233	23.8355	0.367956	NA	3.25003	3.05538	0.641938	1.85894	0.117	0.867	29.13	1	1	0	3	0	3	0	4	3	3	5.66667
DU41	NA	NA	0.184349	NA	18.5872	NA	0.53426	NA	2.17866	NA	2.12538	NA	NA	NA	0	1	0	3	1	3	0	4	3	0	6.33333
DU43	NA	NA	7.62033	NA	NA	NA	NA	NA	NA	NA	NA	NA	NA	NA	0	1	0	5	1	5	2	4	3	2	4.66667
DU44	3.39248	9.57778	0.0496811	15.4339	17.1624	0.668078	NA	2.52852	1.68746	0.731885	2.17628	0.424	0.232	24.72	1	1	0	5	0	3	0	4	3	3	4.33333
DU45	NA	NA	0.089536	NA	NA	NA	NA	NA	NA	NA	NA	NA	NA	NA	0	1	0	3	1	3	0	2	3	1	4.66667
DU46	NA	NA	2.35099	NA	15.7464	NA	NA	NA	2.30846	NA	1.43072	0.173333	0.373	NA	0	1	0	3	4	3	0	4	3	3	5.66667
DU47	NA	NA	2.33204	NA	NA	NA	NA	NA	NA	NA	NA	NA	NA	NA	1	1	0	0	1	3	0	0	0	0	13.6667
DU48	NA	NA	2.24956	NA	NA	NA	NA	NA	NA	NA	NA	NA	NA	NA	1	1	0	3	0	5	2	1	3	0	4.66667
DU49	NA	NA	0.0165447	NA	10.6125	NA	1.40179	NA	2.27052	NA	2.10909	NA	NA	NA	2	NA	1	5	2	3	0	0	0	0	7.66667
DU5	NA	NA	0.0797283	NA	NA	NA	NA	NA	NA	NA	NA	0.413333	NA	NA	1	NA	1	NA	1	3	0	4	3	3	6.66667
DU50	NA	NA	3.11476	NA	NA	NA	NA	NA	NA	NA	NA	NA	NA	NA	1	1	0	5	4	5	2	1	3	0	6
DU51	NA	NA	0.609258	NA	NA	NA	NA	NA	NA	NA	NA	NA	NA	NA	0	1	0	0	0	3	0	2	3	0	5
DU53	NA	NA	NA	NA	NA	NA	NA	NA	NA	NA	NA	NA	NA	NA	NA	NA	NA	3	0	3	0	2	3	2	5.66667
DU55	8.74217	14.7259	9.31849	14.7836	13.9006	0.887882	NA	2.96167	2.53648	0.76817	2.14379	NA	0.464	25.3091	1	1	0	3	4	5	2	4	3	3	3.66667
DU56	NA	NA	0.996149	NA	NA	NA	NA	NA	NA	NA	NA	NA	NA	NA	1	1	0	0	2	5	2	4	3	3	5
DU57	NA	NA	27.2077	NA	NA	NA	NA	NA	NA	NA	NA	NA	NA	NA	0	1	0	0	0	3	0	4	3	3	2.33333
DU59	NA	NA	0.0177684	NA	12.813	NA	1.46011	NA	2.51092	NA	0.971421	NA	NA	NA	0	1	0	3	5	3	0	3	3	2	6.33333
DU60	NA	NA	12.795	NA	NA	NA	NA	NA	NA	NA	NA	0.488333	0.526	NA	0	1	0	5	0	3	0	1	3	0	7.66667
DU61	NA	NA	1.08867	NA	12.0449	NA	0.582899	NA	2.84102	NA	1.87647	0.36	0.636	NA	0	1	0	3	0	5	2	4	3	1	8
DU62	NA	NA	NA	NA	NA	NA	NA	NA	NA	NA	NA	NA	NA	NA	0	NA	NA	3	2	5	1	4	3	3	5.66667
DU63	NA	NA	NA	NA	14.2444	NA	0.607595	NA	2.24861	NA	1.4283	NA	NA	NA	0	1	0	NA	NA	NA	NA	NA	NA	NA	NA
DU64	NA	NA	2.33242	NA	NA	NA	NA	NA	NA	NA	NA	0.54	0.705	NA	0	1	0	0	1	3	0	0	0	0	8.33333
DU65	NA	NA	2.15986	NA	16.2642	NA	0.0570842	NA	2.34281	NA	1.91993	0.08	0.248	NA	0	1	0	3	2	3	0	0	0	0	4.66667
DU66	NA	NA	0.788154	NA	NA	NA	NA	NA	NA	NA	NA	0.143333	0.347	NA	0	1	0	3	0	3	0	4	3	3	4
DU67	10.1775	17.2815	2.31973	12.7479	11.8336	0.77103	0.873154	3.20884	2.40085	0.541935	1.74538	0.108	1.064	22.5	0	1	0	5	0	5	2	4	3	3	4
DU68	4.95825	10.7259	7.72067	9.95736	11.2377	2.06229	0.797801	3.19088	2.57859	0.668328	1.49864	0.331	0.331	19.44	0	1	0	3	1	3	0	0	0	0	7.33333
DU69	4.82777	10.9481	0.150535	12.978	13.7762	2.13883	1.41769	3.4741	3.56446	0.60291	1.47119	0.397778	0.184	21.92	NA	NA	NA	0	1	5	2	3	3	3	5
DU7	3.21851	12.1704	7.24127	15.1802	NA	0.72237	NA	2.71004	NA	0.754108	NA	NA	0.202	24.2	0	1	0	NA	2	3	0	4	3	3	4
DU74	NA	NA	1.2422	NA	15.3372	NA	0.30464	NA	2.04354	NA	1.83956	NA	NA	NA	1	1	0	3	1	3	0	4	3	0	4.66667
DU75	6.13257	12.2074	0.175779	15.248	12.8562	1.49316	0.725831	3.34741	1.57213	0.607989	1.5676	0.253	0.252	23.77	0	1	0	3	2	3	0	2	3	3	3.33333
DU76	7.04593	31.4296	7.47596	13.6997	14.7866	0.700047	0.0276944	3.51279	3.45243	0.734315	1.95137	0.78	0.696	22.03	1	1	0	3	4	4	0	0	0	0	4
DU77	NA	NA	0.226793	NA	NA	NA	NA	NA	NA	NA	NA	NA	NA	NA	0	1	0	0	0	5	2	0	0	0	3.66667
DU8	NA	NA	0.0765853	NA	NA	NA	NA	NA	NA	NA	NA	NA	NA	NA	0	1	0	5	1	3	0	2	3	1	5.33333
DU81	NA	NA	NA	NA	NA	NA	NA	NA	NA	NA	NA	NA	NA	NA	NA	NA	NA	NA	NA	NA	NA	NA	NA	NA	NA
DU85	NA	NA	5.28991	NA	NA	NA	NA	NA	NA	NA	NA	NA	NA	NA	0	1	0	0	1	3	0	1	3	0	6.66667
DU86	NA	NA	0.0203288	NA	NA	NA	NA	NA	NA	NA	NA	NA	NA	NA	0	1	0	7	0	5	2	2	3	0	5
DU89	NA	NA	0.0826686	NA	20.7172	NA	0.792504	NA	2.66769	NA	3.66205	NA	NA	NA	2	NA	1	5	1	3	0	0	0	0	5.33333
DU91	8.22025	14.3556	0.219702	13.5613	NA	1.11612	NA	3.15746	NA	0.59202	NA	0.545	0.374	21.4	0	1	0	3	0	3	0	1	2	0	5.33333
DU92	NA	NA	0.935796	NA	16.5265	NA	0.571683	NA	1.57749	NA	1.44027	0.345	0.504	NA	0	1	0	5	4	3	0	2	3	0	4
DU95	NA	NA	1.57416	NA	15.5043	NA	1.02417	NA	2.79141	NA	2.31533	0.103	0.397	NA	0	1	0	0	2	3	0	2	3	0	8.33333
DU96	7.43737	27.0593	10.3769	13.8058	16.0373	1.0212	0.75232	3.46734	2.29095	0.694523	1.8102	0.506	NA	22.43	0	1	0	3	2	3	0	0	0	0	7
DU97	6.91545	10.4667	NA	11.0452	14.7969	1.00614	0.432118	2.68456	1.55095	0.705937	1.34534	0.186	NA	19.03	0	1	0	3	1	5	2	4	3	3	8.33333
DU98	NA	NA	11.4539	NA	17.7488	NA	0.490747	NA	2.08197	NA	1.97781	NA	NA	NA	1	1	0	5	1	5	2	4	3	0	4.33333
DU99	NA	NA	3.06632	NA	NA	NA	NA	NA	NA	NA	NA	NA	NA	NA	0	1	0	0	4	5	2	2	3	0	7
DV1	NA	NA	3.13792	NA	NA	NA	NA	NA	NA	NA	NA	NA	NA	NA	NA	NA	NA	NA	NA	NA	NA	NA	NA	NA	NA
DY1	9.78601	14.837	4.81911	12.9307	16.9113	1.49305	0.722085	2.79144	2.33511	0.463623	1.88835	0.24	0.353	21.41	1	1	0	3	0	5	2	1	3	0	5
DY11	NA	NA	1.3716	NA	13.9734	NA	0.203653	NA	2.35901	NA	1.40901	NA	NA	NA	0	1	0	3	0	5	2	4	3	3	5.66667
DY12	NA	NA	3.16289	NA	NA	NA	NA	NA	NA	NA	NA	NA	NA	NA	1	1	0	7	2	5	2	1	2	0	3.33333
DY13	NA	NA	14.393	NA	19.6962	NA	0.803556	NA	2.19074	NA	1.79232	NA	NA	NA	1	1	0	3	1	3	0	2	3	3	5
DY14	3.65344	14.0593	0.170915	13.0601	20.1041	0.659525	0.301065	2.10026	2.12199	0.882785	2.57929	0.24	NA	21.16	1	1	0	3	0	3	0	1	3	0	7.66667
DY2	NA	NA	8.10533	NA	16.2211	NA	0.731274	NA	2.39131	NA	1.21746	0.19	NA	NA	NA	NA	NA	0	0	5	1	0	2	0	3
DY3	NA	NA	6.15791	NA	NA	NA	NA	NA	NA	NA	NA	0.24	NA	NA	0	1	0	5	7	3	0	0	0	0	4.33333
DY4	NA	NA	0.63612	NA	13.1765	NA	NA	NA	2.29937	NA	1.42334	NA	NA	NA	0	1	0	0	0	5	2	0	0	0	7
DY6	NA	NA	7.4923	NA	13.9845	NA	0.0197443	NA	2.44776	NA	1.45404	0.247	0.12	NA	1	1	0	7	0	5	2	0	2	0	6.66667
DY9	NA	NA	1.63018	NA	NA	NA	NA	NA	NA	NA	NA	NA	NA	NA	1	1	0	3	0	3	0	3	3	0	2.66667
DZ1	25.8351	8.68889	0.92109	18.3645	14.3023	1.27142	0.798745	2.98808	2.86166	0.842294	1.53727	0.154444	0.404	28.04	0	1	0	3	0	3	0	1	3	1	4.66667
DZ10	NA	NA	1.71072	NA	14.8589	NA	1.34198	NA	3.15038	NA	1.35581	NA	NA	NA	0	0	0	5	7	3	0	4	3	3	5.33333
DZ12	44.4502	10.0963	0.00223856	13.1804	15.1983	2.27245	0.54089	3.27226	2.22422	0.755104	2.52925	0.148889	0.11	24.23	1	1	0	5	2	3	0	0	0	0	5
DZ13	102.035	12.3185	0.178084	16.5892	16.809	0.800975	0.460597	2.48482	1.99789	0.981471	2.19051	0.332	0.486	25.73	2	NA	1	7	0	5	2	4	3	3	7
DZ15	NA	NA	0.215643	NA	NA	NA	NA	NA	NA	NA	NA	0.4	NA	NA	2	NA	1	3	1	5	2	1	3	0	6.33333
DZ16	NA	NA	0.664185	NA	19.3148	NA	NA	NA	2.17359	NA	2.37176	NA	0.143	NA	2	NA	1	7	0	3	0	0	0	0	5
DZ18	67.7192	14.1704	0.768768	11.6724	12.1906	1.13104	0.191261	3.38027	2.86573	0.93719	1.9112	NA	0.376	21.46	2	NA	1	3	0	3	0	0	2	2	5.33333
DZ2	10.5689	11.8741	0.775245	16.8588	18.2411	1.0647	0.256902	2.89144	2.25351	0.813209	1.37523	NA	0.394	26.99	1	1	0	5	0	3	0	1	3	0	3.33333
DZ22	NA	NA	0.810309	NA	14.4506	NA	0.414808	NA	2.71475	NA	3.01418	NA	NA	NA	2	NA	1	5	1	3	0	0	0	0	4.66667
DZ25	NA	NA	0.0890574	NA	NA	NA	NA	NA	NA	NA	NA	NA	NA	NA	2	NA	1	7	1	3	0	0	0	0	5.33333
DZ26	NA	NA	0.0763205	NA	NA	NA	NA	NA	NA	NA	NA	NA	NA	NA	2	NA	1	3	1	5	1	0	0	0	5.66667
DZ4	NA	NA	0.294011	NA	NA	NA	NA	NA	NA	NA	NA	0.289	0.238	NA	1	1	0	7	2	3	0	4	3	3	7.66667
DZ5	NA	NA	2.22218	NA	NA	NA	NA	NA	NA	NA	NA	NA	NA	NA	1	1	0	0	2	5	2	2	3	2	7.66667
DZ6	NA	15.5407	NA	14.9	12.8366	1.23509	1.09894	3.56757	2.87561	1.22928	4.59447	0.128	0.171	28.78	3	NA	1	3	7	3	0	0	0	0	6
DZ8	NA	NA	0.305204	NA	15.1848	NA	NA	NA	2.60238	NA	3.36397	NA	NA	NA	2	1	0	7	0	3	0	0	0	0	5
DZ9	NA	NA	4.67202	NA	10.8804	NA	2.83405	NA	4.21781	NA	1.85431	0.309	0.325	NA	0	0	0	5	7	3	0	0	0	0	5.33333
EH2	NA	NA	NA	NA	NA	NA	NA	NA	NA	NA	NA	NA	NA	NA	NA	NA	NA	NA	NA	NA	NA	NA	NA	NA	NA
EH4	NA	NA	NA	NA	NA	NA	NA	NA	NA	NA	NA	NA	NA	NA	NA	NA	NA	NA	NA	NA	NA	NA	NA	NA	NA
EH5	NA	NA	NA	NA	10.3364	NA	1.19624	NA	2.67844	NA	1.94962	0.545	0.504	NA	NA	NA	NA	NA	NA	NA	NA	NA	NA	NA	NA
EH6	9.91649	11.2074	NA	16.9746	17.1572	0.574451	0.643501	3.0445	2.00013	0.887272	1.96507	NA	0.394	25.1	NA	NA	NA	NA	NA	NA	NA	NA	NA	NA	NA
EZ1	NA	NA	NA	NA	NA	NA	NA	NA	NA	NA	NA	NA	NA	NA	NA	NA	NA	NA	NA	NA	NA	NA	NA	NA	NA
EZ2	NA	NA	NA	NA	15.0619	NA	0.687235	NA	2.19957	NA	2.33982	NA	NA	NA	NA	NA	NA	NA	NA	NA	NA	NA	NA	NA	NA
EZ4	47.8862	10.2074	NA	14.372	15.6192	1.10366	0.603129	2.75672	1.48199	0.758312	2.18513	0.606667	0.804	22.78	NA	NA	NA	NA	NA	NA	NA	NA	NA	NA	NA
EZ5	NA	NA	NA	NA	20.7778	NA	0.718829	NA	0.819711	NA	1.8749	NA	NA	NA	NA	NA	NA	NA	NA	NA	NA	NA	NA	NA	NA
0545	NA	NA	NA	NA	NA	NA	NA	NA	NA	NA	NA	NA	NA	NA	NA	NA	NA	NA	NA	NA	NA	NA	NA	NA	NA
4163	NA	NA	NA	NA	NA	NA	NA	NA	NA	NA	NA	NA	NA	NA	NA	NA	NA	NA	NA	NA	NA	NA	NA	NA	NA
4364	NA	NA	NA	NA	NA	NA	NA	NA	NA	NA	NA	NA	NA	NA	NA	NA	NA	NA	NA	NA	NA	NA	NA	NA	NA
aThe absence of years and locations means it was investigated in varities of years and locations and samples showed inconsistently in two locations were discarded
bIt means the data was not obtained
