# Supplementary material for: Resequencing of sweetpotato germplasm resources reveals key loci associated with multiple agronomic traits
Source: Hortic Res. 2022 Oct 19;10(1):uhac234. doi: 10.1093/hr/uhac234 (PMC9832839; doi:10.1093/hr/uhac234)
Supplement: Web_Material_uhac234 [file web_material_uhac234.zip › Table S7.xlsx]

## Sheet: sheet1
Table S7 The alignment of IbMYB1-2null in reference genome using BLASTN
Query_id	Subject_id	identify(%)	alignment_length	mismatches	gap_openings	q.start	q.end	s.start	s.end	e-value	bit_score
IbMYB1-2null	Iba_chr05a	91.946	956	58	11	878	1816	19970176	19969223	0	1321
IbMYB1-2null	Iba_chr05a	94.659	674	30	3	1807	2480	19965138	19964471	0	1040
IbMYB1-2null	Iba_chr05a	83.2	625	56	22	274	880	19971071	19970478	1.21e-146	527
IbMYB1-2null	Iba_chr05a	97.222	108	3	0	1	108	19971174	19971067	3.03e-43	183
