# Supplementary material for: Resequencing of sweetpotato germplasm resources reveals key loci associated with multiple agronomic traits
Source: Hortic Res. 2022 Oct 19;10(1):uhac234. doi: 10.1093/hr/uhac234 (PMC9832839; doi:10.1093/hr/uhac234)
Supplement: Web_Material_uhac234 [file web_material_uhac234.zip › Table S9.xlsx]

## Sheet: sheet1
Table S9 The distribution of variants on candidate genes
Chromosome	Position	REF	ALT	Variants Type	Gene	Distribution	Significance	Variant of protein	PROVEAN score	Prediction (cutoff= -2.5)
Iba_chr05a	19964730	C	G	SNP	IbMYB1-2null	3’ flanking
Iba_chr05a	19964841	T	TTATTAC	InDel	IbMYB1-2null	3’ flanking
Iba_chr05a	19964969	G	A	SNP	IbMYB1-2null	3’ flanking
Iba_chr05a	19964982	T	G	SNP	IbMYB1-2null	3’ flanking
Iba_chr05a	19964993	T	A	SNP	IbMYB1-2null	3’ flanking
Iba_chr05a	19965005	G	T	SNP	IbMYB1-2null	3’ flanking
Iba_chr05a	19965030	G	T	SNP	IbMYB1-2null	3’ flanking
Iba_chr05a	19965040	A	G	SNP	IbMYB1-2null	3’ flanking
Iba_chr05a	19965070	A	G	SNP	IbMYB1-2null	3’ flanking
Iba_chr05a	19965112	C	A	SNP	IbMYB1-2null	3’ flanking
Iba_chr05a	19969269	T	C	SNP	IbMYB1-2null	5’ flanking
Iba_chr05a	19969294	C	T	SNP	IbMYB1-2null	5’ flanking
Iba_chr05a	19969331	G	T	SNP	IbMYB1-2null	5’ flanking
Iba_chr05a	19969550	G	A	SNP	IbMYB1-2null	5’ flanking
Iba_chr05a	19969573	A	G	SNP	IbMYB1-2null	5’ flanking
Iba_chr05a	19969643	A	C	SNP	IbMYB1-2null	5’ flanking
Iba_chr05a	19969697	C	T	SNP	IbMYB1-2null	5’ flanking
Iba_chr05a	19969752	AG	A	InDel	IbMYB1-2null	5’ flanking
Iba_chr05a	19969760	T	A	SNP	IbMYB1-2null	5’ flanking
Iba_chr05a	19969789	CTATTAT	CTAT	InDel	IbMYB1-2null	5’ flanking
Iba_chr05a	19969812	G	A	SNP	IbMYB1-2null	5’ flanking
Iba_chr05a	19969826	A	AT	InDel	IbMYB1-2null	5’ flanking
Iba_chr05a	19969842	A	C	SNP	IbMYB1-2null	5’ flanking
Iba_chr05a	19969902	GTAATAAC	G	InDel	IbMYB1-2null	5’ flanking
Iba_chr05a	19969943	A	C	SNP	IbMYB1-2null	5’ flanking
Iba_chr05a	19969959	T	TTGA	InDel	IbMYB1-2null	5’ flanking
Iba_chr05a	19969961	G	T	SNP	IbMYB1-2null	5’ flanking
Iba_chr05a	19969962	A	T	SNP	IbMYB1-2null	5’ flanking
Iba_chr05a	19969964	G	A	SNP	IbMYB1-2null	5’ flanking
Iba_chr05a	19969970	A	C	SNP	IbMYB1-2null	5’ flanking
Iba_chr05a	19970031	G	A	SNP	IbMYB1-2null	5’ flanking
Iba_chr05a	19970086	G	GTATA	InDel	IbMYB1-2null	5’ flanking
Iba_chr05a	19970099	C	G	SNP	IbMYB1-2null	5’ flanking
Iba_chr05a	19970104	A	G	SNP	IbMYB1-2null	5’ flanking
Iba_chr05a	19970108	T	TTACTCCG	InDel	IbMYB1-2null	5’ flanking
Iba_chr05a	19970141	T	A	SNP	IbMYB1-2null	5’ flanking
Iba_chr05a	19970152	T	A	SNP	IbMYB1-2null	5’ flanking
Iba_chr05a	19970158	C	G	SNP	IbMYB1-2null	5’ flanking
Iba_chr05a	19970176	AG	A	InDel	IbMYB1-2null	5’ flanking
Iba_chr05a	19970183	G	A	SNP	IbMYB1-2null	5’ flanking
Iba_chr05a	19970192	G	A	SNP	IbMYB1-2null	5’ flanking
Iba_chr05a	19970193	CACA	C	InDel	IbMYB1-2null	5’ flanking
Iba_chr05a	19970198	G	T	SNP	IbMYB1-2null	5’ flanking
Iba_chr05a	19970199	G	C	SNP	IbMYB1-2null	5’ flanking
Iba_chr05a	19970232	G	A	SNP	IbMYB1-2null	5’ flanking
Iba_chr05a	19970238	G	A	SNP	IbMYB1-2null	5’ flanking
Iba_chr05a	19970243	G	A	SNP	IbMYB1-2null	5’ flanking
Iba_chr05a	19970257	G	A	SNP	IbMYB1-2null	5’ flanking
Iba_chr05a	19970261	T	A	SNP	IbMYB1-2null	5’ flanking
Iba_chr05a	19970280	G	A	SNP	IbMYB1-2null	5’ flanking
Iba_chr05a	19970291	A	C	SNP	IbMYB1-2null	5’ flanking
Iba_chr05a	19970305	A	G	SNP	IbMYB1-2null	5’ flanking
Iba_chr05a	19970318	G	T	SNP	IbMYB1-2null	5’ flanking
Iba_chr05a	19970337	T	C	SNP	IbMYB1-2null	5’ flanking
Iba_chr05a	19970359	T	C	SNP	IbMYB1-2null	5’ flanking
Iba_chr05a	19970405	G	A	SNP	IbMYB1-2null	5’ flanking
Iba_chr05a	19970407	C	T	SNP	IbMYB1-2null	5’ flanking
Iba_chr05a	19970430	A	T	SNP	IbMYB1-2null	5’ flanking
Iba_chr05a	19970442	A	G	SNP	IbMYB1-2null	5’ flanking
Iba_chr05a	19970451	G	A	SNP	IbMYB1-2null	5’ flanking
Iba_chr05a	19970455	A	C	SNP	IbMYB1-2null	5’ flanking
Iba_chr05a	19970538	T	C	SNP	IbMYB1-2null	5’ flanking
Iba_chr05a	19970544	A	C	SNP	IbMYB1-2null	5’ flanking
Iba_chr05a	19970597	C	T	SNP	IbMYB1-2null	5’ flanking
Iba_chr05a	19970598	A	AT	InDel	IbMYB1-2null	5’ flanking
Iba_chr05a	19970650	T	C	SNP	IbMYB1-2null	5’ flanking
Iba_chr05a	19970681	G	T	SNP	IbMYB1-2null	5’ flanking
Iba_chr05a	19970687	A	T	SNP	IbMYB1-2null	5’ flanking
Iba_chr05a	19970720	T	A	SNP	IbMYB1-2null	5’ flanking
Iba_chr05a	19970870	T	C	SNP	IbMYB1-2null	5’ flanking
Iba_chr05a	19970873	A	G	SNP	IbMYB1-2null	5’ flanking
Iba_chr05a	19970911	C	A	SNP	IbMYB1-2null	5’ flanking
Iba_chr05a	19970917	GA	GAA	InDel	IbMYB1-2null	5’ flanking
Iba_chr05a	19970959	C	G	SNP	IbMYB1-2null	5’ flanking
Iba_chr05a	19970960	A	C	SNP	IbMYB1-2null	5’ flanking
Iba_chr05a	19970968	G	T	SNP	IbMYB1-2null	5’ flanking
Iba_chr05a	19970975	A	AT	InDel	IbMYB1-2null	5’ flanking
Iba_chr05a	19970978	C	T	SNP	IbMYB1-2null	5’ flanking
Iba_chr05a	19971043	T	A	SNP	IbMYB1-2null	5’ flanking
Iba_chr05a	19971049	C	A	SNP	IbMYB1-2null	5’ flanking
Iba_chr11a	5234578	C	T	SNP	IbZEP1	upstream
Iba_chr11a	5234688	A	ATAAT	InDel	IbZEP1	upstream
Iba_chr11a	5234693	C	T	SNP	IbZEP1	upstream
Iba_chr11a	5234702	A	G	SNP	IbZEP1	upstream
Iba_chr11a	5234703	C	A	SNP	IbZEP1	upstream
Iba_chr11a	5234726	A	G	SNP	IbZEP1	upstream
Iba_chr11a	5234758	C	T	SNP	IbZEP1	upstream
Iba_chr11a	5234764	C	CGG	InDel	IbZEP1	upstream
Iba_chr11a	5234765	C	G	SNP	IbZEP1	upstream
Iba_chr11a	5234803	A	C	SNP	IbZEP1	upstream
Iba_chr11a	5234821	C	A	SNP	IbZEP1	upstream
Iba_chr11a	5234826	T	C	SNP	IbZEP1	upstream
Iba_chr11a	5234849	C	A	SNP	IbZEP1	upstream
Iba_chr11a	5234863	C	A	SNP	IbZEP1	upstream
Iba_chr11a	5234865	A	T	SNP	IbZEP1	upstream
Iba_chr11a	5234877	T	G	SNP	IbZEP1	upstream
Iba_chr11a	5234924	T	G	SNP	IbZEP1	upstream
Iba_chr11a	5234927	G	G	SNP	IbZEP1	upstream
Iba_chr11a	5234996	T	A	SNP	IbZEP1	upstream
Iba_chr11a	5235028	T	G	SNP	IbZEP1	upstream
Iba_chr11a	5235077	G	A	SNP	IbZEP1	upstream
Iba_chr11a	5235106	T	C	SNP	IbZEP1	upstream
Iba_chr11a	5235108	T	C	SNP	IbZEP1	upstream
Iba_chr11a	5235151	C	T	SNP	IbZEP1	upstream
Iba_chr11a	5235168	G	T	SNP	IbZEP1	upstream
Iba_chr11a	5235195	T	G	SNP	IbZEP1	upstream
Iba_chr11a	5235222	A	G	SNP	IbZEP1	upstream
Iba_chr11a	5235243	C	T	SNP	IbZEP1	upstream
Iba_chr11a	5235281	A	AAATT	InDel	IbZEP1	upstream
Iba_chr11a	5235318	T	TGTC	InDel	IbZEP1	upstream
Iba_chr11a	5235378	G	T	SNP	IbZEP1	upstream
Iba_chr11a	5235379	A	T	SNP	IbZEP1	upstream
Iba_chr11a	5235385	G	GATAT	InDel	IbZEP1	upstream
Iba_chr11a	5235417	A	T	SNP	IbZEP1	upstream
Iba_chr11a	5235807	G	T	SNP	IbZEP1	upstream
Iba_chr11a	5235810	A	G	SNP	IbZEP1	upstream
Iba_chr11a	5235844	T	G	SNP	IbZEP1	upstream
Iba_chr11a	5235865	AT	A	InDel	IbZEP1	upstream
Iba_chr11a	5235882	T	A	SNP	IbZEP1	upstream
Iba_chr11a	5235976	C	T	SNP	IbZEP1	upstream
Iba_chr11a	5235997	G	A	SNP	IbZEP1	upstream
Iba_chr11a	5235998	A	AAATTT	InDel	IbZEP1	upstream
Iba_chr11a	5236084	T	C	SNP	IbZEP1	upstream
Iba_chr11a	5236113	T	C	SNP	IbZEP1	upstream
Iba_chr11a	5236152	G	C	SNP	IbZEP1	upstream
Iba_chr11a	5236194	C	A	SNP	IbZEP1	upstream
Iba_chr11a	5236203	GC	G	InDel	IbZEP1	upstream
Iba_chr11a	5236227	A	G	SNP	IbZEP1	upstream
Iba_chr11a	5236241	A	T	SNP	IbZEP1	upstream
Iba_chr11a	5236273	C	A	SNP	IbZEP1	upstream
Iba_chr11a	5236357	T	C	SNP	IbZEP1	upstream
Iba_chr11a	5236379	CCAG	C	InDel	IbZEP1	upstream
Iba_chr11a	5236447	T	A	SNP	IbZEP1	upstream
Iba_chr11a	5236470	G	A	SNP	IbZEP1	exonic	non-synonymous	V5I	-0.18	Neutral
Iba_chr11a	5236495	C	G	SNP	IbZEP1	exonic	non-synonymous	T13S	0.158	Neutral
Iba_chr11a	5236507	C	G	SNP	IbZEP1	exonic	non-synonymous	T17R	0.362	Neutral
Iba_chr11a	5238186	C	CTGTTTATAGGCCTT	InDel	IbZEP1	intronic
Iba_chr11a	5238196	G	C	SNP	IbZEP1	intronic
Iba_chr11a	5238515	T	G	SNP	IbZEP1	intronic
Iba_chr11a	5238641	A	T	SNP	IbZEP1	intronic
Iba_chr11a	5238664	G	C	SNP	IbZEP1	intronic
Iba_chr11a	5238725	C	A	SNP	IbZEP1	intronic
Iba_chr11a	5238917	T	C	SNP	IbZEP1	exonic	synonymous
Iba_chr11a	5238938	G	A	SNP	IbZEP1	exonic	synonymous
Iba_chr11a	5238980	T	G	SNP	IbZEP1	exonic	non-synonymous	C141W	-0.194	Neutral
Iba_chr11a	5239049	A	T	SNP	IbZEP1	intronic
Iba_chr11a	5239083	G	T	SNP	IbZEP1	intronic
Iba_chr11a	5239106	G	C	SNP	IbZEP1	intronic
Iba_chr11a	5239167	CGT	C	InDel	IbZEP1	intronic
Iba_chr11a	5239231	A	G	SNP	IbZEP1	intronic
Iba_chr11a	5239259	TTTC	T	InDel	IbZEP1	intronic
Iba_chr11a	5239279	T	C	SNP	IbZEP1	intronic
Iba_chr11a	5239807	T	C	SNP	IbZEP1	intronic
Iba_chr11a	5239848	T	TC	InDel	IbZEP1	intronic
Iba_chr11a	5239851	T	C	SNP	IbZEP1	intronic
Iba_chr11a	5239860	A	G	SNP	IbZEP1	intronic
Iba_chr11a	5239997	T	C	SNP	IbZEP1	intronic
Iba_chr11a	5240009	A	C	SNP	IbZEP1	intronic
Iba_chr11a	5240069	G	T	SNP	IbZEP1	intronic
Iba_chr11a	5240089	A	T	SNP	IbZEP1	intronic
Iba_chr11a	5240092	A	*	InDel	IbZEP1	intronic
Iba_chr11a	5240150	C	T	SNP	IbZEP1	intronic
Iba_chr11a	5240203	C	T	SNP	IbZEP1	intronic
Iba_chr11a	5240286	T	G	SNP	IbZEP1	intronic
Iba_chr11a	5240311	C	T	SNP	IbZEP1	exonic	synonymous
Iba_chr11a	5240317	C	A	SNP	IbZEP1	exonic	synonymous
Iba_chr11a	5240350	C	T	SNP	IbZEP1	exonic	synonymous
Iba_chr11a	5240387	T	C	SNP	IbZEP1	exonic	non-synonymous	S252P	6.565	Neutral
Iba_chr11a	5240435	A	C	SNP	IbZEP1	exonic	non-synonymous	K268Q	-0.918	Neutral
Iba_chr11a	5240448	G	A	SNP	IbZEP1	exonic	non-synonymous	G272D	-2.989	Deleterious
Iba_chr11a	5240477	G	C	SNP	IbZEP1	exonic	non-synonymous	V282L	0.665	Neutral
Iba_chr11a	5240512	T	C	SNP	IbZEP1	exonic	synonymous
Iba_chr11a	5240595	A	T	SNP	IbZEP1	exonic	non-synonymous	N321I	-8.058	Deleterious
Iba_chr11a	5241257	AT	A	InDel	IbZEP1	intronic
Iba_chr11a	5241272	G	T	SNP	IbZEP1	intronic
Iba_chr11a	5241294	A	AG	InDel	IbZEP1	intronic
Iba_chr11a	5241322	TGTA	T	InDel	IbZEP1	intronic
Iba_chr11a	5241348	G	T	SNP	IbZEP1	intronic
Iba_chr11a	5241488	C	T	SNP	IbZEP1	intronic
Iba_chr11a	5241496	G	GA	InDel	IbZEP1	intronic
Iba_chr11a	5241534	AT	A	InDel	IbZEP1	intronic
Iba_chr11a	5241564	A	ATT	InDel	IbZEP1	intronic
Iba_chr11a	5241566	T	*	InDel	IbZEP1	intronic
Iba_chr11a	5241622	A	G	SNP	IbZEP1	intronic
Iba_chr11a	5241625	C	T	SNP	IbZEP1	intronic
Iba_chr11a	5241632	AC	A	InDel	IbZEP1	intronic
Iba_chr11a	5241636	C	T	SNP	IbZEP1	intronic
Iba_chr11a	5241721	A	G	SNP	IbZEP1	intronic
Iba_chr11a	5241737	TTTA	T	InDel	IbZEP1	intronic
Iba_chr11a	5241789	T	C	SNP	IbZEP1	intronic
Iba_chr11a	5241791	G	A	SNP	IbZEP1	intronic
Iba_chr11a	5241811	A	C	SNP	IbZEP1	exonic	non-synonymous	K365Q	-0.615	Neutral
Iba_chr11a	5241823	C	G	SNP	IbZEP1	exonic	non-synonymous	L369V	-0.987	Neutral
Iba_chr11a	5241933	A	G	SNP	IbZEP1	intronic
Iba_chr11a	5241936	T	C	SNP	IbZEP1	intronic
Iba_chr11a	5241938	T	TTTTAA	InDel	IbZEP1	intronic
Iba_chr11a	5241999	C	CTATA	InDel	IbZEP1	intronic
Iba_chr11a	5242128	G	T	SNP	IbZEP1	exonic	non-synonymous	stoploss
Iba_chr11a	5242148	T	C	SNP	IbZEP1	downstream
Iba_chr11a	5242177	A	T	SNP	IbZEP1	downstream
Iba_chr11a	5242183	A	AGAC	InDel	IbZEP1	downstream
Iba_chr11a	5242213	G	A	SNP	IbZEP1	downstream
Iba_chr11a	5242469	A	G	SNP	IbZEP1	downstream
Iba_chr11a	5242527	A	G	SNP	IbZEP1	downstream
Iba_chr11a	5242588	G	A	SNP	IbZEP1	downstream
Iba_chr11a	5242595	T	C	SNP	IbZEP1	downstream
Iba_chr11a	5242606	G	A	SNP	IbZEP1	downstream
Iba_chr11a	5242667	A	T	SNP	IbZEP1	downstream
Iba_chr11a	5242749	G	T	SNP	IbZEP1	downstream
Iba_chr11a	5242985	T	C	SNP	IbZEP1	downstream
Iba_chr11a	5242991	T	C	SNP	IbZEP1	downstream
Iba_chr12a	38706748	A	AATAT	InDel	IbYABBY1	upstream
Iba_chr12a	38706842	T	TA	InDel	IbYABBY1	upstream
Iba_chr12a	38706899	A	G	SNP	IbYABBY1	upstream
Iba_chr12a	38706939	A	G	SNP	IbYABBY1	upstream
Iba_chr12a	38706945	T	C	SNP	IbYABBY1	upstream
Iba_chr12a	38706986	C	A	SNP	IbYABBY1	upstream
Iba_chr12a	38707012	T	C	SNP	IbYABBY1	upstream
Iba_chr12a	38707016	GAAA	G	InDel	IbYABBY1	upstream
Iba_chr12a	38707021	A	T	SNP	IbYABBY1	upstream
Iba_chr12a	38707046	A	AATT	InDel	IbYABBY1	upstream
Iba_chr12a	38707063	G	GA	InDel	IbYABBY1	upstream
Iba_chr12a	38707117	T	A	SNP	IbYABBY1	upstream
Iba_chr12a	38707131	T	G	SNP	IbYABBY1	upstream
Iba_chr12a	38707138	A	T	SNP	IbYABBY1	upstream
Iba_chr12a	38707173	T	C	SNP	IbYABBY1	upstream
Iba_chr12a	38707260	C	T	SNP	IbYABBY1	upstream
Iba_chr12a	38707311	TTTTG	*	InDel	IbYABBY1	upstream
Iba_chr12a	38707390	A	AATTC	InDel	IbYABBY1	upstream
Iba_chr12a	38707419	A	T	SNP	IbYABBY1	upstream
Iba_chr12a	38707458	AC	A	InDel	IbYABBY1	upstream
Iba_chr12a	38707469	TA	T	InDel	IbYABBY1	upstream
Iba_chr12a	38707541	C	T	SNP	IbYABBY1	upstream
Iba_chr12a	38707559	C	T	SNP	IbYABBY1	upstream
Iba_chr12a	38707586	C	T	SNP	IbYABBY1	upstream
Iba_chr12a	38708174	C	T	SNP	IbYABBY1	upstream
Iba_chr12a	38708205	A	G	SNP	IbYABBY1	upstream
Iba_chr12a	38708215	T	TG	InDel	IbYABBY1	upstream
Iba_chr12a	38708237	G	A	SNP	IbYABBY1	upstream
Iba_chr12a	38708330	T	G	SNP	IbYABBY1	upstream
Iba_chr12a	38708378	T	C	SNP	IbYABBY1	upstream
Iba_chr12a	38708385	CTCTCTA	C	InDel	IbYABBY1	upstream
Iba_chr12a	38708387	CTCTA	C	InDel	IbYABBY1	upstream
Iba_chr12a	38708404	T	C	SNP	IbYABBY1	upstream
Iba_chr12a	38708489	C	T	SNP	IbYABBY1	upstream
Iba_chr12a	38708558	CA	C	InDel	IbYABBY1	upstream
Iba_chr12a	38708596	T	C	SNP	IbYABBY1	upstream
Iba_chr12a	38708625	C	G	SNP	IbYABBY1	upstream
Iba_chr12a	38708640	G	GCCA	InDel	IbYABBY1	upstream
Iba_chr12a	38708643	A	G	SNP	IbYABBY1	upstream
Iba_chr12a	38708703	A	T	SNP	IbYABBY1	upstream
Iba_chr12a	38708704	A	T	SNP	IbYABBY1	upstream
Iba_chr12a	38708844	T	C	SNP	IbYABBY1	intronic
Iba_chr12a	38708987	C	CT	InDel	IbYABBY1	intronic
Iba_chr12a	38708989	TC	T	InDel	IbYABBY1	intronic
Iba_chr12a	38708998	G	GTT	InDel	IbYABBY1	intronic
Iba_chr12a	38709031	G	T	SNP	IbYABBY1	intronic
Iba_chr12a	38709109	T	C	SNP	IbYABBY1	intronic
Iba_chr12a	38709123	C	CTT	InDel	IbYABBY1	intronic
Iba_chr12a	38709136	T	C	SNP	IbYABBY1	intronic
Iba_chr12a	38709150	G	A	SNP	IbYABBY1	intronic
Iba_chr12a	38709190	A	ATTG	InDel	IbYABBY1	intronic
Iba_chr12a	38709207	A	C	SNP	IbYABBY1	intronic
Iba_chr12a	38709212	A	C	SNP	IbYABBY1	intronic
Iba_chr12a	38709215	T	A	SNP	IbYABBY1	intronic
Iba_chr12a	38709223	T	C	SNP	IbYABBY1	intronic
Iba_chr12a	38709239	A	G	SNP	IbYABBY1	intronic
Iba_chr12a	38709259	G	T	SNP	IbYABBY1	intronic
Iba_chr12a	38709272	G	T	SNP	IbYABBY1	intronic
Iba_chr12a	38709295	A	C	SNP	IbYABBY1	intronic
Iba_chr12a	38709381	G	T	SNP	IbYABBY1	intronic
Iba_chr12a	38709419	C	G	SNP	IbYABBY1	intronic
Iba_chr12a	38709442	G	A	SNP	IbYABBY1	intronic
Iba_chr12a	38709453	A	AAT	InDel	IbYABBY1	intronic
Iba_chr12a	38709465	C	CAT	InDel	IbYABBY1	intronic
Iba_chr12a	38709512	TTTA	TATTA	InDel	IbYABBY1	intronic
Iba_chr12a	38709547	G	T	SNP	IbYABBY1	intronic
Iba_chr12a	38709722	A	T	SNP	IbYABBY1	intronic
Iba_chr12a	38709770	A	G	SNP	IbYABBY1	intronic
Iba_chr12a	38709836	G	GTCTT	InDel	IbYABBY1	intronic
Iba_chr12a	38709926	AATGATGG	A	InDel	IbYABBY1	intronic
Iba_chr12a	38709986	A	G	SNP	IbYABBY1	intronic
Iba_chr12a	38710015	G	A	SNP	IbYABBY1	intronic
Iba_chr12a	38710016	T	A	SNP	IbYABBY1	intronic
Iba_chr12a	38710191	A	C	SNP	IbYABBY1	intronic
Iba_chr12a	38710252	G	C	SNP	IbYABBY1	intronic
Iba_chr12a	38710289	A	T	SNP	IbYABBY1	intronic
Iba_chr12a	38710324	CATTTAT	C	InDel	IbYABBY1	intronic
Iba_chr12a	38710381	C	T	SNP	IbYABBY1	intronic
Iba_chr12a	38710461	T	C	SNP	IbYABBY1	intronic
Iba_chr12a	38710481	C	T	SNP	IbYABBY1	intronic
Iba_chr12a	38710490	G	A	SNP	IbYABBY1	intronic
Iba_chr12a	38710544	T	TG	InDel	IbYABBY1	intronic
Iba_chr12a	38710675	C	T	SNP	IbYABBY1	intronic
Iba_chr12a	38710783	G	T	SNP	IbYABBY1	intronic
Iba_chr12a	38710786	T	G	SNP	IbYABBY1	intronic
Iba_chr12a	38710795	G	GT	InDel	IbYABBY1	intronic
Iba_chr12a	38710799	T	G	SNP	IbYABBY1	intronic
Iba_chr12a	38710804	G	T	SNP	IbYABBY1	intronic
Iba_chr12a	38710818	T	G	SNP	IbYABBY1	intronic
Iba_chr12a	38710964	C	T	SNP	IbYABBY1	intronic
Iba_chr12a	38710995	T	TA	InDel	IbYABBY1	intronic
Iba_chr12a	38710996	T	TA	InDel	IbYABBY1	intronic
Iba_chr12a	38711035	T	TA	InDel	IbYABBY1	intronic
Iba_chr12a	38711080	T	TACATACAC	InDel	IbYABBY1	intronic
Iba_chr12a	38711106	T	TGTTA	InDel	IbYABBY1	intronic
Iba_chr12a	38711182	T	C	SNP	IbYABBY1	intronic
Iba_chr12a	38711498	G	GATAT	InDel	IbYABBY1	intronic
Iba_chr12a	38711573	T	A	SNP	IbYABBY1	intronic
Iba_chr12a	38711597	A	G	SNP	IbYABBY1	intronic
Iba_chr12a	38711653	C	T	SNP	IbYABBY1	intronic
Iba_chr12a	38711657	C	T	SNP	IbYABBY1	intronic
Iba_chr12a	38711667	G	A	SNP	IbYABBY1	intronic
Iba_chr12a	38711672	G	GAAA	InDel	IbYABBY1	intronic
Iba_chr12a	38711692	G	GT	InDel	IbYABBY1	intronic
Iba_chr12a	38711710	A	G	SNP	IbYABBY1	intronic
Iba_chr12a	38711723	G	A	SNP	IbYABBY1	intronic
Iba_chr12a	38711800	T	C	SNP	IbYABBY1	exonic	synonymous
Iba_chr12a	38711821	T	C	SNP	IbYABBY1	exonic	synonymous
Iba_chr12a	38711833	C	A	SNP	IbYABBY1	exonic	synonymous
Iba_chr12a	38711857	GCT	G	InDel	IbYABBY1	intronic
Iba_chr12a	38711901	A	T	SNP	IbYABBY1	intronic
Iba_chr12a	38711917	T	C	SNP	IbYABBY1	intronic
Iba_chr12a	38711941	G	GTAA	InDel	IbYABBY1	intronic
Iba_chr12a	38711967	A	G	SNP	IbYABBY1	intronic
Iba_chr12a	38711983	A	G	SNP	IbYABBY1	intronic
Iba_chr12a	38711991	T	G	SNP	IbYABBY1	intronic
Iba_chr12a	38712025	A	G	SNP	IbYABBY1	intronic
Iba_chr12a	38712037	A	T	SNP	IbYABBY1	intronic
Iba_chr12a	38712092	T	C	SNP	IbYABBY1	intronic
Iba_chr12a	38712180	A	G	SNP	IbYABBY1	exonic	synonymous
Iba_chr12a	38712183	T	G	SNP	IbYABBY1	exonic	non-synonymous	F135del	-2.497	Neutral
Iba_chr12a	38712185	TTCA	T	InDel	IbYABBY1	exonic	non-synonymous	H137L	-2.625	Deleterious
Iba_chr12a	38712683	AT	A	InDel	IbYABBY1	intronic
Iba_chr12a	38712725	TA	T	InDel	IbYABBY1	intronic
Iba_chr12a	38712773	T	C	SNP	IbYABBY1	intronic
Iba_chr12a	38712936	TTATA	T	InDel	IbYABBY1	intronic
Iba_chr12a	38712943	T	G	SNP	IbYABBY1	intronic
Iba_chr12a	38712969	G	GAATAT	InDel	IbYABBY1	intronic
Iba_chr12a	38713050	T	G	SNP	IbYABBY1	intronic
Iba_chr12a	38713059	G	T	SNP	IbYABBY1	intronic
Iba_chr12a	38713103	G	A	SNP	IbYABBY1	intronic
Iba_chr12a	38713104	C	T	SNP	IbYABBY1	intronic
Iba_chr12a	38713110	A	G	SNP	IbYABBY1	intronic
Iba_chr12a	38713132	G	C	SNP	IbYABBY1	intronic
Iba_chr12a	38713172	C	T	SNP	IbYABBY1	intronic
Iba_chr12a	38713535	A	G	SNP	IbYABBY1	intronic
Iba_chr12a	38713565	C	T	SNP	IbYABBY1	intronic
Iba_chr12a	38713800	C	T	SNP	IbYABBY1	intronic
Iba_chr12a	38713907	C	T	SNP	IbYABBY1	intronic
Iba_chr12a	38714057	G	T	SNP	IbYABBY1	intronic
Iba_chr12a	38714180	T	TTTAA	InDel	IbYABBY1	intronic
Iba_chr12a	38714285	T	A	SNP	IbYABBY1	exonic	synonymous
Iba_chr12a	38714440	A	C	SNP	IbYABBY1	downstream
Iba_chr12a	38714528	T	G	SNP	IbYABBY1	downstream
Iba_chr12a	38714554	G	GTGA	InDel	IbYABBY1	downstream
Iba_chr12a	38714579	A	T	SNP	IbYABBY1	downstream
Iba_chr12a	38714614	C	G	SNP	IbYABBY1	downstream
Iba_chr12a	38714625	T	TC	InDel	IbYABBY1	downstream
Iba_chr12a	38714653	G	C	SNP	IbYABBY1	downstream
Iba_chr12a	38714672	TTATA	T	InDel	IbYABBY1	downstream
Iba_chr12a	38714955	G	A	SNP	IbYABBY1	downstream
Iba_chr12a	38714994	A	T	SNP	IbYABBY1	downstream
Iba_chr12a	38715025	A	G	SNP	IbYABBY1	downstream
Iba_chr12a	38715046	A	G	SNP	IbYABBY1	downstream
Iba_chr12a	38715052	A	G	SNP	IbYABBY1	downstream
Iba_chr12a	38715289	TA	T	InDel	IbYABBY1	downstream
Iba_chr12a	38715291	G	A	SNP	IbYABBY1	downstream
Iba_chr12a	38715315	A	AG	InDel	IbYABBY1	downstream
Iba_chr12a	38715316	T	C	SNP	IbYABBY1	downstream
Iba_chr12a	38715322	T	A	SNP	IbYABBY1	downstream
Iba_chr12a	38715324	G	T	SNP	IbYABBY1	downstream
Iba_chr12a	38715325	G	T	SNP	IbYABBY1	downstream
